# Supplementary material for: A numerical study towards shape memory alloys application in orthotic management of pediatric knee lateral deviations
Source: Sci Rep. 2023 Feb 6;13:2134. doi: 10.1038/s41598-023-29254-z (PMC9902535; doi:10.1038/s41598-023-29254-z)
Supplement: Supplementary file 1 — Supplementary Information. [file 41598_2023_29254_MOESM1_ESM.zip]

Archive with 18 entries (17 files):
- Sup_mats/
- Sup_mats/LIST_OF_MATERIALS.pdf
- Sup_mats/Sup_Mat_1.sauv
- Sup_mats/Sup_Mat_6.dgibi
- Sup_mats/Sup_Fig_1.pdf
- Sup_mats/Sup_Fig_3.pdf
- Sup_mats/Sup_Mat_5.pdf
- Sup_mats/Sup_Fig_6.pdf
- Sup_mats/Sup_Fig_5.pdf
- Sup_mats/Sup_Fig_2.pdf
- Sup_mats/Sup_Fig_4.pdf
- Sup_mats/Sup_Tab_1.pdf
- Sup_mats/Sup_Mat_8.pdf
- Sup_mats/Sup_Mat_2.sauv
- Sup_mats/Sup_Mat_3.dgibi
- Sup_mats/Sup_Mat_4.dgibi
- Sup_mats/Sup_Fig_7.pdf
- Sup_mats/Sup_Mat_7.zip
