# Supplementary material for: A numerical study towards shape memory alloys application in orthotic management of pediatric knee lateral deviations
Source: Sci Rep. 2023 Feb 6;13:2134. doi: 10.1038/s41598-023-29254-z (PMC9902535; doi:10.1038/s41598-023-29254-z)
Supplement: Supplementary file 1 — Supplementary Information. [file 41598_2023_29254_MOESM1_ESM.zip › Sup_mats/Sup_Mat_1.sauv]

 ENREGISTREMENT DE TYPE   4
 NIVEAU  16 NIVEAU ERREUR   0 DIMENSION   3
 DENSITE 0.00000E+00
 ENREGISTREMENT DE TYPE   7
 NOMBRE INFO CASTEM2000   8
 IFOUR   2 NIFOUR   0 IFOMOD   2 IECHO   1 IIMPI   0 IOSPI   0 ISOTYP   1
 NSDPGE     0
 ENREGISTREMENT DE TYPE   2
 PILE NUMERO   1NBRE OBJETS NOMMES      35NBRE OBJETS      95
 BASE_001 DIA1     DIA2     DIA3     EPI1     EPI2     EPI3     FIJ1    
 FIJ2     FIS1     FIS2     FIS3     GRDIA001 GRDIA002 GRDIA003 GRDIA004
 GRDIA005 GRDIA006 GREPI001 GREPI002 GREPI003 GREPI004 GREPI005 GREPI006
 GRFIS001 GRFIS002 GRFIS003 GRFIS004 GRFIS005 GRFIS006 GRROT001 GRROT002
 KNEE_001 ROT1     SL1     
      95      62      63      64      65      66      67      68      69      70
      71      72      73      74      75      76      77      78      79      80
      81      82      83      84      85      86      87      88      89      90
      91      92      36      93      94
       1       0       0       1     648
       0       0       0       0       0       0       0       0       0       0
       0       0       0       0       0       0       0       0       0       0
       0       0       0       0       0       0       0       0       0       0
       0       0       0       0       0       0       0       0       0       0
       0       0       0       0       0       0       0       0       0       0
       0       0       0       0       0       0       0       0       0       0
       0       0       0       0       0       0       0       0       0       0
       0       0       0       0       0       0       0       0       0       0
       0       0       0       0       0       0       0       0       0       0
       0       0       0       0       0       0       0       0       0       0
       0       0       0       0       0       0       0       0       0       0
       0       0       0       0       0       0       0       0       0       0
       0       0       0       0       0       0       0       0       0       0
       0       0       0       0       0       0       0       0       0       0
       0       0       0       0       0       0       0       0       0       0
       0       0       0       0       0       0       0       0       0       0
       0       0       0       0       0       0       0       0       0       0
       0       0       0       0       0       0       0       0       0       0
       0       0       0       0       0       0       0       0       0       0
       0       0       0       0       0       0       0       0       0       0
       0       0       0       0       0       0       0       0       0       0
       0       0       0       0       0       0       0       0       0       0
       0       0       0       0       0       0       0       0       0       0
       0       0       0       0       0       0       0       0       0       0
       0       0       0       0       0       0       0       0       0       0
       0       0       0       0       0       0       0       0       0       0
       0       0       0       0       0       0       0       0       0       0
       0       0       0       0       0       0       0       0       0       0
       0       0       0       0       0       0       0       0       0       0
       0       0       0       0       0       0       0       0       0       0
       0       0       0       0       0       0       0       0       0       0
       0       0       0       0       0       0       0       0       0       0
       0       0       0       0       0       0       0       0       0       0
       0       0       0       0       0       0       0       0       0       0
       0       0       0       0       0       0       0       0       0       0
       0       0       0       0       0       0       0       0       0       0
       0       0       0       0       0       0       0       0       0       0
       0       0       0       0       0       0       0       0       0       0
       0       0       0       0       0       0       0       0       0       0
       0       0       0       0       0       0       0       0       0       0
       0       0       0       0       0       0       0       0       0       0
       0       0       0       0       0       0       0       0       0       0
       0       0       0       0       0       0       0       0       0       0
       0       0       0       0       0       0       0       0       0       0
       0       0       0       0       0       0       0       0       0       0
       0       0       0       0       0       0       0       0       0       0
       0       0       0       0       0       0       0       0       0       0
       0       0       0       0       0       0       0       0       0       0
       0       0       0       0       0       0       0       0       0       0
       0       0       0       0       0       0       0       0       0       0
       0       0       0       0       0       0       0       0       0       0
       0       0       0       0       0       0       0       0       0       0
       0       0       0       0       0       0       0       0       0       0
       0       0       0       0       0       0       0       0       0       0
       0       0       0       0       0       0       0       0       0       0
       0       0       0       0       0       0       0       0       0       0
       0       0       0       0       0       0       0       0       0       0
       0       0       0       0       0       0       0       0       0       0
       0       0       0       0       0       0       0       0       0       0
       0       0       0       0       0       0       0       0       0       0
       0       0       0       0       0       0       0       0       0       0
       0       0       0       0       0       0       0       0       0       0
       0       0       0       0       0       0       0       0       0       0
       0       0       0       0       0       0       0       0       0       0
       0       0       0       0       0       0       0       0
       1       2       3       4       5       6       7       8       9      10
      11      12      13      14      15      16      17      18      19      20
      21      22      23      24      25      26      27      28      29      30
      31      32      33      34      35      36      37      38      39      40
      41      42      43      44      45      46      47      48      49      50
      51      52      53      54      55      56      57      58      59      60
      61      62      63      64      65      66      67      68      69      70
      71      72      73      74      75      76      77      78      79      80
      81      82      83      84      85      86      87      88      89      90
      91      92      93      94      95      96      97      98      99     100
     101     102     103     104     105     106     107     108     109     110
     111     112     113     114     115     116     117     118     119     120
     121     122     123     124     125     126     127     128     129     130
     131     132     133     134     135     136     137     138     139     140
     141     142     143     144     145     146     147     148     149     150
     151     152     153     154     155     156     157     158     159     160
     161     162     163     164     165     166     167     168     169     170
     171     172     173     174     175     176     177     178     179     180
     181     182     183     184     185     186     187     188     189     190
     191     192     193     194     195     196     197     198     199     200
     201     202     203     204     205     206     207     208     209     210
     211     212     213     214     215     216     217     218     219     220
     221     222     223     224     225     226     227     228     229     230
     231     232     233     234     235     236     237     238     239     240
     241     242     243     244     245     246     247     248     249     250
     251     252     253     254     255     256     338     339     340     341
     342     343     344     345     346     347     348     349     350     351
     352     353     354     355     356     357     358     359     360     361
     362     363     364     365     366     367     368     369     370     371
     372     373     374     375     376     377     378     379     380     381
     382     383     384     385     386     387     388     389     390     391
     392     393     394     395     396     397     398     399     400     401
     402     403     404     405     406     407     408     409     410     411
     412     413     414     415     416     417     418     419     420     421
     422     423     424     425     426     427     428     429     430     431
     432     433     434     435     436     437     438     439     440     441
     442     443     444     445     446     447     448     449     450     451
     452     453     454     455     456     457     458     459     460     461
     462     463     464     465     466     467     468     469     470     471
     472     473     474     475     476     477     478     479     480     481
     482     483     484     485     486     487     488     489     490     491
     492     493     494     495     496     497     498     499     500     501
     502     503     504     505     506     507     508     509     510     511
     512     513     514     515     516     517     518     519     520     521
     522     523     524     525     526     527     528     529     530     531
     532     533     534     535     536     537     538     539     540     541
     542     543     544     545     546     547     548     549     550     551
     552     553     554     555     556     557     558     559     560     561
     562     563     564     565     566     567     568     569     570     571
     572     573     574     575     576     577     578     579     580     581
     582     583     584     585     586     587     588     589     590     591
     592     593     594     595     596     597     598     599     600     601
     602     603     604     605     606     607     608     609     610     611
     612     613     614     615     616     617     618     619     620     621
     622     623     624     625     626     627     628     629     630     631
     632     633     634     635     636     637     638     639     640     641
     642     643     644     645     646     647     648     649     650     651
     652     653     654     655     656     657     658     659     660     661
     662     663     664     665     666     667     668     669     670     671
     672     673     674     675     676     677     678     679     680     681
     682     683     684     685     686     687     688     689     690     691
     692     693     694     695     696     697     698     699     700     701
     702     703     704     705     706     707     708     709     710     711
     712     713     714     715     716     717     718     719     720     721
     722     723     724     725     726     727     728     729
       1       0       0       1      81
       0       0       0       0       0       0       0       0       0       0
       0       0       0       0       0       0       0       0       0       0
       0       0       0       0       0       0       0       0       0       0
       0       0       0       0       0       0       0       0       0       0
       0       0       0       0       0       0       0       0       0       0
       0       0       0       0       0       0       0       0       0       0
       0       0       0       0       0       0       0       0       0       0
       0       0       0       0       0       0       0       0       0       0
       0
     257     258     259     260     261     262     263     264     265     266
     267     268     269     270     271     272     273     274     275     276
     277     278     279     280     281     282     283     284     285     286
     287     288     289     290     291     292     293     294     295     296
     297     298     299     300     301     302     303     304     305     306
     307     308     309     310     311     312     313     314     315     316
     317     318     319     320     321     322     323     324     325     326
     327     328     329     330     331     332     333     334     335     336
     337
       1       0       0       1      25
       0       0       0       0       0       0       0       0       0       0
       0       0       0       0       0       0       0       0       0       0
       0       0       0       0       0
     730     731     732     733     734     735     736     737     738     739
     740     741     742     743     744     745     746     747     748     749
     750     751     752     753     754
       1       0       0       1     150
       0       0       0       0       0       0       0       0       0       0
       0       0       0       0       0       0       0       0       0       0
       0       0       0       0       0       0       0       0       0       0
       0       0       0       0       0       0       0       0       0       0
       0       0       0       0       0       0       0       0       0       0
       0       0       0       0       0       0       0       0       0       0
       0       0       0       0       0       0       0       0       0       0
       0       0       0       0       0       0       0       0       0       0
       0       0       0       0       0       0       0       0       0       0
       0       0       0       0       0       0       0       0       0       0
       0       0       0       0       0       0       0       0       0       0
       0       0       0       0       0       0       0       0       0       0
       0       0       0       0       0       0       0       0       0       0
       0       0       0       0       0       0       0       0       0       0
       0       0       0       0       0       0       0       0       0       0
     755     756     757     758     759     760     761     762     763     764
     765     766     767     768     769     770     771     772     773     774
     775     776     777     778     779     780     781     782     783     784
     785     786     787     788     789     790     791     792     793     794
     795     796     797     798     799     800     801     802     803     804
     805     806     807     808     809     810     811     812     813     814
     815     816     817     818     819     820     821     822     823     824
     825     826     827     828     829     830     831     832     833     834
     835     836     837     838     839     840     841     842     843     844
     845     846     847     848     849     850     851     852     853     854
     855     856     857     858     859     860     861     862     863     864
     865     866     867     868     869     870     871     872     873     874
     875     876     877     878     879     880     881     882     883     884
     885     886     887     888     889     890     891     892     893     894
     895     896     897     898     899     900     901     902     903     904
       1       0       0       1     500
       0       0       0       0       0       0       0       0       0       0
       0       0       0       0       0       0       0       0       0       0
       0       0       0       0       0       0       0       0       0       0
       0       0       0       0       0       0       0       0       0       0
       0       0       0       0       0       0       0       0       0       0
       0       0       0       0       0       0       0       0       0       0
       0       0       0       0       0       0       0       0       0       0
       0       0       0       0       0       0       0       0       0       0
       0       0       0       0       0       0       0       0       0       0
       0       0       0       0       0       0       0       0       0       0
       0       0       0       0       0       0       0       0       0       0
       0       0       0       0       0       0       0       0       0       0
       0       0       0       0       0       0       0       0       0       0
       0       0       0       0       0       0       0       0       0       0
       0       0       0       0       0       0       0       0       0       0
       0       0       0       0       0       0       0       0       0       0
       0       0       0       0       0       0       0       0       0       0
       0       0       0       0       0       0       0       0       0       0
       0       0       0       0       0       0       0       0       0       0
       0       0       0       0       0       0       0       0       0       0
       0       0       0       0       0       0       0       0       0       0
       0       0       0       0       0       0       0       0       0       0
       0       0       0       0       0       0       0       0       0       0
       0       0       0       0       0       0       0       0       0       0
       0       0       0       0       0       0       0       0       0       0
       0       0       0       0       0       0       0       0       0       0
       0       0       0       0       0       0       0       0       0       0
       0       0       0       0       0       0       0       0       0       0
       0       0       0       0       0       0       0       0       0       0
       0       0       0       0       0       0       0       0       0       0
       0       0       0       0       0       0       0       0       0       0
       0       0       0       0       0       0       0       0       0       0
       0       0       0       0       0       0       0       0       0       0
       0       0       0       0       0       0       0       0       0       0
       0       0       0       0       0       0       0       0       0       0
       0       0       0       0       0       0       0       0       0       0
       0       0       0       0       0       0       0       0       0       0
       0       0       0       0       0       0       0       0       0       0
       0       0       0       0       0       0       0       0       0       0
       0       0       0       0       0       0       0       0       0       0
       0       0       0       0       0       0       0       0       0       0
       0       0       0       0       0       0       0       0       0       0
       0       0       0       0       0       0       0       0       0       0
       0       0       0       0       0       0       0       0       0       0
       0       0       0       0       0       0       0       0       0       0
       0       0       0       0       0       0       0       0       0       0
       0       0       0       0       0       0       0       0       0       0
       0       0       0       0       0       0       0       0       0       0
       0       0       0       0       0       0       0       0       0       0
       0       0       0       0       0       0       0       0       0       0
     905     906     907     908     909     910     911     912     913     914
     915     916     917     918     919     920     921     922     923     924
     925     926     927     928     929     930     931     932     933     934
     935     936     937     938     939     940     941     942     943     944
     945     946     947     948     949     950     951     952     953     954
     955     956     957     958     959     960     961     962     963     964
     965     966     967     968     969     970     971     972     973     974
     975     976     977     978     979     980     981     982     983     984
     985     986     987     988     989     990     991     992     993     994
     995     996     997     998     999    1000    1001    1002    1003    1004
    1005    1006    1010    1012    1015    1018    1021    1024    1027    1030
    1033    1035    1037    1038    1039    1040    1041    1042    1043    1044
    1045    1046    1047    1048    1049    1050    1051    1052    1053    1054
    1055    1056    1057    1058    1059    1060    1061    1062    1063    1064
    1065    1066    1067    1068    1069    1070    1071    1072    1074    1083
    1085    1086    1087    1088    1089    1090    1092    1101    1103    1104
    1105    1106    1107    1108    1110    1119    1121    1122    1123    1124
    1125    1126    1128    1137    1139    1140    1141    1142    1143    1144
    1146    1155    1157    1158    1159    1160    1161    1162    1164    1173
    1175    1176    1177    1178    1179    1180    1182    1191    1193    1194
    1195    1196    1197    1198    1200    1202    1204    1206    1208    1210
    1212    1214    1216    1217    1219    1220    1221    1222    1223    1224
    1225    1226    1227    1228    1229    1230    1231    1232    1233    1234
    1235    1236    1237    1238    1239    1240    1241    1242    1243    1244
    1245    1246    1247    1248    1249    1250    1251    1252    1253    1254
    1255    1256    1257    1258    1259    1260    1261    1262    1263    1264
    1265    1266    1267    1268    1269    1270    1271    1272    1273    1274
    1275    1276    1277    1278    1279    1280    1281    1282    1283    1284
    1285    1286    1287    1288    1289    1290    1291    1292    1293    1294
    1295    1296    1297    1298    1299    1300    1301    1302    1303    1304
    1305    1306    1307    1308    1309    1310    1311    1312    1313    1314
    1315    1316    1317    1318    1319    1320    1321    1322    1323    1324
    1325    1326    1327    1328    1329    1330    1331    1332    1333    1334
    1335    1336    1337    1338    1339    1340    1341    1342    1343    1344
    1345    1346    1347    1348    1349    1350    1351    1352    1353    1354
    1355    1356    1357    1358    1359    1360    1361    1362    1363    1364
    1365    1366    1367    1368    1369    1370    1371    1372    1373    1374
    1375    1376    1377    1378    1379    1380    1381    1382    1383    1384
    1385    1386    1387    1388    1389    1390    1391    1392    1393    1394
    1395    1396    1397    1398    1399    1400    1401    1402    1403    1404
    1405    1406    1407    1408    1409    1410    1411    1412    1413    1414
    1415    1416    1417    1418    1419    1420    1421    1422    1423    1424
    1425    1426    1427    1428    1429    1430    1431    1432    1433    1434
    1435    1436    1437    1438    1439    1440    1441    1442    1443    1444
    1445    1446    1447    1448    1449    1450    1451    1452    1453    1454
    1455    1456    1457    1458    1459    1460    1461    1462    1463    1464
    1465    1466    1467    1468    1469    1470    1471    1472    1473    1474
    1475    1476    1477    1478    1479    1480    1481    1482    1483    1484
    1485    1486    1487    1488    1489    1490    1491    1492    1493    1494
    1495    1496    1497    1498    1499    1500    1501    1502    1503    1504
       1       0       0       1     100
       0       0       0       0       0       0       0       0       0       0
       0       0       0       0       0       0       0       0       0       0
       0       0       0       0       0       0       0       0       0       0
       0       0       0       0       0       0       0       0       0       0
       0       0       0       0       0       0       0       0       0       0
       0       0       0       0       0       0       0       0       0       0
       0       0       0       0       0       0       0       0       0       0
       0       0       0       0       0       0       0       0       0       0
       0       0       0       0       0       0       0       0       0       0
       0       0       0       0       0       0       0       0       0       0
    1007    1008    1009    1011    1013    1014    1016    1017    1019    1020
    1022    1023    1025    1026    1028    1029    1031    1032    1034    1036
    1073    1075    1076    1077    1078    1079    1080    1081    1082    1084
    1091    1093    1094    1095    1096    1097    1098    1099    1100    1102
    1109    1111    1112    1113    1114    1115    1116    1117    1118    1120
    1127    1129    1130    1131    1132    1133    1134    1135    1136    1138
    1145    1147    1148    1149    1150    1151    1152    1153    1154    1156
    1163    1165    1166    1167    1168    1169    1170    1171    1172    1174
    1181    1183    1184    1185    1186    1187    1188    1189    1190    1192
    1199    1201    1203    1205    1207    1209    1211    1213    1215    1218
       1       0       0       1      81
       0       0       0       0       0       0       0       0       0       0
       0       0       0       0       0       0       0       0       0       0
       0       0       0       0       0       0       0       0       0       0
       0       0       0       0       0       0       0       0       0       0
       0       0       0       0       0       0       0       0       0       0
       0       0       0       0       0       0       0       0       0       0
       0       0       0       0       0       0       0       0       0       0
       0       0       0       0       0       0       0       0       0       0
       0
    1505    1506    1507    1508    1509    1510    1511    1512    1513    1514
    1515    1516    1517    1518    1519    1520    1521    1522    1523    1524
    1525    1526    1527    1528    1529    1530    1531    1532    1533    1534
    1535    1536    1537    1538    1539    1540    1541    1542    1543    1544
    1545    1546    1547    1548    1549    1550    1551    1552    1553    1554
    1555    1556    1557    1558    1559    1560    1561    1562    1563    1564
    1565    1566    1567    1568    1569    1570    1571    1572    1573    1574
    1575    1576    1577    1578    1579    1580    1581    1582    1583    1584
    1585
       1       0       0       1     567
       0       0       0       0       0       0       0       0       0       0
       0       0       0       0       0       0       0       0       0       0
       0       0       0       0       0       0       0       0       0       0
       0       0       0       0       0       0       0       0       0       0
       0       0       0       0       0       0       0       0       0       0
       0       0       0       0       0       0       0       0       0       0
       0       0       0       0       0       0       0       0       0       0
       0       0       0       0       0       0       0       0       0       0
       0       0       0       0       0       0       0       0       0       0
       0       0       0       0       0       0       0       0       0       0
       0       0       0       0       0       0       0       0       0       0
       0       0       0       0       0       0       0       0       0       0
       0       0       0       0       0       0       0       0       0       0
       0       0       0       0       0       0       0       0       0       0
       0       0       0       0       0       0       0       0       0       0
       0       0       0       0       0       0       0       0       0       0
       0       0       0       0       0       0       0       0       0       0
       0       0       0       0       0       0       0       0       0       0
       0       0       0       0       0       0       0       0       0       0
       0       0       0       0       0       0       0       0       0       0
       0       0       0       0       0       0       0       0       0       0
       0       0       0       0       0       0       0       0       0       0
       0       0       0       0       0       0       0       0       0       0
       0       0       0       0       0       0       0       0       0       0
       0       0       0       0       0       0       0       0       0       0
       0       0       0       0       0       0       0       0       0       0
       0       0       0       0       0       0       0       0       0       0
       0       0       0       0       0       0       0       0       0       0
       0       0       0       0       0       0       0       0       0       0
       0       0       0       0       0       0       0       0       0       0
       0       0       0       0       0       0       0       0       0       0
       0       0       0       0       0       0       0       0       0       0
       0       0       0       0       0       0       0       0       0       0
       0       0       0       0       0       0       0       0       0       0
       0       0       0       0       0       0       0       0       0       0
       0       0       0       0       0       0       0       0       0       0
       0       0       0       0       0       0       0       0       0       0
       0       0       0       0       0       0       0       0       0       0
       0       0       0       0       0       0       0       0       0       0
       0       0       0       0       0       0       0       0       0       0
       0       0       0       0       0       0       0       0       0       0
       0       0       0       0       0       0       0       0       0       0
       0       0       0       0       0       0       0       0       0       0
       0       0       0       0       0       0       0       0       0       0
       0       0       0       0       0       0       0       0       0       0
       0       0       0       0       0       0       0       0       0       0
       0       0       0       0       0       0       0       0       0       0
       0       0       0       0       0       0       0       0       0       0
       0       0       0       0       0       0       0       0       0       0
       0       0       0       0       0       0       0       0       0       0
       0       0       0       0       0       0       0       0       0       0
       0       0       0       0       0       0       0       0       0       0
       0       0       0       0       0       0       0       0       0       0
       0       0       0       0       0       0       0       0       0       0
       0       0       0       0       0       0       0       0       0       0
       0       0       0       0       0       0       0       0       0       0
       0       0       0       0       0       0       0
    1586    1587    1588    1589    1590    1591    1592    1593    1594    1595
    1596    1597    1598    1599    1600    1601    1602    1603    1604    1605
    1606    1607    1608    1609    1610    1611    1612    1613    1614    1615
    1616    1617    1618    1619    1620    1621    1622    1623    1624    1625
    1626    1627    1628    1629    1630    1631    1632    1633    1634    1635
    1636    1637    1638    1639    1640    1641    1642    1643    1644    1645
    1646    1647    1648    1649    1650    1651    1652    1653    1654    1655
    1656    1657    1658    1659    1660    1661    1662    1663    1664    1665
    1666    1667    1668    1669    1670    1671    1672    1673    1674    1675
    1676    1677    1678    1679    1680    1681    1682    1683    1684    1685
    1686    1687    1688    1689    1690    1691    1692    1693    1694    1695
    1696    1697    1698    1699    1700    1701    1702    1703    1704    1705
    1706    1707    1708    1709    1710    1711    1712    1713    1714    1715
    1716    1717    1718    1719    1720    1721    1722    1723    1724    1725
    1726    1727    1728    1729    1730    1731    1732    1733    1734    1735
    1736    1737    1738    1739    1740    1741    1742    1743    1744    1745
    1746    1747    1748    1749    1750    1751    1752    1753    1754    1755
    1756    1757    1758    1759    1760    1761    1762    1763    1764    1765
    1766    1767    1768    1769    1770    1771    1772    1773    1774    1775
    1776    1777    1778    1779    1780    1781    1782    1783    1784    1785
    1786    1787    1788    1789    1790    1791    1792    1793    1794    1795
    1796    1797    1798    1799    1800    1801    1802    1803    1804    1805
    1806    1807    1808    1809    1810    1811    1812    1813    1814    1815
    1816    1817    1818    1819    1820    1821    1822    1823    1824    1825
    1826    1827    1828    1829    1830    1831    1832    1833    1834    1835
    1836    1837    1838    1839    1840    1841    1842    1843    1844    1845
    1846    1847    1848    1849    1850    1851    1852    1853    1854    1855
    1856    1857    1858    1859    1860    1861    1862    1863    1864    1865
    1866    1867    1868    1869    1870    1871    1872    1873    1874    1875
    1876    1877    1878    1879    1880    1881    1882    1883    1884    1885
    1886    1887    1888    1889    1890    1891    1892    1893    1894    1895
    1896    1897    1898    1899    1900    1901    1902    1903    1904    1905
    1906    1907    1908    1909    1910    1911    1912    1913    1914    1915
    1916    1917    1918    1919    1920    1921    1922    1923    1924    1925
    1926    1927    1928    1929    1930    1931    1932    1933    1934    1935
    1936    1937    1938    1939    1940    1941    1942    1943    1944    1945
    1946    1947    1948    1949    1950    1951    1952    1953    1954    1955
    1956    1957    1958    1959    1960    1961    1962    1963    1964    1965
    1966    1967    1968    1969    1970    1971    1972    1973    1974    1975
    1976    1977    1978    1979    1980    1981    1982    1983    1984    1985
    1986    1987    1988    1989    1990    1991    1992    1993    1994    1995
    1996    1997    1998    1999    2000    2001    2002    2003    2004    2005
    2006    2007    2008    2009    2010    2011    2012    2013    2014    2015
    2016    2017    2018    2019    2020    2021    2022    2023    2024    2025
    2026    2027    2028    2029    2030    2031    2032    2033    2034    2035
    2036    2037    2038    2039    2040    2041    2042    2043    2044    2045
    2046    2047    2048    2049    2050    2051    2052    2053    2054    2055
    2056    2057    2058    2059    2060    2061    2062    2063    2064    2065
    2066    2067    2068    2069    2070    2071    2072    2073    2074    2075
    2076    2077    2078    2079    2080    2081    2082    2083    2084    2085
    2086    2087    2088    2089    2090    2091    2092    2093    2094    2095
    2096    2097    2098    2099    2100    2101    2102    2103    2104    2105
    2106    2107    2108    2109    2110    2111    2112    2113    2114    2115
    2116    2117    2118    2119    2120    2121    2122    2123    2124    2125
    2126    2127    2128    2129    2130    2131    2132    2133    2134    2135
    2136    2137    2138    2139    2140    2141    2142    2143    2144    2145
    2146    2147    2148    2149    2150    2151    2152
       1       0       0       1     100
       0       0       0       0       0       0       0       0       0       0
       0       0       0       0       0       0       0       0       0       0
       0       0       0       0       0       0       0       0       0       0
       0       0       0       0       0       0       0       0       0       0
       0       0       0       0       0       0       0       0       0       0
       0       0       0       0       0       0       0       0       0       0
       0       0       0       0       0       0       0       0       0       0
       0       0       0       0       0       0       0       0       0       0
       0       0       0       0       0       0       0       0       0       0
       0       0       0       0       0       0       0       0       0       0
    2153    2154    2155    2156    2157    2158    2159    2160    2161    2162
    2163    2164    2165    2166    2167    2168    2169    2170    2171    2172
    2173    2174    2175    2176    2177    2178    2179    2180    2181    2182
    2183    2184    2185    2186    2187    2188    2189    2190    2191    2192
    2193    2194    2195    2196    2222    2223    2224    2225    2226    2227
    2228    2229    2230    2231    2232    2233    2234    2235    2236    2237
    2238    2239    2240    2241    2242    2243    2244    2245    2246    2247
    2248    2249    2250    2251    2252    2253    2254    2255    2256    2257
    2258    2259    2260    2261    2262    2263    2264    2265    2266    2267
    2268    2269    2270    2271    2272    2273    2274    2275    2276    2277
       1       0       0       1      25
       0       0       0       0       0       0       0       0       0       0
       0       0       0       0       0       0       0       0       0       0
       0       0       0       0       0
    2197    2198    2199    2200    2201    2202    2203    2204    2205    2206
    2207    2208    2209    2210    2211    2212    2213    2214    2215    2216
    2217    2218    2219    2220    2221
       1       0       0       1     400
       0       0       0       0       0       0       0       0       0       0
       0       0       0       0       0       0       0       0       0       0
       0       0       0       0       0       0       0       0       0       0
       0       0       0       0       0       0       0       0       0       0
       0       0       0       0       0       0       0       0       0       0
       0       0       0       0       0       0       0       0       0       0
       0       0       0       0       0       0       0       0       0       0
       0       0       0       0       0       0       0       0       0       0
       0       0       0       0       0       0       0       0       0       0
       0       0       0       0       0       0       0       0       0       0
       0       0       0       0       0       0       0       0       0       0
       0       0       0       0       0       0       0       0       0       0
       0       0       0       0       0       0       0       0       0       0
       0       0       0       0       0       0       0       0       0       0
       0       0       0       0       0       0       0       0       0       0
       0       0       0       0       0       0       0       0       0       0
       0       0       0       0       0       0       0       0       0       0
       0       0       0       0       0       0       0       0       0       0
       0       0       0       0       0       0       0       0       0       0
       0       0       0       0       0       0       0       0       0       0
       0       0       0       0       0       0       0       0       0       0
       0       0       0       0       0       0       0       0       0       0
       0       0       0       0       0       0       0       0       0       0
       0       0       0       0       0       0       0       0       0       0
       0       0       0       0       0       0       0       0       0       0
       0       0       0       0       0       0       0       0       0       0
       0       0       0       0       0       0       0       0       0       0
       0       0       0       0       0       0       0       0       0       0
       0       0       0       0       0       0       0       0       0       0
       0       0       0       0       0       0       0       0       0       0
       0       0       0       0       0       0       0       0       0       0
       0       0       0       0       0       0       0       0       0       0
       0       0       0       0       0       0       0       0       0       0
       0       0       0       0       0       0       0       0       0       0
       0       0       0       0       0       0       0       0       0       0
       0       0       0       0       0       0       0       0       0       0
       0       0       0       0       0       0       0       0       0       0
       0       0       0       0       0       0       0       0       0       0
       0       0       0       0       0       0       0       0       0       0
       0       0       0       0       0       0       0       0       0       0
    2278    2279    2280    2281    2282    2283    2284    2285    2286    2287
    2288    2289    2290    2291    2292    2293    2294    2295    2296    2297
    2298    2299    2300    2301    2302    2303    2304    2305    2306    2307
    2308    2309    2310    2311    2312    2313    2314    2315    2316    2317
    2318    2319    2320    2321    2322    2323    2324    2325    2326    2327
    2328    2329    2330    2331    2332    2333    2334    2335    2336    2337
    2338    2339    2340    2341    2342    2343    2344    2345    2346    2347
    2348    2349    2350    2351    2352    2353    2354    2355    2356    2357
    2358    2359    2360    2361    2362    2363    2364    2365    2366    2367
    2368    2369    2370    2371    2372    2373    2374    2375    2376    2377
    2378    2379    2380    2381    2382    2383    2384    2385    2386    2387
    2388    2389    2390    2391    2392    2393    2394    2395    2396    2397
    2398    2399    2400    2401    2402    2403    2404    2405    2406    2407
    2408    2409    2410    2411    2412    2413    2414    2415    2416    2417
    2418    2419    2420    2421    2422    2423    2424    2425    2426    2427
    2428    2429    2530    2531    2532    2533    2534    2535    2536    2537
    2538    2539    2540    2541    2542    2543    2544    2545    2546    2547
    2548    2549    2550    2551    2552    2553    2554    2555    2556    2557
    2558    2559    2560    2561    2562    2563    2564    2565    2566    2567
    2568    2569    2570    2571    2572    2573    2574    2575    2576    2577
    2578    2579    2580    2581    2582    2583    2584    2585    2586    2587
    2588    2589    2590    2591    2592    2593    2594    2595    2596    2597
    2598    2599    2600    2601    2602    2603    2604    2605    2606    2607
    2608    2609    2610    2611    2612    2613    2614    2615    2616    2617
    2618    2619    2620    2621    2622    2623    2624    2625    2626    2627
    2628    2629    2630    2631    2632    2633    2634    2635    2636    2637
    2638    2639    2640    2641    2642    2643    2644    2645    2646    2647
    2648    2649    2650    2651    2652    2653    2654    2655    2656    2657
    2658    2659    2660    2661    2662    2663    2664    2665    2666    2667
    2668    2669    2670    2671    2672    2673    2674    2675    2676    2677
    2678    2679    2680    2681    2682    2683    2684    2685    2686    2687
    2688    2689    2690    2691    2692    2693    2694    2695    2696    2697
    2698    2699    2700    2701    2702    2703    2704    2705    2706    2707
    2708    2709    2710    2711    2712    2713    2714    2715    2716    2717
    2718    2719    2720    2721    2722    2723    2724    2725    2726    2727
    2728    2729    2730    2731    2732    2733    2734    2735    2736    2737
    2738    2739    2740    2741    2742    2743    2744    2745    2746    2747
    2748    2749    2750    2751    2752    2753    2754    2755    2756    2757
    2758    2759    2760    2761    2762    2763    2764    2765    2766    2767
    2768    2769    2770    2771    2772    2773    2774    2775    2776    2777
       1       0       0       1     100
       0       0       0       0       0       0       0       0       0       0
       0       0       0       0       0       0       0       0       0       0
       0       0       0       0       0       0       0       0       0       0
       0       0       0       0       0       0       0       0       0       0
       0       0       0       0       0       0       0       0       0       0
       0       0       0       0       0       0       0       0       0       0
       0       0       0       0       0       0       0       0       0       0
       0       0       0       0       0       0       0       0       0       0
       0       0       0       0       0       0       0       0       0       0
       0       0       0       0       0       0       0       0       0       0
    2430    2431    2432    2433    2434    2435    2436    2437    2438    2439
    2440    2441    2442    2443    2444    2445    2446    2447    2448    2449
    2450    2451    2452    2453    2454    2455    2456    2457    2458    2459
    2460    2461    2462    2463    2464    2465    2466    2467    2468    2469
    2470    2471    2472    2473    2474    2475    2476    2477    2478    2479
    2480    2481    2482    2483    2484    2485    2486    2487    2488    2489
    2490    2491    2492    2493    2494    2495    2496    2497    2498    2499
    2500    2501    2502    2503    2504    2505    2506    2507    2508    2509
    2510    2511    2512    2513    2514    2515    2516    2517    2518    2519
    2520    2521    2522    2523    2524    2525    2526    2527    2528    2529
       1       0       0       1     150
       0       0       0       0       0       0       0       0       0       0
       0       0       0       0       0       0       0       0       0       0
       0       0       0       0       0       0       0       0       0       0
       0       0       0       0       0       0       0       0       0       0
       0       0       0       0       0       0       0       0       0       0
       0       0       0       0       0       0       0       0       0       0
       0       0       0       0       0       0       0       0       0       0
       0       0       0       0       0       0       0       0       0       0
       0       0       0       0       0       0       0       0       0       0
       0       0       0       0       0       0       0       0       0       0
       0       0       0       0       0       0       0       0       0       0
       0       0       0       0       0       0       0       0       0       0
       0       0       0       0       0       0       0       0       0       0
       0       0       0       0       0       0       0       0       0       0
       0       0       0       0       0       0       0       0       0       0
    2778    2779    2780    2781    2782    2783    2784    2785    2786    2787
    2788    2789    2790    2791    2792    2793    2794    2795    2796    2797
    2798    2799    2800    2801    2802    2803    2804    2805    2806    2807
    2808    2809    2810    2811    2812    2813    2814    2815    2816    2817
    2818    2819    2820    2821    2822    2823    2824    2825    2826    2827
    2828    2829    2830    2831    2832    2833    2834    2835    2836    2837
    2838    2839    2840    2841    2842    2843    2844    2845    2846    2847
    2848    2849    2850    2851    2852    2853    2854    2855    2856    2857
    2858    2859    2860    2861    2862    2863    2864    2865    2866    2867
    2868    2869    2870    2871    2872    2873    2874    2875    2876    2877
    2878    2879    2880    2881    2882    2883    2884    2885    2886    2887
    2888    2889    2890    2891    2892    2893    2894    2895    2896    2897
    2898    2899    2900    2901    2902    2903    2904    2905    2906    2907
    2908    2909    2910    2911    2912    2913    2914    2915    2916    2917
    2918    2919    2920    2921    2922    2923    2924    2925    2926    2927
      23       0       0       4     256
       0       0       0       0       0       0       0       0       0       0
       0       0       0       0       0       0       0       0       0       0
       0       0       0       0       0       0       0       0       0       0
       0       0       0       0       0       0       0       0       0       0
       0       0       0       0       0       0       0       0       0       0
       0       0       0       0       0       0       0       0       0       0
       0       0       0       0       0       0       0       0       0       0
       0       0       0       0       0       0       0       0       0       0
       0       0       0       0       0       0       0       0       0       0
       0       0       0       0       0       0       0       0       0       0
       0       0       0       0       0       0       0       0       0       0
       0       0       0       0       0       0       0       0       0       0
       0       0       0       0       0       0       0       0       0       0
       0       0       0       0       0       0       0       0       0       0
       0       0       0       0       0       0       0       0       0       0
       0       0       0       0       0       0       0       0       0       0
       0       0       0       0       0       0       0       0       0       0
       0       0       0       0       0       0       0       0       0       0
       0       0       0       0       0       0       0       0       0       0
       0       0       0       0       0       0       0       0       0       0
       0       0       0       0       0       0       0       0       0       0
       0       0       0       0       0       0       0       0       0       0
       0       0       0       0       0       0       0       0       0       0
       0       0       0       0       0       0       0       0       0       0
       0       0       0       0       0       0       0       0       0       0
       0       0       0       0       0       0
    3864    3018     681     225    3864    2929     225     226    3864    2930
     226     682    3864    3143     682     681    3945    3013     228     227
    3945    3016     227     225    3945    3018     225     681    3945    3014
     681     228    3862    2930     682     226    3862    2928     226     256
    3862    2933     256     683    3862    3021     683     682    3942    3010
     229     228    3942    3014     228     681    3942    3130     681     688
    3942    3011     688     229    3939    3007     230     229    3939    3011
     229     688    3939    3111     688     695    3939    3008     695     230
    3936    3004     231     230    3936    3008     230     695    3936    3082
     695     702    3936    3005     702     231    3933    3001     232     231
    3933    3005     231     702    3933    3078     702     709    3933    3002
     709     232    3930    2998     233     232    3930    3002     232     709
    3930    3060     709     716    3930    2999     716     233    3927    2995
     234     233    3927    2999     233     716    3927    3042     716     723
    3927    2996     723     234    3923    2993     235     234    3923    2996
     234     723    3923    2991     723     236    3923    2990     236     235
    3920    2991     236     723    3920    3039     723     724    3920    2988
     724     237    3920    2987     237     236    3917    2988     237     724
    3917    3035     724     725    3917    2985     725     238    3917    2984
     238     237    3914    2985     238     725    3914    3037     725     726
    3914    2982     726     239    3914    2981     239     238    3911    2982
     239     726    3911    3057     726     727    3911    2979     727     240
    3911    2978     240     239    3908    2979     240     727    3908    3045
     727     728    3908    2976     728     241    3908    2975     241     240
    3905    2976     241     728    3905    3044     728     729    3905    2973
     729     242    3905    2972     242     241    3901    2973     242     729
    3901    2968     729     244    3901    2967     244     243    3901    2970
     243     242    3898    3048     729     722    3898    2965     722     245
    3898    2964     245     244    3898    2968     244     729    3895    3089
     722     715    3895    2962     715     246    3895    2961     246     245
    3895    2965     245     722    3892    3090     715     708    3892    2959
     708     247    3892    2958     247     246    3892    2962     246     715
    3889    3122     708     701    3889    2956     701     248    3889    2955
     248     247    3889    2959     247     708    3886    3141     701     694
    3886    2953     694     249    3886    2952     249     248    3886    2956
     248     701    3883    3033     694     687    3883    2950     687     250
    3883    2949     250     249    3883    2953     249     694    3879    2945
     687     252    3879    2944     252     251    3879    2947     251     250
    3879    2950     250     687    3876    2942     686     253    3876    2941
     253     252    3876    2945     252     687    3876    3030     687     686
    3873    2939     685     254    3873    2938     254     253    3873    2942
     253     686    3873    3027     686     685    3870    2936     684     255
    3870    2935     255     254    3870    2939     254     685    3870    3024
     685     684    3867    2933     683     256    3867    2932     256     255
    3867    2936     255     684    3867    3020     684     683    3950    3022
     690     683    3950    3020     683     684    3950    3025     684     691
    3950    3125     691     690    3952    3128     689     682    3952    3021
     682     683    3952    3022     683     690    3952    3124     690     689
    3955    3025     691     684    3955    3024     684     685    3955    3028
     685     692    3955    3147     692     691    3958    3028     692     685
    3958    3027     685     686    3958    3031     686     693    3958    3146
     693     692    3961    3031     693     686    3961    3030     686     687
    3961    3033     687     694    3961    3149     694     693    3965    3040
     724     717    3965    3050     717     718    3965    3036     718     725
    3965    3035     725     724    3967    3036     725     718    3967    3052
     718     719    3967    3062     719     726    3967    3037     726     725
    3970    3042     723     716    3970    3054     716     717    3970    3040
     717     724    3970    3039     724     723    3974    3046     728     721
    3974    3073     721     722    3974    3048     722     729    3974    3044
     729     728    3976    3058     727     720    3976    3069     720     721
    3976    3046     721     728    3976    3045     728     727    3980    3055
     717     710    3980    3094     710     711    3980    3051     711     718
    3980    3050     718     717    3982    3051     718     711    3982    3085
     711     712    3982    3084     712     719    3982    3052     719     718
    3985    3060     716     709    3985    3079     709     710    3985    3055
     710     717    3985    3054     717     716    3988    3062     726     719
    3988    3070     719     720    3988    3058     720     727    3988    3057
     727     726    3994    3084     719     712    3994    3066     712     713
    3994    3064     713     720    3994    3070     720     719    3993    3064
     720     713    3993    3065     713     714    3993    3072     714     721
    3993    3069     721     720    3996    3067     713     706    3996    3113
     706     707    3996    3076     707     714    3996    3065     714     713
    3998    3086     712     705    3998    3114     705     706    3998    3067
     706     713    3998    3066     713     712    4003    3072     721     714
    4003    3075     714     715    4003    3089     715     722    4003    3073
     722     721    4006    3076     714     707    4006    3117     707     708
    4006    3090     708     715    4006    3075     715     714    4009    3078
     709     702    4009    3081     702     703    4009    3093     703     710
    4009    3079     710     709    4012    3082     702     695    4012    3108
     695     696    4012    3097     696     703    4012    3081     703     702
    4016    3099     711     704    4016    3102     704     705    4016    3086
     705     712    4016    3085     712     711    4021    3093     710     703
    4021    3096     703     704    4021    3099     704     711    4021    3094
     711     710    4024    3097     703     696    4024    3104     696     697
    4024    3101     697     704    4024    3096     704     703    4028    3101
     704     697    4028    3106     697     698    4028    3120     698     705
    4028    3102     705     704    4031    3109     696     689    4031    3124
     689     690    4031    3105     690     697    4031    3104     697     696
    4033    3105     697     690    4033    3125     690     691    4033    3139
     691     698    4033    3106     698     697    4036    3111     695     688
    4036    3127     688     689    4036    3109     689     696    4036    3108
     696     695    4040    3115     706     699    4040    3132     699     700
    4040    3118     700     707    4040    3113     707     706    4042    3120
     705     698    4042    3133     698     699    4042    3115     699     706
    4042    3114     706     705    4045    3118     707     700    4045    3136
     700     701    4045    3122     701     708    4045    3117     708     707
    4052    3130     688     681    4052    3143     681     682    4052    3128
     682     689    4052    3127     689     688    4056    3134     699     692
    4056    3146     692     693    4056    3137     693     700    4056    3132
     700     699    4058    3139     698     691    4058    3147     691     692
    4058    3134     692     699    4058    3133     699     698    4061    3137
     700     693    4061    3149     693     694    4061    3141     694     701
    4061    3136     701     700
      25       0       0       5     320
       0       0       0       0       0       0       0       0       0       0
       0       0       0       0       0       0       0       0       0       0
       0       0       0       0       0       0       0       0       0       0
       0       0       0       0       0       0       0       0       0       0
       0       0       0       0       0       0       0       0       0       0
       0       0       0       0       0       0       0       0       0       0
       0       0       0       0       0       0       0       0       0       0
       0       0       0       0       0       0       0       0       0       0
       0       0       0       0       0       0       0       0       0       0
       0       0       0       0       0       0       0       0       0       0
       0       0       0       0       0       0       0       0       0       0
       0       0       0       0       0       0       0       0       0       0
       0       0       0       0       0       0       0       0       0       0
       0       0       0       0       0       0       0       0       0       0
       0       0       0       0       0       0       0       0       0       0
       0       0       0       0       0       0       0       0       0       0
       0       0       0       0       0       0       0       0       0       0
       0       0       0       0       0       0       0       0       0       0
       0       0       0       0       0       0       0       0       0       0
       0       0       0       0       0       0       0       0       0       0
       0       0       0       0       0       0       0       0       0       0
       0       0       0       0       0       0       0       0       0       0
       0       0       0       0       0       0       0       0       0       0
       0       0       0       0       0       0       0       0       0       0
       0       0       0       0       0       0       0       0       0       0
       0       0       0       0       0       0       0       0       0       0
       0       0       0       0       0       0       0       0       0       0
       0       0       0       0       0       0       0       0       0       0
       0       0       0       0       0       0       0       0       0       0
       0       0       0       0       0       0       0       0       0       0
       0       0       0       0       0       0       0       0       0       0
       0       0       0       0       0       0       0       0       0       0
     225     226     682     681    3864     288    3018    3864    2929     225
     257    2929    3864    2930     226     332    2930    3864    3143     682
     333    3143    3864    3018     681     227     225     681     228    3945
     287    3013    3945    3016     227     288    3016    3945    3018     225
     333    3018    3945    3014     681     286    3014    3945    3013     228
     226     256     683     682    3862     257    2930    3862    2928     226
     258    2928    3862    2933     256     289    2933    3862    3021     683
     332    3021    3862    2930     682     228     681     688     229    3942
     286    3010    3942    3014     228     333    3014    3942    3130     681
     327    3130    3942    3011     688     285    3011    3942    3010     229
     229     688     695     230    3939     285    3007    3939    3011     229
     327    3011    3939    3111     688     320    3111    3939    3008     695
     284    3008    3939    3007     230     230     695     702     231    3936
     284    3004    3936    3008     230     320    3008    3936    3082     695
     309    3082    3936    3005     702     283    3005    3936    3004     231
     231     702     709     232    3933     283    3001    3933    3005     231
     309    3005    3933    3078     702     308    3078    3933    3002     709
     282    3002    3933    3001     232     232     709     716     233    3930
     282    2998    3930    3002     232     308    3002    3930    3060     709
     302    3060    3930    2999     716     281    2999    3930    2998     233
     233     716     723     234    3927     281    2995    3927    2999     233
     302    2999    3927    3042     716     296    3042    3927    2996     723
     280    2996    3927    2995     234     234     723     236     235    3923
     280    2993    3923    2996     234     296    2996    3923    2991     723
     278    2991    3923    2990     236     279    2990    3923    2993     235
     723     724     237     236    3920     296    2991    3920    3039     723
     295    3039    3920    2988     724     277    2988    3920    2987     237
     278    2987    3920    2991     236     724     725     238     237    3917
     295    2988    3917    3035     724     294    3035    3917    2985     725
     276    2985    3917    2984     238     277    2984    3917    2988     237
     725     726     239     238    3914     294    2985    3914    3037     725
     303    3037    3914    2982     726     275    2982    3914    2981     239
     276    2981    3914    2985     238     726     727     240     239    3911
     303    2982    3911    3057     726     301    3057    3911    2979     727
     274    2979    3911    2978     240     275    2978    3911    2982     239
     727     728     241     240    3908     301    2979    3908    3045     727
     297    3045    3908    2976     728     273    2976    3908    2975     241
     274    2975    3908    2979     240     728     729     242     241    3905
     297    2976    3905    3044     728     298    3044    3905    2973     729
     272    2973    3905    2972     242     273    2972    3905    2976     241
     729     244     243     242    3901     298    2973    3901    2968     729
     270    2968    3901    2967     244     271    2967    3901    2970     243
     272    2970    3901    2973     242     722     245     244     729    3898
     313    3048    3898    2965     722     269    2965    3898    2964     245
     270    2964    3898    2968     244     298    2968    3898    3048     729
     715     246     245     722    3895     312    3089    3895    2962     715
     268    2962    3895    2961     246     269    2961    3895    2965     245
     313    2965    3895    3089     722     708     247     246     715    3892
     324    3090    3892    2959     708     267    2959    3892    2958     247
     268    2958    3892    2962     246     312    2962    3892    3090     715
     701     248     247     708    3889     331    3122    3889    2956     701
     266    2956    3889    2955     248     267    2955    3889    2959     247
     324    2959    3889    3122     708     694     249     248     701    3886
     337    3141    3886    2953     694     265    2953    3886    2952     249
     266    2952    3886    2956     248     331    2956    3886    3141     701
     687     250     249     694    3883     293    3033    3883    2950     687
     264    2950    3883    2949     250     265    2949    3883    2953     249
     337    2953    3883    3033     694     252     251     250     687    3879
     262    2945    3879    2944     252     263    2944    3879    2947     251
     264    2947    3879    2950     250     293    2950    3879    2945     687
     253     252     687     686    3876     261    2942    3876    2941     253
     262    2941    3876    2945     252     293    2945    3876    3030     687
     292    3030    3876    2942     686     254     253     686     685    3873
     260    2939    3873    2938     254     261    2938    3873    2942     253
     292    2942    3873    3027     686     291    3027    3873    2939     685
     255     254     685     684    3870     259    2936    3870    2935     255
     260    2935    3870    2939     254     291    2939    3870    3024     685
     290    3024    3870    2936     684     256     255     684     683    3867
     258    2933    3867    2932     256     259    2932    3867    2936     255
     290    2936    3867    3020     684     289    3020    3867    2933     683
     683     684     691     690    3950     289    3022    3950    3020     683
     290    3020    3950    3025     684     336    3025    3950    3125     691
     325    3125    3950    3022     690     682     683     690     689    3952
     332    3128    3952    3021     682     289    3021    3952    3022     683
     325    3022    3952    3124     690     326    3124    3952    3128     689
     684     685     692     691    3955     290    3025    3955    3024     684
     291    3024    3955    3028     685     334    3028    3955    3147     692
     336    3147    3955    3025     691     685     686     693     692    3958
     291    3028    3958    3027     685     292    3027    3958    3031     686
     335    3031    3958    3146     693     334    3146    3958    3028     692
     686     687     694     693    3961     292    3031    3961    3030     686
     293    3030    3961    3033     687     337    3033    3961    3149     694
     335    3149    3961    3031     693     717     718     725     724    3965
     300    3040    3965    3050     717     299    3050    3965    3036     718
     294    3036    3965    3035     725     295    3035    3965    3040     724
     718     719     726     725    3967     299    3036    3967    3052     718
     311    3052    3967    3062     719     303    3062    3967    3037     726
     294    3037    3967    3036     725     716     717     724     723    3970
     302    3042    3970    3054     716     300    3054    3970    3040     717
     295    3040    3970    3039     724     296    3039    3970    3042     723
     721     722     729     728    3974     306    3046    3974    3073     721
     313    3073    3974    3048     722     298    3048    3974    3044     729
     297    3044    3974    3046     728     720     721     728     727    3976
     305    3058    3976    3069     720     306    3069    3976    3046     721
     297    3046    3976    3045     728     301    3045    3976    3058     727
     710     711     718     717    3980     314    3055    3980    3094     710
     316    3094    3980    3051     711     299    3051    3980    3050     718
     300    3050    3980    3055     717     711     712     719     718    3982
     316    3051    3982    3085     711     310    3085    3982    3084     712
     311    3084    3982    3052     719     299    3052    3982    3051     718
     709     710     717     716    3985     308    3060    3985    3079     709
     314    3079    3985    3055     710     300    3055    3985    3054     717
     302    3054    3985    3060     716     719     720     727     726    3988
     311    3062    3988    3070     719     305    3070    3988    3058     720
     301    3058    3988    3057     727     303    3057    3988    3062     726
     712     713     720     719    3994     310    3084    3994    3066     712
     304    3066    3994    3064     713     305    3064    3994    3070     720
     311    3070    3994    3084     719     713     714     721     720    3993
     304    3064    3993    3065     713     307    3065    3993    3072     714
     306    3072    3993    3069     721     305    3069    3993    3064     720
     706     707     714     713    3996     321    3067    3996    3113     706
     322    3113    3996    3076     707     307    3076    3996    3065     714
     304    3065    3996    3067     713     705     706     713     712    3998
     323    3086    3998    3114     705     321    3114    3998    3067     706
     304    3067    3998    3066     713     310    3066    3998    3086     712
     714     715     722     721    4003     307    3072    4003    3075     714
     312    3075    4003    3089     715     313    3089    4003    3073     722
     306    3073    4003    3072     721     707     708     715     714    4006
     322    3076    4006    3117     707     324    3117    4006    3090     708
     312    3090    4006    3075     715     307    3075    4006    3076     714
     702     703     710     709    4009     309    3078    4009    3081     702
     315    3081    4009    3093     703     314    3093    4009    3079     710
     308    3079    4009    3078     709     695     696     703     702    4012
     320    3082    4012    3108     695     319    3108    4012    3097     696
     315    3097    4012    3081     703     309    3081    4012    3082     702
     704     705     712     711    4016     317    3099    4016    3102     704
     323    3102    4016    3086     705     310    3086    4016    3085     712
     316    3085    4016    3099     711     703     704     711     710    4021
     315    3093    4021    3096     703     317    3096    4021    3099     704
     316    3099    4021    3094     711     314    3094    4021    3093     710
     696     697     704     703    4024     319    3097    4024    3104     696
     318    3104    4024    3101     697     317    3101    4024    3096     704
     315    3096    4024    3097     703     697     698     705     704    4028
     318    3101    4028    3106     697     330    3106    4028    3120     698
     323    3120    4028    3102     705     317    3102    4028    3101     704
     689     690     697     696    4031     326    3109    4031    3124     689
     325    3124    4031    3105     690     318    3105    4031    3104     697
     319    3104    4031    3109     696     690     691     698     697    4033
     325    3105    4033    3125     690     336    3125    4033    3139     691
     330    3139    4033    3106     698     318    3106    4033    3105     697
     688     689     696     695    4036     327    3111    4036    3127     688
     326    3127    4036    3109     689     319    3109    4036    3108     696
     320    3108    4036    3111     695     699     700     707     706    4040
     328    3115    4040    3132     699     329    3132    4040    3118     700
     322    3118    4040    3113     707     321    3113    4040    3115     706
     698     699     706     705    4042     330    3120    4042    3133     698
     328    3133    4042    3115     699     321    3115    4042    3114     706
     323    3114    4042    3120     705     700     701     708     707    4045
     329    3118    4045    3136     700     331    3136    4045    3122     701
     324    3122    4045    3117     708     322    3117    4045    3118     707
     681     682     689     688    4052     333    3130    4052    3143     681
     332    3143    4052    3128     682     326    3128    4052    3127     689
     327    3127    4052    3130     688     692     693     700     699    4056
     334    3134    4056    3146     692     335    3146    4056    3137     693
     329    3137    4056    3132     700     328    3132    4056    3134     699
     691     692     699     698    4058     336    3139    4058    3147     691
     334    3147    4058    3134     692     328    3134    4058    3133     699
     330    3133    4058    3139     698     693     694     701     700    4061
     335    3137    4061    3149     693     337    3149    4061    3141     694
     331    3141    4061    3136     701     329    3136    4061    3137     700
      14       0       0       8     448
       0       0       0       0       0       0       0       0       0       0
       0       0       0       0       0       0       0       0       0       0
       0       0       0       0       0       0       0       0       0       0
       0       0       0       0       0       0       0       0       0       0
       0       0       0       0       0       0       0       0       0       0
       0       0       0       0       0       0       0       0       0       0
       0       0       0       0       0       0       0       0       0       0
       0       0       0       0       0       0       0       0       0       0
       0       0       0       0       0       0       0       0       0       0
       0       0       0       0       0       0       0       0       0       0
       0       0       0       0       0       0       0       0       0       0
       0       0       0       0       0       0       0       0       0       0
       0       0       0       0       0       0       0       0       0       0
       0       0       0       0       0       0       0       0       0       0
       0       0       0       0       0       0       0       0       0       0
       0       0       0       0       0       0       0       0       0       0
       0       0       0       0       0       0       0       0       0       0
       0       0       0       0       0       0       0       0       0       0
       0       0       0       0       0       0       0       0       0       0
       0       0       0       0       0       0       0       0       0       0
       0       0       0       0       0       0       0       0       0       0
       0       0       0       0       0       0       0       0       0       0
       0       0       0       0       0       0       0       0       0       0
       0       0       0       0       0       0       0       0       0       0
       0       0       0       0       0       0       0       0       0       0
       0       0       0       0       0       0       0       0       0       0
       0       0       0       0       0       0       0       0       0       0
       0       0       0       0       0       0       0       0       0       0
       0       0       0       0       0       0       0       0       0       0
       0       0       0       0       0       0       0       0       0       0
       0       0       0       0       0       0       0       0       0       0
       0       0       0       0       0       0       0       0       0       0
       0       0       0       0       0       0       0       0       0       0
       0       0       0       0       0       0       0       0       0       0
       0       0       0       0       0       0       0       0       0       0
       0       0       0       0       0       0       0       0       0       0
       0       0       0       0       0       0       0       0       0       0
       0       0       0       0       0       0       0       0       0       0
       0       0       0       0       0       0       0       0       0       0
       0       0       0       0       0       0       0       0       0       0
       0       0       0       0       0       0       0       0       0       0
       0       0       0       0       0       0       0       0       0       0
       0       0       0       0       0       0       0       0       0       0
       0       0       0       0       0       0       0       0       0       0
       0       0       0       0       0       0       0       0
      23      28      17       2      16     339     387       1       2      17
      20       3       1     387     436       4       1     387     436       4
      11     388     437      13      16     339     387       1      10     338
     388      11       3      20      21      14       4     436     485       6
       4     436     485       6      13     437     486       5       6     485
     534       7       5     486     535       8       5     486     535       8
     158     487     536     159      13     437     486       5     154     438
     487     158      14      21      22      15       6     485     534       7
       7     534     583     223       8     535     584     162      15      22
     219     221       7     534     583     223       8     535     584     162
     159     536     585     161      10     338     388      11       9     385
     389      12       9     385     389      12     160     378     390     149
      11     388     437      13      12     389     438     154      12     389
     438     154     149     390     439     150      28      33      18      17
     339     342     394     387      17      18      19      20     387     394
     443     436      18      24      25      19     394     401     450     443
      33      38      24      18     342     346     401     394      20      19
      26      21     436     443     492     485      19      25      31      26
     443     450     499     492      21      26      27      22     485     492
     541     534      22      27     217     219     534     541     590     583
      24      29      30      25     401     408     457     450      38      43
      29      24     346     349     408     401      25      30      36      31
     450     457     506     499      26      31      32      27     492     499
     548     541      27      32     215     217     541     548     597     590
      29      34      35      30     408     415     464     457      43      48
      34      29     349     351     415     408      30      35      41      36
     457     464     513     506      31      36      37      32     499     506
     555     548      32      37     213     215     548     555     604     597
      34      39      40      35     415     422     471     464      48      53
      39      34     351     354     422     415      35      40      46      41
     464     471     520     513      36      41      42      37     506     513
     562     555      37      42     211     213     555     562     611     604
      39      44      45      40     422     429     478     471      53      58
      44      39     354     358     429     422      40      45      51      46
     471     478     527     520      41      46      47      42     513     520
     569     562      42      47     209     211     562     569     618     611
      44      49      50      45     429      54      55     478      58      63
      49      44     358      68      54     429      45      50      56      51
     478      55      61     527      46      51      52      47     520     527
     576     569      47      52     207     209     569     576     625     618
      51      56      57      52     527      61      62     576      52      57
     205     207     576      62     203     625     429      54      55     478
     430      59      60     479     358      68      54     429     357      73
      59     430     478      55      61     527     479      60      66     528
     430      59      60     479     431      64      65     480     357      73
      59     430     386      78      64     431     479      60      66     528
     480      65      71     529     527      61      62     576     528      66
      67     577     576      62     203     625     577      67     201     626
     431      64      65     480     432      69      70     481     386      78
      64     431     379      83      69     432     480      65      71     529
     481      70      76     530     528      66      67     577     529      71
      72     578     577      67     201     626     578      72     199     627
     432      69      70     481     433      74      75     482     379      83
      69     432     372      88      74     433     481      70      76     530
     482      75      81     531     529      71      72     578     530      76
      77     579     578      72     199     627     579      77     197     628
     433      74      75     482     434      79      80     483     372      88
      74     433     365      93      79     434     482      75      81     531
     483      80      86     532     530      76      77     579     531      81
      82     580     579      77     197     628     580      82     195     629
     434      79      80     483     435      84      85     484     365      93
      79     434     340      98      84     435     483      80      86     532
     484      85      91     533     531      81      82     580     532      86
      87     581     580      82     195     629     581      87     193     630
     435      84      85     484      94      89      90      95     340      98
      84     435     108     103      89      94     484      85      91     533
      95      90      96     101     532      86      87     581     533      91
      92     582     581      87     193     630     582      92     191     631
     533      91      92     582     101      96      97     102     582      92
     191     631     102      97     189     187     428     435     484     477
      99      94      95     100     356     340     435     428     113     108
      94      99     477     484     533     526     100      95     101     106
     421     428     477     470     104      99     100     105     353     356
     428     421     122     113      99     104     470     477     526     519
     105     100     106     111     526     533     582     575     106     101
     102     107     575     582     631     624     107     102     187     185
     414     421     470     463     109     104     105     110     352     353
     421     414     123     122     104     109     463     470     519     512
     110     105     111     116     519     526     575     568     111     106
     107     112     568     575     624     617     112     107     185     183
     407     414     463     456     114     109     110     115     347     352
     414     407     128     123     109     114     456     463     512     505
     115     110     116     120     512     519     568     561     116     111
     112     117     561     568     617     610     117     112     183     181
     400     407     456     449     118     114     115     119     344     347
     407     400     133     128     114     118     449     456     505     498
     119     115     120     126     505     512     561     554     120     116
     117     121     554     561     610     603     121     117     181     179
     393     400     449     442     124     118     119     125     341     344
     400     393     138     133     118     124     442     449     498     491
     125     119     126     131     498     505     554     547     126     120
     121     127     547     554     603     596     127     121     179     177
     134     393     442     135     129     124     125     130     148     341
     393     134     143     138     124     129     135     442     491     141
     130     125     131     136     491     498     547     540     131     126
     127     132     540     547     596     589     132     127     177     175
     141     491     540     142     136     131     132     137     142     540
     589     171     137     132     175     173     139     392     441     140
     134     393     442     135     153     364     392     139     148     341
     393     134     140     441     490     146     135     442     491     141
     144     391     440     145     139     392     441     140     157     371
     391     144     153     364     392     139     145     440     489     151
     140     441     490     146     146     490     539     147     141     491
     540     142     147     539     588     169     142     540     589     171
     149     390     439     150     144     391     440     145     160     378
     390     149     157     371     391     144     150     439     488     155
     145     440     489     151     151     489     538     152     146     490
     539     147     152     538     587     167     147     539     588     169
     154     438     487     158     150     439     488     155     155     488
     537     156     151     489     538     152     156     537     586     165
     152     538     587     167     158     487     536     159     155     488
     537     156     159     536     585     161     156     537     586     165
     162     584     633     163     161     585     634     164     161     585
     634     164     165     586     635     166     223     583     632     224
     162     584     633     163     163     633     682     226     164     634
     683     256     224     632     681     225     163     633     682     226
     164     634     683     256     166     635     684     255     165     586
     635     166     167     587     636     168     166     635     684     255
     168     636     685     254     167     587     636     168     169     588
     637     170     168     636     685     254     170     637     686     253
     169     588     637     170     171     589     638     172     170     637
     686     253     172     638     687     252     171     589     638     172
     173     175     176     174     172     638     687     252     174     176
     250     251     589     596     645     638     175     177     178     176
     638     645     694     687     176     178     249     250     596     603
     652     645     177     179     180     178     645     652     701     694
     178     180     248     249     603     610     659     652     179     181
     182     180     652     659     708     701     180     182     247     248
     610     617     666     659     181     183     184     182     659     666
     715     708     182     184     246     247     617     624     673     666
     183     185     186     184     666     673     722     715     184     186
     245     246     624     631     680     673     185     187     188     186
     673     680     729     722     186     188     244     245     631     191
     192     680     187     189     190     188     680     192     242     729
     188     190     243     244     630     193     194     679     631     191
     192     680     679     194     241     728     680     192     242     729
     629     195     196     678     630     193     194     679     678     196
     240     727     679     194     241     728     628     197     198     677
     629     195     196     678     677     198     239     726     678     196
     240     727     627     199     200     676     628     197     198     677
     676     200     238     725     677     198     239     726     626     201
     202     675     627     199     200     676     675     202     237     724
     676     200     238     725     625     203     204     674     626     201
     202     675     674     204     236     723     675     202     237     724
     207     205     206     208     625     203     204     674     208     206
     235     234     674     204     236     723     209     207     208     210
     618     625     674     667     210     208     234     233     667     674
     723     716     211     209     210     212     611     618     667     660
     212     210     233     232     660     667     716     709     213     211
     212     214     604     611     660     653     214     212     232     231
     653     660     709     702     215     213     214     216     597     604
     653     646     216     214     231     230     646     653     702     695
     217     215     216     218     590     597     646     639     218     216
     230     229     639     646     695     688     219     217     218     220
     583     590     639     632     220     218     229     228     632     639
     688     681     221     219     220     222     223     583     632     224
     222     220     228     227     224     632     681     225     339     342
     394     387     338     343     395     388     338     343     395     388
     385     384     396     389     362     365     434     427     356     340
     435     428     364     363     399     392     341     344     400     393
     342     346     401     394     343     345     402     395     343     345
     402     395     384     380     403     396     363     359     406     399
     344     347     407     400     346     349     408     401     345     348
     409     402     345     348     409     402     380     381     410     403
     359     360     413     406     347     352     414     407     349     351
     415     408     348     350     416     409     348     350     416     409
     381     382     417     410     351     354     422     415     350     355
     423     416     350     355     423     416     382     383     424     417
     360     361     420     413     352     353     421     414     361     362
     427     420     353     356     428     421     354     358     429     422
     355     357     430     423     355     357     430     423     383     386
     431     424     366     367     412     405     359     360     413     406
     370     366     405     398     363     359     406     399     367     368
     419     412     360     361     420     413     368     369     426     419
     361     362     427     420     369     372     433     426     362     365
     434     427     371     370     398     391     364     363     399     392
     373     374     411     404     366     367     412     405     377     373
     404     397     370     366     405     398     374     375     418     411
     367     368     419     412     375     376     425     418     368     369
     426     419     376     379     432     425     369     372     433     426
     378     377     397     390     371     370     398     391     380     381
     410     403     373     374     411     404     384     380     403     396
     377     373     404     397     381     382     417     410     374     375
     418     411     382     383     424     417     375     376     425     418
     383     386     431     424     376     379     432     425     385     384
     396     389     378     377     397     390     387     394     443     436
     388     395     444     437     388     395     444     437     389     396
     445     438     389     396     445     438     390     397     446     439
     390     397     446     439     391     398     447     440     391     398
     447     440     392     399     448     441     392     399     448     441
     393     400     449     442     394     401     450     443     395     402
     451     444     395     402     451     444     396     403     452     445
     396     403     452     445     397     404     453     446     397     404
     453     446     398     405     454     447     398     405     454     447
     399     406     455     448     399     406     455     448     400     407
     456     449     401     408     457     450     402     409     458     451
     402     409     458     451     403     410     459     452     403     410
     459     452     404     411     460     453     404     411     460     453
     405     412     461     454     405     412     461     454     406     413
     462     455     406     413     462     455     407     414     463     456
     408     415     464     457     409     416     465     458     409     416
     465     458     410     417     466     459     410     417     466     459
     411     418     467     460     411     418     467     460     412     419
     468     461     412     419     468     461     413     420     469     462
     413     420     469     462     414     421     470     463     415     422
     471     464     416     423     472     465     416     423     472     465
     417     424     473     466     417     424     473     466     418     425
     474     467     418     425     474     467     419     426     475     468
     419     426     475     468     420     427     476     469     420     427
     476     469     421     428     477     470     422     429     478     471
     423     430     479     472     423     430     479     472     424     431
     480     473     424     431     480     473     425     432     481     474
     425     432     481     474     426     433     482     475     426     433
     482     475     427     434     483     476     427     434     483     476
     428     435     484     477     436     443     492     485     437     444
     493     486     437     444     493     486     438     445     494     487
     438     445     494     487     439     446     495     488     439     446
     495     488     440     447     496     489     440     447     496     489
     441     448     497     490     441     448     497     490     442     449
     498     491     443     450     499     492     444     451     500     493
     444     451     500     493     445     452     501     494     445     452
     501     494     446     453     502     495     446     453     502     495
     447     454     503     496     447     454     503     496     448     455
     504     497     448     455     504     497     449     456     505     498
     450     457     506     499     451     458     507     500     451     458
     507     500     452     459     508     501     452     459     508     501
     453     460     509     502     453     460     509     502     454     461
     510     503     454     461     510     503     455     462     511     504
     455     462     511     504     456     463     512     505     457     464
     513     506     458     465     514     507     458     465     514     507
     459     466     515     508     459     466     515     508     460     467
     516     509     460     467     516     509     461     468     517     510
     461     468     517     510     462     469     518     511     462     469
     518     511     463     470     519     512     464     471     520     513
     465     472     521     514     465     472     521     514     466     473
     522     515     466     473     522     515     467     474     523     516
     467     474     523     516     468     475     524     517     468     475
     524     517     469     476     525     518     469     476     525     518
     470     477     526     519     471     478     527     520     472     479
     528     521     472     479     528     521     473     480     529     522
     473     480     529     522     474     481     530     523     474     481
     530     523     475     482     531     524     475     482     531     524
     476     483     532     525     476     483     532     525     477     484
     533     526     485     492     541     534     486     493     542     535
     486     493     542     535     487     494     543     536     487     494
     543     536     488     495     544     537     488     495     544     537
     489     496     545     538     489     496     545     538     490     497
     546     539     490     497     546     539     491     498     547     540
     492     499     548     541     493     500     549     542     493     500
     549     542     494     501     550     543     494     501     550     543
     495     502     551     544     495     502     551     544     496     503
     552     545     496     503     552     545     497     504     553     546
     497     504     553     546     498     505     554     547     499     506
     555     548     500     507     556     549     500     507     556     549
     501     508     557     550     501     508     557     550     502     509
     558     551     502     509     558     551     503     510     559     552
     503     510     559     552     504     511     560     553     504     511
     560     553     505     512     561     554     506     513     562     555
     507     514     563     556     507     514     563     556     508     515
     564     557     508     515     564     557     509     516     565     558
     509     516     565     558     510     517     566     559     510     517
     566     559     511     518     567     560     511     518     567     560
     512     519     568     561     513     520     569     562     514     521
     570     563     514     521     570     563     515     522     571     564
     515     522     571     564     516     523     572     565     516     523
     572     565     517     524     573     566     517     524     573     566
     518     525     574     567     518     525     574     567     519     526
     575     568     520     527     576     569     521     528     577     570
     521     528     577     570     522     529     578     571     522     529
     578     571     523     530     579     572     523     530     579     572
     524     531     580     573     524     531     580     573     525     532
     581     574     525     532     581     574     526     533     582     575
     534     541     590     583     535     542     591     584     535     542
     591     584     536     543     592     585     536     543     592     585
     537     544     593     586     537     544     593     586     538     545
     594     587     538     545     594     587     539     546     595     588
     539     546     595     588     540     547     596     589     541     548
     597     590     542     549     598     591     542     549     598     591
     543     550     599     592     543     550     599     592     544     551
     600     593     544     551     600     593     545     552     601     594
     545     552     601     594     546     553     602     595     546     553
     602     595     547     554     603     596     548     555     604     597
     549     556     605     598     549     556     605     598     550     557
     606     599     550     557     606     599     551     558     607     600
     551     558     607     600     552     559     608     601     552     559
     608     601     553     560     609     602     553     560     609     602
     554     561     610     603     555     562     611     604     556     563
     612     605     556     563     612     605     557     564     613     606
     557     564     613     606     558     565     614     607     558     565
     614     607     559     566     615     608     559     566     615     608
     560     567     616     609     560     567     616     609     561     568
     617     610     562     569     618     611     563     570     619     612
     563     570     619     612     564     571     620     613     564     571
     620     613     565     572     621     614     565     572     621     614
     566     573     622     615     566     573     622     615     567     574
     623     616     567     574     623     616     568     575     624     617
     569     576     625     618     570     577     626     619     570     577
     626     619     571     578     627     620     571     578     627     620
     572     579     628     621     572     579     628     621     573     580
     629     622     573     580     629     622     574     581     630     623
     574     581     630     623     575     582     631     624     583     590
     639     632     584     591     640     633     584     591     640     633
     585     592     641     634     585     592     641     634     586     593
     642     635     586     593     642     635     587     594     643     636
     587     594     643     636     588     595     644     637     588     595
     644     637     589     596     645     638     590     597     646     639
     591     598     647     640     591     598     647     640     592     599
     648     641     592     599     648     641     593     600     649     642
     593     600     649     642     594     601     650     643     594     601
     650     643     595     602     651     644     595     602     651     644
     596     603     652     645     597     604     653     646     598     605
     654     647     598     605     654     647     599     606     655     648
     599     606     655     648     600     607     656     649     600     607
     656     649     601     608     657     650     601     608     657     650
     602     609     658     651     602     609     658     651     603     610
     659     652     604     611     660     653     605     612     661     654
     605     612     661     654     606     613     662     655     606     613
     662     655     607     614     663     656     607     614     663     656
     608     615     664     657     608     615     664     657     609     616
     665     658     609     616     665     658     610     617     666     659
     611     618     667     660     612     619     668     661     612     619
     668     661     613     620     669     662     613     620     669     662
     614     621     670     663     614     621     670     663     615     622
     671     664     615     622     671     664     616     623     672     665
     616     623     672     665     617     624     673     666     618     625
     674     667     619     626     675     668     619     626     675     668
     620     627     676     669     620     627     676     669     621     628
     677     670     621     628     677     670     622     629     678     671
     622     629     678     671     623     630     679     672     623     630
     679     672     624     631     680     673     632     639     688     681
     633     640     689     682     633     640     689     682     634     641
     690     683     634     641     690     683     635     642     691     684
     635     642     691     684     636     643     692     685     636     643
     692     685     637     644     693     686     637     644     693     686
     638     645     694     687     639     646     695     688     640     647
     696     689     640     647     696     689     641     648     697     690
     641     648     697     690     642     649     698     691     642     649
     698     691     643     650     699     692     643     650     699     692
     644     651     700     693     644     651     700     693     645     652
     701     694     646     653     702     695     647     654     703     696
     647     654     703     696     648     655     704     697     648     655
     704     697     649     656     705     698     649     656     705     698
     650     657     706     699     650     657     706     699     651     658
     707     700     651     658     707     700     652     659     708     701
     653     660     709     702     654     661     710     703     654     661
     710     703     655     662     711     704     655     662     711     704
     656     663     712     705     656     663     712     705     657     664
     713     706     657     664     713     706     658     665     714     707
     658     665     714     707     659     666     715     708     660     667
     716     709     661     668     717     710     661     668     717     710
     662     669     718     711     662     669     718     711     663     670
     719     712     663     670     719     712     664     671     720     713
     664     671     720     713     665     672     721     714     665     672
     721     714     666     673     722     715     667     674     723     716
     668     675     724     717     668     675     724     717     669     676
     725     718     669     676     725     718     670     677     726     719
     670     677     726     719     671     678     727     720     671     678
     727     720     672     679     728     721     672     679     728     721
     673     680     729     722
      23       0       0       4      64
       0       0       0       0       0       0       0       0       0       0
       0       0       0       0       0       0       0       0       0       0
       0       0       0       0       0       0       0       0       0       0
       0       0       0       0       0       0       0       0       0       0
       0       0       0       0       0       0       0       0       0       0
       0       0       0       0       0       0       0       0       0       0
       0       0       0       0
    4070    3161     755     763    4070    3157     763     860    4070    3153
     860     758    4070    3154     758     755    4071    3153     758     860
    4071    3158     860     875    4071    3165     875     773    4071    3155
     773     758    4075    3162     763     772    4075    3181     772     861
    4075    3159     861     860    4075    3157     860     763    4077    3159
     860     861    4077    3182     861     876    4077    3169     876     875
    4077    3158     875     860    4082    3165     773     875    4082    3168
     875     890    4082    3171     890     776    4082    3166     776     773
    4085    3169     875     876    4085    3187     876     891    4085    3175
     891     890    4085    3168     890     875    4088    3171     776     890
    4088    3174     890     781    4088    3177     781     783    4088    3172
     783     776    4091    3175     890     891    4091    3190     891     777
    4091    3179     777     781    4091    3174     781     890    4096    3185
     772     769    4096    3195     769     862    4096    3183     862     861
    4096    3181     861     772    4098    3183     861     862    4098    3196
     862     877    4098    3188     877     876    4098    3182     876     861
    4102    3188     876     877    4102    3201     877     892    4102    3191
     892     891    4102    3187     891     876    4105    3191     891     892
    4105    3204     892     759    4105    3193     759     777    4105    3190
     777     891    4109    3199     769     786    4109    3209     786     780
    4109    3197     780     862    4109    3195     862     769    4111    3197
     862     780    4111    3210     780     768    4111    3202     768     877
    4111    3196     877     862    4115    3202     877     768    4115    3213
     768     765    4115    3205     765     892    4115    3201     892     877
    4118    3205     892     765    4118    3215     765     762    4118    3207
     762     759    4118    3204     759     892
      25       0       0       5      80
       0       0       0       0       0       0       0       0       0       0
       0       0       0       0       0       0       0       0       0       0
       0       0       0       0       0       0       0       0       0       0
       0       0       0       0       0       0       0       0       0       0
       0       0       0       0       0       0       0       0       0       0
       0       0       0       0       0       0       0       0       0       0
       0       0       0       0       0       0       0       0       0       0
       0       0       0       0       0       0       0       0       0       0
     763     860     758     755    4070     732    3161    4070    3157     763
     731    3157    4070    3153     860     730    3153    4070    3154     758
     733    3154    4070    3161     755     860     875     773     758    4071
     731    3153    4071    3158     860     735    3158    4071    3165     875
     734    3165    4071    3155     773     730    3155    4071    3153     758
     772     861     860     763    4075     741    3162    4075    3181     772
     740    3181    4075    3159     861     731    3159    4075    3157     860
     732    3157    4075    3162     763     861     876     875     860    4077
     740    3159    4077    3182     861     742    3182    4077    3169     876
     735    3169    4077    3158     875     731    3158    4077    3159     860
     875     890     776     773    4082     735    3165    4082    3168     875
     737    3168    4082    3171     890     736    3171    4082    3166     776
     734    3166    4082    3165     773     876     891     890     875    4085
     742    3169    4085    3187     876     743    3187    4085    3175     891
     737    3175    4085    3168     890     735    3168    4085    3169     875
     890     781     783     776    4088     737    3171    4088    3174     890
     739    3174    4088    3177     781     738    3177    4088    3172     783
     736    3172    4088    3171     776     891     777     781     890    4091
     743    3175    4091    3190     891     744    3190    4091    3179     777
     739    3179    4091    3174     781     737    3174    4091    3175     890
     769     862     861     772    4096     746    3185    4096    3195     769
     745    3195    4096    3183     862     740    3183    4096    3181     861
     741    3181    4096    3185     772     862     877     876     861    4098
     745    3183    4098    3196     862     747    3196    4098    3188     877
     742    3188    4098    3182     876     740    3182    4098    3183     861
     877     892     891     876    4102     747    3188    4102    3201     877
     748    3201    4102    3191     892     743    3191    4102    3187     891
     742    3187    4102    3188     876     892     759     777     891    4105
     748    3191    4105    3204     892     749    3204    4105    3193     759
     744    3193    4105    3190     777     743    3190    4105    3191     891
     786     780     862     769    4109     751    3199    4109    3209     786
     750    3209    4109    3197     780     745    3197    4109    3195     862
     746    3195    4109    3199     769     780     768     877     862    4111
     750    3197    4111    3210     780     752    3210    4111    3202     768
     747    3202    4111    3196     877     745    3196    4111    3197     862
     768     765     892     877    4115     752    3202    4115    3213     768
     753    3213    4115    3205     765     748    3205    4115    3201     892
     747    3201    4115    3202     877     765     762     759     892    4118
     753    3205    4118    3215     765     754    3215    4118    3207     762
     749    3207    4118    3204     759     748    3204    4118    3205     892
      14       0       0       8      80
       0       0       0       0       0       0       0       0       0       0
       0       0       0       0       0       0       0       0       0       0
       0       0       0       0       0       0       0       0       0       0
       0       0       0       0       0       0       0       0       0       0
       0       0       0       0       0       0       0       0       0       0
       0       0       0       0       0       0       0       0       0       0
       0       0       0       0       0       0       0       0       0       0
       0       0       0       0       0       0       0       0       0       0
     755     756     757     758     763     764     863     860     756     851
     855     757     764     839     866     863     758     757     774     773
     860     863     878     875     757     855     842     774     863     866
     881     878     891     894     778     777     892     895     760     759
     892     895     760     759     765     766     761     762     895     898
     841     760     766     848     853     761     894     897     831     778
     895     898     841     760     763     764     863     860     772     771
     864     861     764     839     866     863     771     836     867     864
     877     880     895     892     768     767     766     765     880     883
     898     895     767     832     848     766     862     865     880     877
     780     779     767     768     865     868     883     880     779     835
     832     767     772     771     864     861     769     770     865     862
     769     770     865     862     786     785     779     780     771     836
     867     864     770     846     868     865     770     846     868     865
     785     856     835     779     773     774     775     776     875     878
     893     890     774     842     845     775     878     881     896     893
     776     775     784     783     890     893     782     781     775     845
     859     784     893     896     828     782     890     893     782     781
     891     894     778     777     893     896     828     782     894     897
     831     778     807     808     788     787     811     812     819     872
     787     788     789     790     872     819     820     887     854     787
     790     843     869     872     887     884     850     807     787     854
     838     811     872     869     790     789     800     799     887     820
     821     902     843     790     799     844     884     887     902     899
     799     800     792     791     902     821     793     794     844     799
     791     858     899     902     794     829     902     821     793     794
     903     824     818     817     899     902     794     829     900     903
     817     830     806     805     825     874     798     797     796     795
     874     825     826     889     795     796     813     814     847     806
     874     871     857     798     795     834     871     874     889     886
     834     795     814     833     904     827     810     809     804     803
     802     801     901     904     809     840     849     804     801     852
     889     826     827     904     814     813     803     804     886     889
     904     901     833     814     804     849     816     815     822     873
     806     805     825     874     837     816     873     870     847     806
     874     871     903     824     818     817     904     827     810     809
     900     903     817     830     901     904     809     840     811     812
     819     872     816     815     822     873     838     811     872     869
     837     816     873     870     872     819     820     887     873     822
     823     888     887     820     821     902     888     823     824     903
     873     822     823     888     874     825     826     889     888     823
     824     903     889     826     827     904     845     844     858     859
     896     899     829     828     896     899     829     828     897     900
     830     831     897     900     830     831     898     901     840     841
     868     871     886     883     835     834     833     832     883     886
     901     898     832     833     849     848     846     847     871     868
     856     857     834     835     839     838     869     866     836     837
     870     867     836     837     870     867     846     847     871     868
     851     850     854     855     839     838     869     866     898     901
     840     841     848     849     852     853     855     854     843     842
     866     869     884     881     842     843     844     845     881     884
     899     896     860     863     878     875     861     864     879     876
     861     864     879     876     862     865     880     877     863     866
     881     878     864     867     882     879     864     867     882     879
     865     868     883     880     866     869     884     881     867     870
     885     882     867     870     885     882     868     871     886     883
     869     872     887     884     870     873     888     885     870     873
     888     885     871     874     889     886     875     878     893     890
     876     879     894     891     876     879     894     891     877     880
     895     892     878     881     896     893     879     882     897     894
     879     882     897     894     880     883     898     895     881     884
     899     896     882     885     900     897     882     885     900     897
     883     886     901     898     884     887     902     899     885     888
     903     900     885     888     903     900     886     889     904     901
      23       0       0       4     324
       0       0       0       0       0       0       0       0       0       0
       0       0       0       0       0       0       0       0       0       0
       0       0       0       0       0       0       0       0       0       0
       0       0       0       0       0       0       0       0       0       0
       0       0       0       0       0       0       0       0       0       0
       0       0       0       0       0       0       0       0       0       0
       0       0       0       0       0       0       0       0       0       0
       0       0       0       0       0       0       0       0       0       0
       0       0       0       0       0       0       0       0       0       0
       0       0       0       0       0       0       0       0       0       0
       0       0       0       0       0       0       0       0       0       0
       0       0       0       0       0       0       0       0       0       0
       0       0       0       0       0       0       0       0       0       0
       0       0       0       0       0       0       0       0       0       0
       0       0       0       0       0       0       0       0       0       0
       0       0       0       0       0       0       0       0       0       0
       0       0       0       0       0       0       0       0       0       0
       0       0       0       0       0       0       0       0       0       0
       0       0       0       0       0       0       0       0       0       0
       0       0       0       0       0       0       0       0       0       0
       0       0       0       0       0       0       0       0       0       0
       0       0       0       0       0       0       0       0       0       0
       0       0       0       0       0       0       0       0       0       0
       0       0       0       0       0       0       0       0       0       0
       0       0       0       0       0       0       0       0       0       0
       0       0       0       0       0       0       0       0       0       0
       0       0       0       0       0       0       0       0       0       0
       0       0       0       0       0       0       0       0       0       0
       0       0       0       0       0       0       0       0       0       0
       0       0       0       0       0       0       0       0       0       0
       0       0       0       0       0       0       0       0       0       0
       0       0       0       0       0       0       0       0       0       0
       0       0       0       0
    4126    3220    1249    1006    4126    3218    1006    1005    4126    3222
    1005    1010    4126    3225    1010    1249    4128    3231    1250    1012
    4128    3219    1012    1006    4128    3220    1006    1249    4128    3227
    1249    1250    4132    3228    1257    1249    4132    3225    1249    1010
    4132    3224    1010    1074    4132    3277    1074    1257    4135    3234
    1258    1250    4135    3227    1250    1249    4135    3228    1249    1257
    4135    3279    1257    1258    4138    3237    1251    1015    4138    3230
    1015    1012    4138    3231    1012    1250    4138    3233    1250    1251
    4141    3240    1259    1251    4141    3233    1251    1250    4141    3234
    1250    1258    4141    3282    1258    1259    4144    3243    1252    1018
    4144    3236    1018    1015    4144    3237    1015    1251    4144    3239
    1251    1252    4147    3246    1260    1252    4147    3239    1252    1251
    4147    3240    1251    1259    4147    3285    1259    1260    4150    3249
    1253    1021    4150    3242    1021    1018    4150    3243    1018    1252
    4150    3245    1252    1253    4153    3252    1261    1253    4153    3245
    1253    1252    4153    3246    1252    1260    4153    3288    1260    1261
    4156    3255    1254    1024    4156    3248    1024    1021    4156    3249
    1021    1253    4156    3251    1253    1254    4159    3258    1262    1254
    4159    3251    1254    1253    4159    3252    1253    1261    4159    3291
    1261    1262    4162    3261    1255    1027    4162    3254    1027    1024
    4162    3255    1024    1254    4162    3257    1254    1255    4165    3264
    1263    1255    4165    3257    1255    1254    4165    3258    1254    1262
    4165    3294    1262    1263    4168    3267    1256    1030    4168    3260
    1030    1027    4168    3261    1027    1255    4168    3263    1255    1256
    4171    3270    1264    1256    4171    3263    1256    1255    4171    3264
    1255    1263    4171    3297    1263    1264    4174    3272    1035    1033
    4174    3266    1033    1030    4174    3267    1030    1256    4174    3269
    1256    1035    4177    3274    1083    1035    4177    3269    1035    1256
    4177    3270    1256    1264    4177    3300    1264    1083    4182    3280
    1265    1257    4182    3277    1257    1074    4182    3276    1074    1092
    4182    3306    1092    1265    4185    3283    1266    1258    4185    3279
    1258    1257    4185    3280    1257    1265    4185    3308    1265    1266
    4188    3286    1267    1259    4188    3282    1259    1258    4188    3283
    1258    1266    4188    3311    1266    1267    4191    3289    1268    1260
    4191    3285    1260    1259    4191    3286    1259    1267    4191    3314
    1267    1268    4194    3292    1269    1261    4194    3288    1261    1260
    4194    3289    1260    1268    4194    3317    1268    1269    4197    3295
    1270    1262    4197    3291    1262    1261    4197    3292    1261    1269
    4197    3320    1269    1270    4200    3298    1271    1263    4200    3294
    1263    1262    4200    3295    1262    1270    4200    3323    1270    1271
    4203    3301    1272    1264    4203    3297    1264    1263    4203    3298
    1263    1271    4203    3326    1271    1272    4206    3303    1101    1083
    4206    3300    1083    1264    4206    3301    1264    1272    4206    3329
    1272    1101    4210    3309    1273    1265    4210    3306    1265    1092
    4210    3305    1092    1110    4210    3335    1110    1273    4213    3312
    1274    1266    4213    3308    1266    1265    4213    3309    1265    1273
    4213    3337    1273    1274    4216    3315    1275    1267    4216    3311
    1267    1266    4216    3312    1266    1274    4216    3340    1274    1275
    4219    3318    1276    1268    4219    3314    1268    1267    4219    3315
    1267    1275    4219    3343    1275    1276    4222    3321    1277    1269
    4222    3317    1269    1268    4222    3318    1268    1276    4222    3346
    1276    1277    4225    3324    1278    1270    4225    3320    1270    1269
    4225    3321    1269    1277    4225    3349    1277    1278    4228    3327
    1279    1271    4228    3323    1271    1270    4228    3324    1270    1278
    4228    3352    1278    1279    4231    3330    1280    1272    4231    3326
    1272    1271    4231    3327    1271    1279    4231    3355    1279    1280
    4234    3332    1119    1101    4234    3329    1101    1272    4234    3330
    1272    1280    4234    3358    1280    1119    4238    3338    1281    1273
    4238    3335    1273    1110    4238    3334    1110    1128    4238    3364
    1128    1281    4241    3341    1282    1274    4241    3337    1274    1273
    4241    3338    1273    1281    4241    3366    1281    1282    4244    3344
    1283    1275    4244    3340    1275    1274    4244    3341    1274    1282
    4244    3369    1282    1283    4247    3347    1284    1276    4247    3343
    1276    1275    4247    3344    1275    1283    4247    3372    1283    1284
    4250    3350    1285    1277    4250    3346    1277    1276    4250    3347
    1276    1284    4250    3375    1284    1285    4253    3353    1286    1278
    4253    3349    1278    1277    4253    3350    1277    1285    4253    3378
    1285    1286    4256    3356    1287    1279    4256    3352    1279    1278
    4256    3353    1278    1286    4256    3381    1286    1287    4259    3359
    1288    1280    4259    3355    1280    1279    4259    3356    1279    1287
    4259    3384    1287    1288    4262    3361    1137    1119    4262    3358
    1119    1280    4262    3359    1280    1288    4262    3387    1288    1137
    4266    3367    1289    1281    4266    3364    1281    1128    4266    3363
    1128    1146    4266    3393    1146    1289    4269    3370    1290    1282
    4269    3366    1282    1281    4269    3367    1281    1289    4269    3395
    1289    1290    4272    3373    1291    1283    4272    3369    1283    1282
    4272    3370    1282    1290    4272    3398    1290    1291    4275    3376
    1292    1284    4275    3372    1284    1283    4275    3373    1283    1291
    4275    3401    1291    1292    4278    3379    1293    1285    4278    3375
    1285    1284    4278    3376    1284    1292    4278    3404    1292    1293
    4281    3382    1294    1286    4281    3378    1286    1285    4281    3379
    1285    1293    4281    3407    1293    1294    4284    3385    1295    1287
    4284    3381    1287    1286    4284    3382    1286    1294    4284    3410
    1294    1295    4287    3388    1296    1288    4287    3384    1288    1287
    4287    3385    1287    1295    4287    3413    1295    1296    4290    3390
    1155    1137    4290    3387    1137    1288    4290    3388    1288    1296
    4290    3416    1296    1155    4294    3396    1297    1289    4294    3393
    1289    1146    4294    3392    1146    1164    4294    3422    1164    1297
    4297    3399    1298    1290    4297    3395    1290    1289    4297    3396
    1289    1297    4297    3424    1297    1298    4300    3402    1299    1291
    4300    3398    1291    1290    4300    3399    1290    1298    4300    3427
    1298    1299    4303    3405    1300    1292    4303    3401    1292    1291
    4303    3402    1291    1299    4303    3430    1299    1300    4306    3408
    1301    1293    4306    3404    1293    1292    4306    3405    1292    1300
    4306    3433    1300    1301    4309    3411    1302    1294    4309    3407
    1294    1293    4309    3408    1293    1301    4309    3436    1301    1302
    4312    3414    1303    1295    4312    3410    1295    1294    4312    3411
    1294    1302    4312    3439    1302    1303    4315    3417    1304    1296
    4315    3413    1296    1295    4315    3414    1295    1303    4315    3442
    1303    1304    4318    3419    1173    1155    4318    3416    1155    1296
    4318    3417    1296    1304    4318    3445    1304    1173    4322    3425
    1305    1297    4322    3422    1297    1164    4322    3421    1164    1182
    4322    3451    1182    1305    4325    3428    1306    1298    4325    3424
    1298    1297    4325    3425    1297    1305    4325    3453    1305    1306
    4328    3431    1307    1299    4328    3427    1299    1298    4328    3428
    1298    1306    4328    3456    1306    1307    4331    3434    1308    1300
    4331    3430    1300    1299    4331    3431    1299    1307    4331    3459
    1307    1308    4334    3437    1309    1301    4334    3433    1301    1300
    4334    3434    1300    1308    4334    3462    1308    1309    4337    3440
    1310    1302    4337    3436    1302    1301    4337    3437    1301    1309
    4337    3465    1309    1310    4340    3443    1311    1303    4340    3439
    1303    1302    4340    3440    1302    1310    4340    3468    1310    1311
    4343    3446    1312    1304    4343    3442    1304    1303    4343    3443
    1303    1311    4343    3471    1311    1312    4346    3448    1191    1173
    4346    3445    1173    1304    4346    3446    1304    1312    4346    3474
    1312    1191    4350    3454    1202    1305    4350    3451    1305    1182
    4350    3450    1182    1200    4350    3479    1200    1202    4353    3457
    1204    1306    4353    3453    1306    1305    4353    3454    1305    1202
    4353    3481    1202    1204    4356    3460    1206    1307    4356    3456
    1307    1306    4356    3457    1306    1204    4356    3483    1204    1206
    4359    3463    1208    1308    4359    3459    1308    1307    4359    3460
    1307    1206    4359    3485    1206    1208    4362    3466    1210    1309
    4362    3462    1309    1308    4362    3463    1308    1208    4362    3487
    1208    1210    4365    3469    1212    1310    4365    3465    1310    1309
    4365    3466    1309    1210    4365    3489    1210    1212    4368    3472
    1214    1311    4368    3468    1311    1310    4368    3469    1310    1212
    4368    3491    1212    1214    4371    3475    1216    1312    4371    3471
    1312    1311    4371    3472    1311    1214    4371    3493    1214    1216
    4374    3477    1217    1191    4374    3474    1191    1312    4374    3475
    1312    1216    4374    3495    1216    1217
      25       0       0       5     405
       0       0       0       0       0       0       0       0       0       0
       0       0       0       0       0       0       0       0       0       0
       0       0       0       0       0       0       0       0       0       0
       0       0       0       0       0       0       0       0       0       0
       0       0       0       0       0       0       0       0       0       0
       0       0       0       0       0       0       0       0       0       0
       0       0       0       0       0       0       0       0       0       0
       0       0       0       0       0       0       0       0       0       0
       0       0       0       0       0       0       0       0       0       0
       0       0       0       0       0       0       0       0       0       0
       0       0       0       0       0       0       0       0       0       0
       0       0       0       0       0       0       0       0       0       0
       0       0       0       0       0       0       0       0       0       0
       0       0       0       0       0       0       0       0       0       0
       0       0       0       0       0       0       0       0       0       0
       0       0       0       0       0       0       0       0       0       0
       0       0       0       0       0       0       0       0       0       0
       0       0       0       0       0       0       0       0       0       0
       0       0       0       0       0       0       0       0       0       0
       0       0       0       0       0       0       0       0       0       0
       0       0       0       0       0       0       0       0       0       0
       0       0       0       0       0       0       0       0       0       0
       0       0       0       0       0       0       0       0       0       0
       0       0       0       0       0       0       0       0       0       0
       0       0       0       0       0       0       0       0       0       0
       0       0       0       0       0       0       0       0       0       0
       0       0       0       0       0       0       0       0       0       0
       0       0       0       0       0       0       0       0       0       0
       0       0       0       0       0       0       0       0       0       0
       0       0       0       0       0       0       0       0       0       0
       0       0       0       0       0       0       0       0       0       0
       0       0       0       0       0       0       0       0       0       0
       0       0       0       0       0       0       0       0       0       0
       0       0       0       0       0       0       0       0       0       0
       0       0       0       0       0       0       0       0       0       0
       0       0       0       0       0       0       0       0       0       0
       0       0       0       0       0       0       0       0       0       0
       0       0       0       0       0       0       0       0       0       0
       0       0       0       0       0       0       0       0       0       0
       0       0       0       0       0       0       0       0       0       0
       0       0       0       0       0
    1006    1005    1010    1249    4126    1007    3220    4126    3218    1006
    1008    3218    4126    3222    1005    1009    3222    4126    3225    1010
    1011    3225    4126    3220    1249    1012    1006    1249    1250    4128
    1013    3231    4128    3219    1012    1007    3219    4128    3220    1006
    1011    3220    4128    3227    1249    1014    3227    4128    3231    1250
    1249    1010    1074    1257    4132    1011    3228    4132    3225    1249
    1009    3225    4132    3224    1010    1073    3224    4132    3277    1074
    1075    3277    4132    3228    1257    1250    1249    1257    1258    4135
    1014    3234    4135    3227    1250    1011    3227    4135    3228    1249
    1075    3228    4135    3279    1257    1076    3279    4135    3234    1258
    1015    1012    1250    1251    4138    1016    3237    4138    3230    1015
    1013    3230    4138    3231    1012    1014    3231    4138    3233    1250
    1017    3233    4138    3237    1251    1251    1250    1258    1259    4141
    1017    3240    4141    3233    1251    1014    3233    4141    3234    1250
    1076    3234    4141    3282    1258    1077    3282    4141    3240    1259
    1018    1015    1251    1252    4144    1019    3243    4144    3236    1018
    1016    3236    4144    3237    1015    1017    3237    4144    3239    1251
    1020    3239    4144    3243    1252    1252    1251    1259    1260    4147
    1020    3246    4147    3239    1252    1017    3239    4147    3240    1251
    1077    3240    4147    3285    1259    1078    3285    4147    3246    1260
    1021    1018    1252    1253    4150    1022    3249    4150    3242    1021
    1019    3242    4150    3243    1018    1020    3243    4150    3245    1252
    1023    3245    4150    3249    1253    1253    1252    1260    1261    4153
    1023    3252    4153    3245    1253    1020    3245    4153    3246    1252
    1078    3246    4153    3288    1260    1079    3288    4153    3252    1261
    1024    1021    1253    1254    4156    1025    3255    4156    3248    1024
    1022    3248    4156    3249    1021    1023    3249    4156    3251    1253
    1026    3251    4156    3255    1254    1254    1253    1261    1262    4159
    1026    3258    4159    3251    1254    1023    3251    4159    3252    1253
    1079    3252    4159    3291    1261    1080    3291    4159    3258    1262
    1027    1024    1254    1255    4162    1028    3261    4162    3254    1027
    1025    3254    4162    3255    1024    1026    3255    4162    3257    1254
    1029    3257    4162    3261    1255    1255    1254    1262    1263    4165
    1029    3264    4165    3257    1255    1026    3257    4165    3258    1254
    1080    3258    4165    3294    1262    1081    3294    4165    3264    1263
    1030    1027    1255    1256    4168    1031    3267    4168    3260    1030
    1028    3260    4168    3261    1027    1029    3261    4168    3263    1255
    1032    3263    4168    3267    1256    1256    1255    1263    1264    4171
    1032    3270    4171    3263    1256    1029    3263    4171    3264    1255
    1081    3264    4171    3297    1263    1082    3297    4171    3270    1264
    1033    1030    1256    1035    4174    1034    3272    4174    3266    1033
    1031    3266    4174    3267    1030    1032    3267    4174    3269    1256
    1036    3269    4174    3272    1035    1035    1256    1264    1083    4177
    1036    3274    4177    3269    1035    1032    3269    4177    3270    1256
    1082    3270    4177    3300    1264    1084    3300    4177    3274    1083
    1257    1074    1092    1265    4182    1075    3280    4182    3277    1257
    1073    3277    4182    3276    1074    1091    3276    4182    3306    1092
    1093    3306    4182    3280    1265    1258    1257    1265    1266    4185
    1076    3283    4185    3279    1258    1075    3279    4185    3280    1257
    1093    3280    4185    3308    1265    1094    3308    4185    3283    1266
    1259    1258    1266    1267    4188    1077    3286    4188    3282    1259
    1076    3282    4188    3283    1258    1094    3283    4188    3311    1266
    1095    3311    4188    3286    1267    1260    1259    1267    1268    4191
    1078    3289    4191    3285    1260    1077    3285    4191    3286    1259
    1095    3286    4191    3314    1267    1096    3314    4191    3289    1268
    1261    1260    1268    1269    4194    1079    3292    4194    3288    1261
    1078    3288    4194    3289    1260    1096    3289    4194    3317    1268
    1097    3317    4194    3292    1269    1262    1261    1269    1270    4197
    1080    3295    4197    3291    1262    1079    3291    4197    3292    1261
    1097    3292    4197    3320    1269    1098    3320    4197    3295    1270
    1263    1262    1270    1271    4200    1081    3298    4200    3294    1263
    1080    3294    4200    3295    1262    1098    3295    4200    3323    1270
    1099    3323    4200    3298    1271    1264    1263    1271    1272    4203
    1082    3301    4203    3297    1264    1081    3297    4203    3298    1263
    1099    3298    4203    3326    1271    1100    3326    4203    3301    1272
    1083    1264    1272    1101    4206    1084    3303    4206    3300    1083
    1082    3300    4206    3301    1264    1100    3301    4206    3329    1272
    1102    3329    4206    3303    1101    1265    1092    1110    1273    4210
    1093    3309    4210    3306    1265    1091    3306    4210    3305    1092
    1109    3305    4210    3335    1110    1111    3335    4210    3309    1273
    1266    1265    1273    1274    4213    1094    3312    4213    3308    1266
    1093    3308    4213    3309    1265    1111    3309    4213    3337    1273
    1112    3337    4213    3312    1274    1267    1266    1274    1275    4216
    1095    3315    4216    3311    1267    1094    3311    4216    3312    1266
    1112    3312    4216    3340    1274    1113    3340    4216    3315    1275
    1268    1267    1275    1276    4219    1096    3318    4219    3314    1268
    1095    3314    4219    3315    1267    1113    3315    4219    3343    1275
    1114    3343    4219    3318    1276    1269    1268    1276    1277    4222
    1097    3321    4222    3317    1269    1096    3317    4222    3318    1268
    1114    3318    4222    3346    1276    1115    3346    4222    3321    1277
    1270    1269    1277    1278    4225    1098    3324    4225    3320    1270
    1097    3320    4225    3321    1269    1115    3321    4225    3349    1277
    1116    3349    4225    3324    1278    1271    1270    1278    1279    4228
    1099    3327    4228    3323    1271    1098    3323    4228    3324    1270
    1116    3324    4228    3352    1278    1117    3352    4228    3327    1279
    1272    1271    1279    1280    4231    1100    3330    4231    3326    1272
    1099    3326    4231    3327    1271    1117    3327    4231    3355    1279
    1118    3355    4231    3330    1280    1101    1272    1280    1119    4234
    1102    3332    4234    3329    1101    1100    3329    4234    3330    1272
    1118    3330    4234    3358    1280    1120    3358    4234    3332    1119
    1273    1110    1128    1281    4238    1111    3338    4238    3335    1273
    1109    3335    4238    3334    1110    1127    3334    4238    3364    1128
    1129    3364    4238    3338    1281    1274    1273    1281    1282    4241
    1112    3341    4241    3337    1274    1111    3337    4241    3338    1273
    1129    3338    4241    3366    1281    1130    3366    4241    3341    1282
    1275    1274    1282    1283    4244    1113    3344    4244    3340    1275
    1112    3340    4244    3341    1274    1130    3341    4244    3369    1282
    1131    3369    4244    3344    1283    1276    1275    1283    1284    4247
    1114    3347    4247    3343    1276    1113    3343    4247    3344    1275
    1131    3344    4247    3372    1283    1132    3372    4247    3347    1284
    1277    1276    1284    1285    4250    1115    3350    4250    3346    1277
    1114    3346    4250    3347    1276    1132    3347    4250    3375    1284
    1133    3375    4250    3350    1285    1278    1277    1285    1286    4253
    1116    3353    4253    3349    1278    1115    3349    4253    3350    1277
    1133    3350    4253    3378    1285    1134    3378    4253    3353    1286
    1279    1278    1286    1287    4256    1117    3356    4256    3352    1279
    1116    3352    4256    3353    1278    1134    3353    4256    3381    1286
    1135    3381    4256    3356    1287    1280    1279    1287    1288    4259
    1118    3359    4259    3355    1280    1117    3355    4259    3356    1279
    1135    3356    4259    3384    1287    1136    3384    4259    3359    1288
    1119    1280    1288    1137    4262    1120    3361    4262    3358    1119
    1118    3358    4262    3359    1280    1136    3359    4262    3387    1288
    1138    3387    4262    3361    1137    1281    1128    1146    1289    4266
    1129    3367    4266    3364    1281    1127    3364    4266    3363    1128
    1145    3363    4266    3393    1146    1147    3393    4266    3367    1289
    1282    1281    1289    1290    4269    1130    3370    4269    3366    1282
    1129    3366    4269    3367    1281    1147    3367    4269    3395    1289
    1148    3395    4269    3370    1290    1283    1282    1290    1291    4272
    1131    3373    4272    3369    1283    1130    3369    4272    3370    1282
    1148    3370    4272    3398    1290    1149    3398    4272    3373    1291
    1284    1283    1291    1292    4275    1132    3376    4275    3372    1284
    1131    3372    4275    3373    1283    1149    3373    4275    3401    1291
    1150    3401    4275    3376    1292    1285    1284    1292    1293    4278
    1133    3379    4278    3375    1285    1132    3375    4278    3376    1284
    1150    3376    4278    3404    1292    1151    3404    4278    3379    1293
    1286    1285    1293    1294    4281    1134    3382    4281    3378    1286
    1133    3378    4281    3379    1285    1151    3379    4281    3407    1293
    1152    3407    4281    3382    1294    1287    1286    1294    1295    4284
    1135    3385    4284    3381    1287    1134    3381    4284    3382    1286
    1152    3382    4284    3410    1294    1153    3410    4284    3385    1295
    1288    1287    1295    1296    4287    1136    3388    4287    3384    1288
    1135    3384    4287    3385    1287    1153    3385    4287    3413    1295
    1154    3413    4287    3388    1296    1137    1288    1296    1155    4290
    1138    3390    4290    3387    1137    1136    3387    4290    3388    1288
    1154    3388    4290    3416    1296    1156    3416    4290    3390    1155
    1289    1146    1164    1297    4294    1147    3396    4294    3393    1289
    1145    3393    4294    3392    1146    1163    3392    4294    3422    1164
    1165    3422    4294    3396    1297    1290    1289    1297    1298    4297
    1148    3399    4297    3395    1290    1147    3395    4297    3396    1289
    1165    3396    4297    3424    1297    1166    3424    4297    3399    1298
    1291    1290    1298    1299    4300    1149    3402    4300    3398    1291
    1148    3398    4300    3399    1290    1166    3399    4300    3427    1298
    1167    3427    4300    3402    1299    1292    1291    1299    1300    4303
    1150    3405    4303    3401    1292    1149    3401    4303    3402    1291
    1167    3402    4303    3430    1299    1168    3430    4303    3405    1300
    1293    1292    1300    1301    4306    1151    3408    4306    3404    1293
    1150    3404    4306    3405    1292    1168    3405    4306    3433    1300
    1169    3433    4306    3408    1301    1294    1293    1301    1302    4309
    1152    3411    4309    3407    1294    1151    3407    4309    3408    1293
    1169    3408    4309    3436    1301    1170    3436    4309    3411    1302
    1295    1294    1302    1303    4312    1153    3414    4312    3410    1295
    1152    3410    4312    3411    1294    1170    3411    4312    3439    1302
    1171    3439    4312    3414    1303    1296    1295    1303    1304    4315
    1154    3417    4315    3413    1296    1153    3413    4315    3414    1295
    1171    3414    4315    3442    1303    1172    3442    4315    3417    1304
    1155    1296    1304    1173    4318    1156    3419    4318    3416    1155
    1154    3416    4318    3417    1296    1172    3417    4318    3445    1304
    1174    3445    4318    3419    1173    1297    1164    1182    1305    4322
    1165    3425    4322    3422    1297    1163    3422    4322    3421    1164
    1181    3421    4322    3451    1182    1183    3451    4322    3425    1305
    1298    1297    1305    1306    4325    1166    3428    4325    3424    1298
    1165    3424    4325    3425    1297    1183    3425    4325    3453    1305
    1184    3453    4325    3428    1306    1299    1298    1306    1307    4328
    1167    3431    4328    3427    1299    1166    3427    4328    3428    1298
    1184    3428    4328    3456    1306    1185    3456    4328    3431    1307
    1300    1299    1307    1308    4331    1168    3434    4331    3430    1300
    1167    3430    4331    3431    1299    1185    3431    4331    3459    1307
    1186    3459    4331    3434    1308    1301    1300    1308    1309    4334
    1169    3437    4334    3433    1301    1168    3433    4334    3434    1300
    1186    3434    4334    3462    1308    1187    3462    4334    3437    1309
    1302    1301    1309    1310    4337    1170    3440    4337    3436    1302
    1169    3436    4337    3437    1301    1187    3437    4337    3465    1309
    1188    3465    4337    3440    1310    1303    1302    1310    1311    4340
    1171    3443    4340    3439    1303    1170    3439    4340    3440    1302
    1188    3440    4340    3468    1310    1189    3468    4340    3443    1311
    1304    1303    1311    1312    4343    1172    3446    4343    3442    1304
    1171    3442    4343    3443    1303    1189    3443    4343    3471    1311
    1190    3471    4343    3446    1312    1173    1304    1312    1191    4346
    1174    3448    4346    3445    1173    1172    3445    4346    3446    1304
    1190    3446    4346    3474    1312    1192    3474    4346    3448    1191
    1305    1182    1200    1202    4350    1183    3454    4350    3451    1305
    1181    3451    4350    3450    1182    1199    3450    4350    3479    1200
    1201    3479    4350    3454    1202    1306    1305    1202    1204    4353
    1184    3457    4353    3453    1306    1183    3453    4353    3454    1305
    1201    3454    4353    3481    1202    1203    3481    4353    3457    1204
    1307    1306    1204    1206    4356    1185    3460    4356    3456    1307
    1184    3456    4356    3457    1306    1203    3457    4356    3483    1204
    1205    3483    4356    3460    1206    1308    1307    1206    1208    4359
    1186    3463    4359    3459    1308    1185    3459    4359    3460    1307
    1205    3460    4359    3485    1206    1207    3485    4359    3463    1208
    1309    1308    1208    1210    4362    1187    3466    4362    3462    1309
    1186    3462    4362    3463    1308    1207    3463    4362    3487    1208
    1209    3487    4362    3466    1210    1310    1309    1210    1212    4365
    1188    3469    4365    3465    1310    1187    3465    4365    3466    1309
    1209    3466    4365    3489    1210    1211    3489    4365    3469    1212
    1311    1310    1212    1214    4368    1189    3472    4368    3468    1311
    1188    3468    4368    3469    1310    1211    3469    4368    3491    1212
    1213    3491    4368    3472    1214    1312    1311    1214    1216    4371
    1190    3475    4371    3471    1312    1189    3471    4371    3472    1311
    1213    3472    4371    3493    1214    1215    3493    4371    3475    1216
    1191    1312    1216    1217    4374    1192    3477    4374    3474    1191
    1190    3474    4374    3475    1312    1215    3475    4374    3495    1216
    1218    3495    4374    3477    1217
      14       0       0       8     324
       0       0       0       0       0       0       0       0       0       0
       0       0       0       0       0       0       0       0       0       0
       0       0       0       0       0       0       0       0       0       0
       0       0       0       0       0       0       0       0       0       0
       0       0       0       0       0       0       0       0       0       0
       0       0       0       0       0       0       0       0       0       0
       0       0       0       0       0       0       0       0       0       0
       0       0       0       0       0       0       0       0       0       0
       0       0       0       0       0       0       0       0       0       0
       0       0       0       0       0       0       0       0       0       0
       0       0       0       0       0       0       0       0       0       0
       0       0       0       0       0       0       0       0       0       0
       0       0       0       0       0       0       0       0       0       0
       0       0       0       0       0       0       0       0       0       0
       0       0       0       0       0       0       0       0       0       0
       0       0       0       0       0       0       0       0       0       0
       0       0       0       0       0       0       0       0       0       0
       0       0       0       0       0       0       0       0       0       0
       0       0       0       0       0       0       0       0       0       0
       0       0       0       0       0       0       0       0       0       0
       0       0       0       0       0       0       0       0       0       0
       0       0       0       0       0       0       0       0       0       0
       0       0       0       0       0       0       0       0       0       0
       0       0       0       0       0       0       0       0       0       0
       0       0       0       0       0       0       0       0       0       0
       0       0       0       0       0       0       0       0       0       0
       0       0       0       0       0       0       0       0       0       0
       0       0       0       0       0       0       0       0       0       0
       0       0       0       0       0       0       0       0       0       0
       0       0       0       0       0       0       0       0       0       0
       0       0       0       0       0       0       0       0       0       0
       0       0       0       0       0       0       0       0       0       0
       0       0       0       0
    1061    1063     907     906    1062    1441     908     905    1062    1441
     908     905    1064    1442     910     909    1063    1089     925     907
    1441    1449     926     908    1441    1449     926     908    1442    1450
     927     910    1064    1442     910     909    1065    1443     912     911
    1442    1450     927     910    1443    1451     928     912    1065    1443
     912     911    1066    1444     914     913    1443    1451     928     912
    1444    1452     929     914    1066    1444     914     913    1067    1445
     916     915    1444    1452     929     914    1445    1453     930     916
    1067    1445     916     915    1068    1446     918     917    1445    1453
     930     916    1446    1454     931     918    1068    1446     918     917
    1069    1447     920     919    1446    1454     931     918    1447    1455
     932     920    1069    1447     920     919    1070    1448     922     921
    1447    1455     932     920    1448    1456     933     922    1070    1448
     922     921    1071    1072     924     923    1448    1456     933     922
    1072    1090     934     924    1089    1107     935     925    1449    1457
     936     926    1449    1457     936     926    1450    1458     937     927
    1450    1458     937     927    1451    1459     938     928    1451    1459
     938     928    1452    1460     939     929    1452    1460     939     929
    1453    1461     940     930    1453    1461     940     930    1454    1462
     941     931    1454    1462     941     931    1455    1463     942     932
    1455    1463     942     932    1456    1464     943     933    1456    1464
     943     933    1090    1108     944     934    1107    1125     945     935
    1457    1465     946     936    1457    1465     946     936    1458    1466
     947     937    1458    1466     947     937    1459    1467     948     938
    1459    1467     948     938    1460    1468     949     939    1460    1468
     949     939    1461    1469     950     940    1461    1469     950     940
    1462    1470     951     941    1462    1470     951     941    1463    1471
     952     942    1463    1471     952     942    1464    1472     953     943
    1464    1472     953     943    1108    1126     954     944    1125    1143
     955     945    1465    1473     956     946    1465    1473     956     946
    1466    1474     957     947    1466    1474     957     947    1467    1475
     958     948    1467    1475     958     948    1468    1476     959     949
    1468    1476     959     949    1469    1477     960     950    1469    1477
     960     950    1470    1478     961     951    1470    1478     961     951
    1471    1479     962     952    1471    1479     962     952    1472    1480
     963     953    1472    1480     963     953    1126    1144     964     954
    1143    1161     965     955    1473    1481     966     956    1473    1481
     966     956    1474    1482     967     957    1474    1482     967     957
    1475    1483     968     958    1475    1483     968     958    1476    1484
     969     959    1476    1484     969     959    1477    1485     970     960
    1477    1485     970     960    1478    1486     971     961    1478    1486
     971     961    1479    1487     972     962    1479    1487     972     962
    1480    1488     973     963    1480    1488     973     963    1144    1162
     974     964    1161    1179     975     965    1481    1489     976     966
    1481    1489     976     966    1482    1490     977     967    1482    1490
     977     967    1483    1491     978     968    1483    1491     978     968
    1484    1492     979     969    1484    1492     979     969    1485    1493
     980     970    1485    1493     980     970    1486    1494     981     971
    1486    1494     981     971    1487    1495     982     972    1487    1495
     982     972    1488    1496     983     973    1488    1496     983     973
    1162    1180     984     974    1179    1197     985     975    1489    1497
     986     976    1489    1497     986     976    1490    1498     987     977
    1490    1498     987     977    1491    1499     988     978    1491    1499
     988     978    1492    1500     989     979    1492    1500     989     979
    1493    1501     990     980    1493    1501     990     980    1494    1502
     991     981    1494    1502     991     981    1495    1503     992     982
    1495    1503     992     982    1496    1504     993     983    1496    1504
     993     983    1180    1198     994     984    1197    1239     995     985
    1497    1240     996     986    1497    1240     996     986    1498    1241
     997     987    1498    1241     997     987    1499    1242     998     988
    1499    1242     998     988    1500    1243     999     989    1500    1243
     999     989    1501    1244    1000     990    1501    1244    1000     990
    1502    1245    1001     991    1502    1245    1001     991    1503    1246
    1002     992    1503    1246    1002     992    1504    1247    1003     993
    1504    1247    1003     993    1198    1248    1004     994    1005    1010
    1039    1037    1006    1249    1313    1038    1006    1249    1313    1038
    1012    1250    1314    1040    1010    1074    1085    1039    1249    1257
    1321    1313    1012    1250    1314    1040    1015    1251    1315    1041
    1015    1251    1315    1041    1018    1252    1316    1042    1018    1252
    1316    1042    1021    1253    1317    1043    1021    1253    1317    1043
    1024    1254    1318    1044    1024    1254    1318    1044    1027    1255
    1319    1045    1027    1255    1319    1045    1030    1256    1320    1046
    1030    1256    1320    1046    1033    1035    1048    1047    1256    1264
    1328    1320    1035    1083    1086    1048    1037    1039    1051    1049
    1038    1313    1377    1050    1038    1313    1377    1050    1040    1314
    1378    1052    1039    1085    1087    1051    1313    1321    1385    1377
    1040    1314    1378    1052    1041    1315    1379    1053    1041    1315
    1379    1053    1042    1316    1380    1054    1042    1316    1380    1054
    1043    1317    1381    1055    1043    1317    1381    1055    1044    1318
    1382    1056    1044    1318    1382    1056    1045    1319    1383    1057
    1045    1319    1383    1057    1046    1320    1384    1058    1046    1320
    1384    1058    1047    1048    1060    1059    1320    1328    1392    1384
    1048    1086    1088    1060    1049    1051    1063    1061    1050    1377
    1441    1062    1050    1377    1441    1062    1052    1378    1442    1064
    1051    1087    1089    1063    1377    1385    1449    1441    1052    1378
    1442    1064    1053    1379    1443    1065    1053    1379    1443    1065
    1054    1380    1444    1066    1054    1380    1444    1066    1055    1381
    1445    1067    1055    1381    1445    1067    1056    1382    1446    1068
    1056    1382    1446    1068    1057    1383    1447    1069    1057    1383
    1447    1069    1058    1384    1448    1070    1058    1384    1448    1070
    1059    1060    1072    1071    1384    1392    1456    1448    1060    1088
    1090    1072    1074    1092    1103    1085    1257    1265    1329    1321
    1264    1272    1336    1328    1083    1101    1104    1086    1085    1103
    1105    1087    1321    1329    1393    1385    1328    1336    1400    1392
    1086    1104    1106    1088    1087    1105    1107    1089    1385    1393
    1457    1449    1392    1400    1464    1456    1088    1106    1108    1090
    1092    1110    1121    1103    1265    1273    1337    1329    1272    1280
    1344    1336    1101    1119    1122    1104    1103    1121    1123    1105
    1329    1337    1401    1393    1336    1344    1408    1400    1104    1122
    1124    1106    1105    1123    1125    1107    1393    1401    1465    1457
    1400    1408    1472    1464    1106    1124    1126    1108    1110    1128
    1139    1121    1273    1281    1345    1337    1280    1288    1352    1344
    1119    1137    1140    1122    1121    1139    1141    1123    1337    1345
    1409    1401    1344    1352    1416    1408    1122    1140    1142    1124
    1123    1141    1143    1125    1401    1409    1473    1465    1408    1416
    1480    1472    1124    1142    1144    1126    1128    1146    1157    1139
    1281    1289    1353    1345    1288    1296    1360    1352    1137    1155
    1158    1140    1139    1157    1159    1141    1345    1353    1417    1409
    1352    1360    1424    1416    1140    1158    1160    1142    1141    1159
    1161    1143    1409    1417    1481    1473    1416    1424    1488    1480
    1142    1160    1162    1144    1146    1164    1175    1157    1289    1297
    1361    1353    1296    1304    1368    1360    1155    1173    1176    1158
    1157    1175    1177    1159    1353    1361    1425    1417    1360    1368
    1432    1424    1158    1176    1178    1160    1159    1177    1179    1161
    1417    1425    1489    1481    1424    1432    1496    1488    1160    1178
    1180    1162    1164    1182    1193    1175    1297    1305    1369    1361
    1304    1312    1376    1368    1173    1191    1194    1176    1175    1193
    1195    1177    1361    1369    1433    1425    1368    1376    1440    1432
    1176    1194    1196    1178    1177    1195    1197    1179    1425    1433
    1497    1489    1432    1440    1504    1496    1178    1196    1198    1180
    1182    1200    1219    1193    1305    1202    1220    1369    1312    1216
    1227    1376    1191    1217    1228    1194    1193    1219    1229    1195
    1369    1220    1230    1433    1376    1227    1237    1440    1194    1228
    1238    1196    1195    1229    1239    1197    1433    1230    1240    1497
    1440    1237    1247    1504    1196    1238    1248    1198    1305    1202
    1220    1369    1306    1204    1221    1370    1306    1204    1221    1370
    1307    1206    1222    1371    1307    1206    1222    1371    1308    1208
    1223    1372    1308    1208    1223    1372    1309    1210    1224    1373
    1309    1210    1224    1373    1310    1212    1225    1374    1310    1212
    1225    1374    1311    1214    1226    1375    1311    1214    1226    1375
    1312    1216    1227    1376    1369    1220    1230    1433    1370    1221
    1231    1434    1370    1221    1231    1434    1371    1222    1232    1435
    1371    1222    1232    1435    1372    1223    1233    1436    1372    1223
    1233    1436    1373    1224    1234    1437    1373    1224    1234    1437
    1374    1225    1235    1438    1374    1225    1235    1438    1375    1226
    1236    1439    1375    1226    1236    1439    1376    1227    1237    1440
    1433    1230    1240    1497    1434    1231    1241    1498    1434    1231
    1241    1498    1435    1232    1242    1499    1435    1232    1242    1499
    1436    1233    1243    1500    1436    1233    1243    1500    1437    1234
    1244    1501    1437    1234    1244    1501    1438    1235    1245    1502
    1438    1235    1245    1502    1439    1236    1246    1503    1439    1236
    1246    1503    1440    1237    1247    1504    1249    1257    1321    1313
    1250    1258    1322    1314    1250    1258    1322    1314    1251    1259
    1323    1315    1251    1259    1323    1315    1252    1260    1324    1316
    1252    1260    1324    1316    1253    1261    1325    1317    1253    1261
    1325    1317    1254    1262    1326    1318    1254    1262    1326    1318
    1255    1263    1327    1319    1255    1263    1327    1319    1256    1264
    1328    1320    1257    1265    1329    1321    1258    1266    1330    1322
    1258    1266    1330    1322    1259    1267    1331    1323    1259    1267
    1331    1323    1260    1268    1332    1324    1260    1268    1332    1324
    1261    1269    1333    1325    1261    1269    1333    1325    1262    1270
    1334    1326    1262    1270    1334    1326    1263    1271    1335    1327
    1263    1271    1335    1327    1264    1272    1336    1328    1265    1273
    1337    1329    1266    1274    1338    1330    1266    1274    1338    1330
    1267    1275    1339    1331    1267    1275    1339    1331    1268    1276
    1340    1332    1268    1276    1340    1332    1269    1277    1341    1333
    1269    1277    1341    1333    1270    1278    1342    1334    1270    1278
    1342    1334    1271    1279    1343    1335    1271    1279    1343    1335
    1272    1280    1344    1336    1273    1281    1345    1337    1274    1282
    1346    1338    1274    1282    1346    1338    1275    1283    1347    1339
    1275    1283    1347    1339    1276    1284    1348    1340    1276    1284
    1348    1340    1277    1285    1349    1341    1277    1285    1349    1341
    1278    1286    1350    1342    1278    1286    1350    1342    1279    1287
    1351    1343    1279    1287    1351    1343    1280    1288    1352    1344
    1281    1289    1353    1345    1282    1290    1354    1346    1282    1290
    1354    1346    1283    1291    1355    1347    1283    1291    1355    1347
    1284    1292    1356    1348    1284    1292    1356    1348    1285    1293
    1357    1349    1285    1293    1357    1349    1286    1294    1358    1350
    1286    1294    1358    1350    1287    1295    1359    1351    1287    1295
    1359    1351    1288    1296    1360    1352    1289    1297    1361    1353
    1290    1298    1362    1354    1290    1298    1362    1354    1291    1299
    1363    1355    1291    1299    1363    1355    1292    1300    1364    1356
    1292    1300    1364    1356    1293    1301    1365    1357    1293    1301
    1365    1357    1294    1302    1366    1358    1294    1302    1366    1358
    1295    1303    1367    1359    1295    1303    1367    1359    1296    1304
    1368    1360    1297    1305    1369    1361    1298    1306    1370    1362
    1298    1306    1370    1362    1299    1307    1371    1363    1299    1307
    1371    1363    1300    1308    1372    1364    1300    1308    1372    1364
    1301    1309    1373    1365    1301    1309    1373    1365    1302    1310
    1374    1366    1302    1310    1374    1366    1303    1311    1375    1367
    1303    1311    1375    1367    1304    1312    1376    1368    1313    1321
    1385    1377    1314    1322    1386    1378    1314    1322    1386    1378
    1315    1323    1387    1379    1315    1323    1387    1379    1316    1324
    1388    1380    1316    1324    1388    1380    1317    1325    1389    1381
    1317    1325    1389    1381    1318    1326    1390    1382    1318    1326
    1390    1382    1319    1327    1391    1383    1319    1327    1391    1383
    1320    1328    1392    1384    1321    1329    1393    1385    1322    1330
    1394    1386    1322    1330    1394    1386    1323    1331    1395    1387
    1323    1331    1395    1387    1324    1332    1396    1388    1324    1332
    1396    1388    1325    1333    1397    1389    1325    1333    1397    1389
    1326    1334    1398    1390    1326    1334    1398    1390    1327    1335
    1399    1391    1327    1335    1399    1391    1328    1336    1400    1392
    1329    1337    1401    1393    1330    1338    1402    1394    1330    1338
    1402    1394    1331    1339    1403    1395    1331    1339    1403    1395
    1332    1340    1404    1396    1332    1340    1404    1396    1333    1341
    1405    1397    1333    1341    1405    1397    1334    1342    1406    1398
    1334    1342    1406    1398    1335    1343    1407    1399    1335    1343
    1407    1399    1336    1344    1408    1400    1337    1345    1409    1401
    1338    1346    1410    1402    1338    1346    1410    1402    1339    1347
    1411    1403    1339    1347    1411    1403    1340    1348    1412    1404
    1340    1348    1412    1404    1341    1349    1413    1405    1341    1349
    1413    1405    1342    1350    1414    1406    1342    1350    1414    1406
    1343    1351    1415    1407    1343    1351    1415    1407    1344    1352
    1416    1408    1345    1353    1417    1409    1346    1354    1418    1410
    1346    1354    1418    1410    1347    1355    1419    1411    1347    1355
    1419    1411    1348    1356    1420    1412    1348    1356    1420    1412
    1349    1357    1421    1413    1349    1357    1421    1413    1350    1358
    1422    1414    1350    1358    1422    1414    1351    1359    1423    1415
    1351    1359    1423    1415    1352    1360    1424    1416    1353    1361
    1425    1417    1354    1362    1426    1418    1354    1362    1426    1418
    1355    1363    1427    1419    1355    1363    1427    1419    1356    1364
    1428    1420    1356    1364    1428    1420    1357    1365    1429    1421
    1357    1365    1429    1421    1358    1366    1430    1422    1358    1366
    1430    1422    1359    1367    1431    1423    1359    1367    1431    1423
    1360    1368    1432    1424    1361    1369    1433    1425    1362    1370
    1434    1426    1362    1370    1434    1426    1363    1371    1435    1427
    1363    1371    1435    1427    1364    1372    1436    1428    1364    1372
    1436    1428    1365    1373    1437    1429    1365    1373    1437    1429
    1366    1374    1438    1430    1366    1374    1438    1430    1367    1375
    1439    1431    1367    1375    1439    1431    1368    1376    1440    1432
    1377    1385    1449    1441    1378    1386    1450    1442    1378    1386
    1450    1442    1379    1387    1451    1443    1379    1387    1451    1443
    1380    1388    1452    1444    1380    1388    1452    1444    1381    1389
    1453    1445    1381    1389    1453    1445    1382    1390    1454    1446
    1382    1390    1454    1446    1383    1391    1455    1447    1383    1391
    1455    1447    1384    1392    1456    1448    1385    1393    1457    1449
    1386    1394    1458    1450    1386    1394    1458    1450    1387    1395
    1459    1451    1387    1395    1459    1451    1388    1396    1460    1452
    1388    1396    1460    1452    1389    1397    1461    1453    1389    1397
    1461    1453    1390    1398    1462    1454    1390    1398    1462    1454
    1391    1399    1463    1455    1391    1399    1463    1455    1392    1400
    1464    1456    1393    1401    1465    1457    1394    1402    1466    1458
    1394    1402    1466    1458    1395    1403    1467    1459    1395    1403
    1467    1459    1396    1404    1468    1460    1396    1404    1468    1460
    1397    1405    1469    1461    1397    1405    1469    1461    1398    1406
    1470    1462    1398    1406    1470    1462    1399    1407    1471    1463
    1399    1407    1471    1463    1400    1408    1472    1464    1401    1409
    1473    1465    1402    1410    1474    1466    1402    1410    1474    1466
    1403    1411    1475    1467    1403    1411    1475    1467    1404    1412
    1476    1468    1404    1412    1476    1468    1405    1413    1477    1469
    1405    1413    1477    1469    1406    1414    1478    1470    1406    1414
    1478    1470    1407    1415    1479    1471    1407    1415    1479    1471
    1408    1416    1480    1472    1409    1417    1481    1473    1410    1418
    1482    1474    1410    1418    1482    1474    1411    1419    1483    1475
    1411    1419    1483    1475    1412    1420    1484    1476    1412    1420
    1484    1476    1413    1421    1485    1477    1413    1421    1485    1477
    1414    1422    1486    1478    1414    1422    1486    1478    1415    1423
    1487    1479    1415    1423    1487    1479    1416    1424    1488    1480
    1417    1425    1489    1481    1418    1426    1490    1482    1418    1426
    1490    1482    1419    1427    1491    1483    1419    1427    1491    1483
    1420    1428    1492    1484    1420    1428    1492    1484    1421    1429
    1493    1485    1421    1429    1493    1485    1422    1430    1494    1486
    1422    1430    1494    1486    1423    1431    1495    1487    1423    1431
    1495    1487    1424    1432    1496    1488    1425    1433    1497    1489
    1426    1434    1498    1490    1426    1434    1498    1490    1427    1435
    1499    1491    1427    1435    1499    1491    1428    1436    1500    1492
    1428    1436    1500    1492    1429    1437    1501    1493    1429    1437
    1501    1493    1430    1438    1502    1494    1430    1438    1502    1494
    1431    1439    1503    1495    1431    1439    1503    1495    1432    1440
    1504    1496
      23       0       0       4     256
       0       0       0       0       0       0       0       0       0       0
       0       0       0       0       0       0       0       0       0       0
       0       0       0       0       0       0       0       0       0       0
       0       0       0       0       0       0       0       0       0       0
       0       0       0       0       0       0       0       0       0       0
       0       0       0       0       0       0       0       0       0       0
       0       0       0       0       0       0       0       0       0       0
       0       0       0       0       0       0       0       0       0       0
       0       0       0       0       0       0       0       0       0       0
       0       0       0       0       0       0       0       0       0       0
       0       0       0       0       0       0       0       0       0       0
       0       0       0       0       0       0       0       0       0       0
       0       0       0       0       0       0       0       0       0       0
       0       0       0       0       0       0       0       0       0       0
       0       0       0       0       0       0       0       0       0       0
       0       0       0       0       0       0       0       0       0       0
       0       0       0       0       0       0       0       0       0       0
       0       0       0       0       0       0       0       0       0       0
       0       0       0       0       0       0       0       0       0       0
       0       0       0       0       0       0       0       0       0       0
       0       0       0       0       0       0       0       0       0       0
       0       0       0       0       0       0       0       0       0       0
       0       0       0       0       0       0       0       0       0       0
       0       0       0       0       0       0       0       0       0       0
       0       0       0       0       0       0       0       0       0       0
       0       0       0       0       0       0
    4388    3500    1621    1617    4388    3498    1617    1862    4388    3502
    1862    1861    4388    3514    1861    1621    4387    3499    1617    1609
    4387    3504    1609    1863    4387    3501    1863    1862    4387    3498
    1862    1617    4389    3501    1862    1863    4389    3505    1863    1905
    4389    3618    1905    1904    4389    3503    1904    1862    4390    3502
    1861    1862    4390    3503    1862    1904    4390    3636    1904    1903
    4390    3515    1903    1861    4391    3507    1609    1606    4391    3634
    1606    1864    4391    3506    1864    1863    4391    3504    1863    1609
    4392    3506    1863    1864    4392    3617    1864    1906    4392    3615
    1906    1905    4392    3505    1905    1863    4394    3510    1629    1625
    4394    3508    1625    1860    4394    3512    1860    1859    4394    3516
    1859    1629    4393    3509    1625    1621    4393    3514    1621    1861
    4393    3511    1861    1860    4393    3508    1860    1625    4395    3511
    1860    1861    4395    3515    1861    1903    4395    3635    1903    1902
    4395    3513    1902    1860    4396    3512    1859    1860    4396    3513
    1860    1902    4396    3637    1902    1901    4396    3519    1901    1859
    4397    3517    1637    1629    4397    3516    1629    1859    4397    3518
    1859    1630    4397    3534    1630    1637    4398    3518    1630    1859
    4398    3519    1859    1901    4398    3639    1901    1633    4398    3535
    1633    1630    4399    3523    2115    2116    4399    3520    2116    1615
    4399    3521    1615    1605    4399    3526    1605    2115    4400    3524
    2116    2117    4400    3530    2117    1619    4400    3522    1619    1615
    4400    3520    1615    2116    4401    3548    2073    2074    4401    3525
    2074    2116    4401    3523    2116    2115    4401    3527    2115    2073
    4402    3549    2074    2075    4402    3533    2075    2117    4402    3524
    2117    2116    4402    3525    2116    2074    4403    3528    2114    2115
    4403    3526    2115    1605    4403    3529    1605    1602    4403    3560
    1602    2114    4404    3552    2072    2073    4404    3527    2073    2115
    4404    3528    2115    2114    4404    3561    2114    2072    4405    3532
    2117    1627    4405    3536    1627    1623    4405    3531    1623    1619
    4405    3530    1619    2117    4406    3557    2075    1635    4406    3537
    1635    1627    4406    3532    1627    2117    4406    3533    2117    2075
    4407    3543    2111    2112    4407    3541    2112    1610    4407    3538
    1610    1641    4407    3539    1641    2111    4408    3546    1597    2111
    4408    3539    2111    1641    4408    3540    1641    1601    4408    3562
    1601    1597    4409    3544    2112    2113    4409    3553    2113    1613
    4409    3542    1613    1610    4409    3541    1610    2112    4410    3566
    2069    2070    4410    3545    2070    2112    4410    3543    2112    2111
    4410    3547    2111    2069    4411    3564    2070    2071    4411    3556
    2071    2113    4411    3544    2113    2112    4411    3545    2112    2070
    4412    3585    1593    2069    4412    3547    2069    2111    4412    3546
    2111    1597    4412    3563    1597    1593    4413    3592    2031    2032
    4413    3550    2032    2074    4413    3548    2074    2073    4413    3551
    2073    2031    4414    3577    2032    2033    4414    3559    2033    2075
    4414    3549    2075    2074    4414    3550    2074    2032    4415    3583
    2030    2031    4415    3551    2031    2073    4415    3552    2073    2072
    4415    3582    2072    2030    4416    3555    2113    2114    4416    3560
    2114    1602    4416    3554    1602    1613    4416    3553    1613    2113
    4417    3568    2071    2072    4417    3561    2072    2114    4417    3555
    2114    2113    4417    3556    2113    2071    4418    3574    2033    1639
    4418    3558    1639    1635    4418    3557    1635    2075    4418    3559
    2075    2033    4419    3569    2028    2029    4419    3567    2029    2071
    4419    3564    2071    2070    4419    3565    2070    2028    4420    3572
    2027    2028    4420    3565    2028    2070    4420    3566    2070    2069
    4420    3587    2069    2027    4421    3570    2029    2030    4421    3582
    2030    2072    4421    3568    2072    2071    4421    3567    2071    2029
    4422    3606    1986    1987    4422    3571    1987    2029    4422    3569
    2029    2028    4422    3573    2028    1986    4423    3607    1987    1988
    4423    3584    1988    2030    4423    3570    2030    2029    4423    3571
    2029    1987    4424    3609    1985    1986    4424    3573    1986    2028
    4424    3572    2028    2027    4424    3589    2027    1985    4425    3578
    1991    1643    4425    3575    1643    1639    4425    3574    1639    2033
    4425    3576    2033    1991    4426    3580    1990    1991    4426    3576
    1991    2033    4426    3577    2033    2032    4426    3591    2032    1990
    4427    3603    1949    1647    4427    3579    1647    1643    4427    3578
    1643    1991    4427    3581    1991    1949    4428    3599    1948    1949
    4428    3581    1949    1991    4428    3580    1991    1990    4428    3594
    1990    1948    4429    3597    1988    1989    4429    3595    1989    2031
    4429    3583    2031    2030    4429    3584    2030    1988    4430    3588
    1590    2027    4430    3587    2027    2069    4430    3585    2069    1593
    4430    3586    1593    1590    4431    3612    1649    1985    4431    3589
    1985    2027    4431    3588    2027    1590    4431    3590    1590    1649
    4432    3593    1989    1990    4432    3591    1990    2032    4432    3592
    2032    2031    4432    3595    2031    1989    4433    3598    1947    1948
    4433    3594    1948    1990    4433    3593    1990    1989    4433    3596
    1989    1947    4434    3602    1946    1947    4434    3596    1947    1989
    4434    3597    1989    1988    4434    3611    1988    1946    4435    3615
    1905    1906    4435    3600    1906    1948    4435    3598    1948    1947
    4435    3601    1947    1905    4436    3616    1906    1907    4436    3605
    1907    1949    4436    3599    1949    1948    4436    3600    1948    1906
    4437    3618    1904    1905    4437    3601    1905    1947    4437    3602
    1947    1946    4437    3627    1946    1904    4438    3619    1907    1586
    4438    3604    1586    1647    4438    3603    1647    1949    4438    3605
    1949    1907    4439    3622    1944    1945    4439    3608    1945    1987
    4439    3606    1987    1986    4439    3610    1986    1944    4440    3623
    1945    1946    4440    3611    1946    1988    4440    3607    1988    1987
    4440    3608    1987    1945    4441    3625    1943    1944    4441    3610
    1944    1986    4441    3609    1986    1985    4441    3613    1985    1943
    4442    3628    1645    1943    4442    3613    1943    1985    4442    3612
    1985    1649    4442    3614    1649    1645    4443    3631    1864    1865
    4443    3621    1865    1907    4443    3616    1907    1906    4443    3617
    1906    1864    4444    3632    1865    1589    4444    3620    1589    1586
    4444    3619    1586    1907    4444    3621    1907    1865    4445    3635
    1902    1903    4445    3624    1903    1945    4445    3622    1945    1944
    4445    3626    1944    1902    4446    3636    1903    1904    4446    3627
    1904    1946    4446    3623    1946    1945    4446    3624    1945    1903
    4447    3637    1901    1902    4447    3626    1902    1944    4447    3625
    1944    1943    4447    3629    1943    1901    4448    3639    1633    1901
    4448    3629    1901    1943    4448    3628    1943    1645    4448    3630
    1645    1633    4449    3640    1606    1599    4449    3633    1599    1865
    4449    3631    1865    1864    4449    3634    1864    1606    4450    3641
    1599    1595    4450    3638    1595    1589    4450    3632    1589    1865
    4450    3633    1865    1599
      25       0       0       5     320
       0       0       0       0       0       0       0       0       0       0
       0       0       0       0       0       0       0       0       0       0
       0       0       0       0       0       0       0       0       0       0
       0       0       0       0       0       0       0       0       0       0
       0       0       0       0       0       0       0       0       0       0
       0       0       0       0       0       0       0       0       0       0
       0       0       0       0       0       0       0       0       0       0
       0       0       0       0       0       0       0       0       0       0
       0       0       0       0       0       0       0       0       0       0
       0       0       0       0       0       0       0       0       0       0
       0       0       0       0       0       0       0       0       0       0
       0       0       0       0       0       0       0       0       0       0
       0       0       0       0       0       0       0       0       0       0
       0       0       0       0       0       0       0       0       0       0
       0       0       0       0       0       0       0       0       0       0
       0       0       0       0       0       0       0       0       0       0
       0       0       0       0       0       0       0       0       0       0
       0       0       0       0       0       0       0       0       0       0
       0       0       0       0       0       0       0       0       0       0
       0       0       0       0       0       0       0       0       0       0
       0       0       0       0       0       0       0       0       0       0
       0       0       0       0       0       0       0       0       0       0
       0       0       0       0       0       0       0       0       0       0
       0       0       0       0       0       0       0       0       0       0
       0       0       0       0       0       0       0       0       0       0
       0       0       0       0       0       0       0       0       0       0
       0       0       0       0       0       0       0       0       0       0
       0       0       0       0       0       0       0       0       0       0
       0       0       0       0       0       0       0       0       0       0
       0       0       0       0       0       0       0       0       0       0
       0       0       0       0       0       0       0       0       0       0
       0       0       0       0       0       0       0       0       0       0
    1617    1862    1861    1621    4388    1505    3500    4388    3498    1617
    1506    3498    4388    3502    1862    1511    3502    4388    3514    1861
    1512    3514    4388    3500    1621    1609    1863    1862    1617    4387
    1508    3499    4387    3504    1609    1507    3504    4387    3501    1863
    1506    3501    4387    3498    1862    1505    3498    4387    3499    1617
    1863    1905    1904    1862    4389    1507    3501    4389    3505    1863
    1567    3505    4389    3618    1905    1579    3618    4389    3503    1904
    1506    3503    4389    3501    1862    1862    1904    1903    1861    4390
    1506    3502    4390    3503    1862    1579    3503    4390    3636    1904
    1577    3636    4390    3515    1903    1511    3515    4390    3502    1861
    1606    1864    1863    1609    4391    1583    3507    4391    3634    1606
    1576    3634    4391    3506    1864    1507    3506    4391    3504    1863
    1508    3504    4391    3507    1609    1864    1906    1905    1863    4392
    1576    3506    4392    3617    1864    1566    3617    4392    3615    1906
    1567    3615    4392    3505    1905    1507    3505    4392    3506    1863
    1625    1860    1859    1629    4394    1509    3510    4394    3508    1625
    1510    3508    4394    3512    1860    1514    3512    4394    3516    1859
    1513    3516    4394    3510    1629    1621    1861    1860    1625    4393
    1512    3509    4393    3514    1621    1511    3514    4393    3511    1861
    1510    3511    4393    3508    1860    1509    3508    4393    3509    1625
    1861    1903    1902    1860    4395    1511    3511    4395    3515    1861
    1577    3515    4395    3635    1903    1578    3635    4395    3513    1902
    1510    3513    4395    3511    1860    1860    1902    1901    1859    4396
    1510    3512    4396    3513    1860    1578    3513    4396    3637    1902
    1581    3637    4396    3519    1901    1514    3519    4396    3512    1859
    1629    1859    1630    1637    4397    1513    3517    4397    3516    1629
    1514    3516    4397    3518    1859    1522    3518    4397    3534    1630
    1521    3534    4397    3517    1637    1859    1901    1633    1630    4398
    1514    3518    4398    3519    1859    1581    3519    4398    3639    1901
    1582    3639    4398    3535    1633    1522    3535    4398    3518    1630
    2116    1615    1605    2115    4399    1516    3523    4399    3520    2116
    1515    3520    4399    3521    1615    1518    3521    4399    3526    1605
    1517    3526    4399    3523    2115    2117    1619    1615    2116    4400
    1520    3524    4400    3530    2117    1519    3530    4400    3522    1619
    1515    3522    4400    3520    1615    1516    3520    4400    3524    2116
    2074    2116    2115    2073    4401    1529    3548    4401    3525    2074
    1516    3525    4401    3523    2116    1517    3523    4401    3527    2115
    1530    3527    4401    3548    2073    2075    2117    2116    2074    4402
    1534    3549    4402    3533    2075    1520    3533    4402    3524    2117
    1516    3524    4402    3525    2116    1529    3525    4402    3549    2074
    2115    1605    1602    2114    4403    1517    3528    4403    3526    2115
    1518    3526    4403    3529    1605    1535    3529    4403    3560    1602
    1536    3560    4403    3528    2114    2073    2115    2114    2072    4404
    1530    3552    4404    3527    2073    1517    3527    4404    3528    2115
    1536    3528    4404    3561    2114    1547    3561    4404    3552    2072
    1627    1623    1619    2117    4405    1524    3532    4405    3536    1627
    1523    3536    4405    3531    1623    1519    3531    4405    3530    1619
    1520    3530    4405    3532    2117    1635    1627    2117    2075    4406
    1533    3557    4406    3537    1635    1524    3537    4406    3532    1627
    1520    3532    4406    3533    2117    1534    3533    4406    3557    2075
    2112    1610    1641    2111    4407    1527    3543    4407    3541    2112
    1526    3541    4407    3538    1610    1525    3538    4407    3539    1641
    1528    3539    4407    3543    2111    2111    1641    1601    1597    4408
    1528    3546    4408    3539    2111    1525    3539    4408    3540    1641
    1537    3540    4408    3562    1601    1538    3562    4408    3546    1597
    2113    1613    1610    2112    4409    1532    3544    4409    3553    2113
    1531    3553    4409    3542    1613    1526    3542    4409    3541    1610
    1527    3541    4409    3544    2112    2070    2112    2111    2069    4410
    1539    3566    4410    3545    2070    1527    3545    4410    3543    2112
    1528    3543    4410    3547    2111    1550    3547    4410    3566    2069
    2071    2113    2112    2070    4411    1540    3564    4411    3556    2071
    1532    3556    4411    3544    2113    1527    3544    4411    3545    2112
    1539    3545    4411    3564    2070    2069    2111    1597    1593    4412
    1550    3585    4412    3547    2069    1528    3547    4412    3546    2111
    1538    3546    4412    3563    1597    1549    3563    4412    3585    1593
    2032    2074    2073    2031    4413    1553    3592    4413    3550    2032
    1529    3550    4413    3548    2074    1530    3548    4413    3551    2073
    1555    3551    4413    3592    2031    2033    2075    2074    2032    4414
    1544    3577    4414    3559    2033    1534    3559    4414    3549    2075
    1529    3549    4414    3550    2074    1553    3550    4414    3577    2032
    2031    2073    2072    2030    4415    1555    3583    4415    3551    2031
    1530    3551    4415    3552    2073    1547    3552    4415    3582    2072
    1548    3582    4415    3583    2030    2114    1602    1613    2113    4416
    1536    3555    4416    3560    2114    1535    3560    4416    3554    1602
    1531    3554    4416    3553    1613    1532    3553    4416    3555    2113
    2072    2114    2113    2071    4417    1547    3568    4417    3561    2072
    1536    3561    4417    3555    2114    1532    3555    4417    3556    2113
    1540    3556    4417    3568    2071    1639    1635    2075    2033    4418
    1543    3574    4418    3558    1639    1533    3558    4418    3557    1635
    1534    3557    4418    3559    2075    1544    3559    4418    3574    2033
    2029    2071    2070    2028    4419    1541    3569    4419    3567    2029
    1540    3567    4419    3564    2071    1539    3564    4419    3565    2070
    1542    3565    4419    3569    2028    2028    2070    2069    2027    4420
    1542    3572    4420    3565    2028    1539    3565    4420    3566    2070
    1550    3566    4420    3587    2069    1551    3587    4420    3572    2027
    2030    2072    2071    2029    4421    1548    3570    4421    3582    2030
    1547    3582    4421    3568    2072    1540    3568    4421    3567    2071
    1541    3567    4421    3570    2029    1987    2029    2028    1986    4422
    1561    3606    4422    3571    1987    1541    3571    4422    3569    2029
    1542    3569    4422    3573    2028    1562    3573    4422    3606    1986
    1988    2030    2029    1987    4423    1563    3607    4423    3584    1988
    1548    3584    4423    3570    2030    1541    3570    4423    3571    2029
    1561    3571    4423    3607    1987    1986    2028    2027    1985    4424
    1562    3609    4424    3573    1986    1542    3573    4424    3572    2028
    1551    3572    4424    3589    2027    1564    3589    4424    3609    1985
    1643    1639    2033    1991    4425    1545    3578    4425    3575    1643
    1543    3575    4425    3574    1639    1544    3574    4425    3576    2033
    1546    3576    4425    3578    1991    1991    2033    2032    1990    4426
    1546    3580    4426    3576    1991    1544    3576    4426    3577    2033
    1553    3577    4426    3591    2032    1554    3591    4426    3580    1990
    1647    1643    1991    1949    4427    1559    3603    4427    3579    1647
    1545    3579    4427    3578    1643    1546    3578    4427    3581    1991
    1560    3581    4427    3603    1949    1949    1991    1990    1948    4428
    1560    3599    4428    3581    1949    1546    3581    4428    3580    1991
    1554    3580    4428    3594    1990    1557    3594    4428    3599    1948
    1989    2031    2030    1988    4429    1556    3597    4429    3595    1989
    1555    3595    4429    3583    2031    1548    3583    4429    3584    2030
    1563    3584    4429    3597    1988    2027    2069    1593    1590    4430
    1551    3588    4430    3587    2027    1550    3587    4430    3585    2069
    1549    3585    4430    3586    1593    1552    3586    4430    3588    1590
    1985    2027    1590    1649    4431    1564    3612    4431    3589    1985
    1551    3589    4431    3588    2027    1552    3588    4431    3590    1590
    1565    3590    4431    3612    1649    1990    2032    2031    1989    4432
    1554    3593    4432    3591    1990    1553    3591    4432    3592    2032
    1555    3592    4432    3595    2031    1556    3595    4432    3593    1989
    1948    1990    1989    1947    4433    1557    3598    4433    3594    1948
    1554    3594    4433    3593    1990    1556    3593    4433    3596    1989
    1558    3596    4433    3598    1947    1947    1989    1988    1946    4434
    1558    3602    4434    3596    1947    1556    3596    4434    3597    1989
    1563    3597    4434    3611    1988    1572    3611    4434    3602    1946
    1906    1948    1947    1905    4435    1566    3615    4435    3600    1906
    1557    3600    4435    3598    1948    1558    3598    4435    3601    1947
    1567    3601    4435    3615    1905    1907    1949    1948    1906    4436
    1569    3616    4436    3605    1907    1560    3605    4436    3599    1949
    1557    3599    4436    3600    1948    1566    3600    4436    3616    1906
    1905    1947    1946    1904    4437    1567    3618    4437    3601    1905
    1558    3601    4437    3602    1947    1572    3602    4437    3627    1946
    1579    3627    4437    3618    1904    1586    1647    1949    1907    4438
    1568    3619    4438    3604    1586    1559    3604    4438    3603    1647
    1560    3603    4438    3605    1949    1569    3605    4438    3619    1907
    1945    1987    1986    1944    4439    1570    3622    4439    3608    1945
    1561    3608    4439    3606    1987    1562    3606    4439    3610    1986
    1571    3610    4439    3622    1944    1946    1988    1987    1945    4440
    1572    3623    4440    3611    1946    1563    3611    4440    3607    1988
    1561    3607    4440    3608    1987    1570    3608    4440    3623    1945
    1944    1986    1985    1943    4441    1571    3625    4441    3610    1944
    1562    3610    4441    3609    1986    1564    3609    4441    3613    1985
    1573    3613    4441    3625    1943    1943    1985    1649    1645    4442
    1573    3628    4442    3613    1943    1564    3613    4442    3612    1985
    1565    3612    4442    3614    1649    1574    3614    4442    3628    1645
    1865    1907    1906    1864    4443    1575    3631    4443    3621    1865
    1569    3621    4443    3616    1907    1566    3616    4443    3617    1906
    1576    3617    4443    3631    1864    1589    1586    1907    1865    4444
    1580    3632    4444    3620    1589    1568    3620    4444    3619    1586
    1569    3619    4444    3621    1907    1575    3621    4444    3632    1865
    1903    1945    1944    1902    4445    1577    3635    4445    3624    1903
    1570    3624    4445    3622    1945    1571    3622    4445    3626    1944
    1578    3626    4445    3635    1902    1904    1946    1945    1903    4446
    1579    3636    4446    3627    1904    1572    3627    4446    3623    1946
    1570    3623    4446    3624    1945    1577    3624    4446    3636    1903
    1902    1944    1943    1901    4447    1578    3637    4447    3626    1902
    1571    3626    4447    3625    1944    1573    3625    4447    3629    1943
    1581    3629    4447    3637    1901    1901    1943    1645    1633    4448
    1581    3639    4448    3629    1901    1573    3629    4448    3628    1943
    1574    3628    4448    3630    1645    1582    3630    4448    3639    1633
    1599    1865    1864    1606    4449    1584    3640    4449    3633    1599
    1575    3633    4449    3631    1865    1576    3631    4449    3634    1864
    1583    3634    4449    3640    1606    1595    1589    1865    1599    4450
    1585    3641    4450    3638    1595    1580    3638    4450    3632    1589
    1575    3632    4450    3633    1865    1584    3633    4450    3641    1599
      14       0       0       8     384
       0       0       0       0       0       0       0       0       0       0
       0       0       0       0       0       0       0       0       0       0
       0       0       0       0       0       0       0       0       0       0
       0       0       0       0       0       0       0       0       0       0
       0       0       0       0       0       0       0       0       0       0
       0       0       0       0       0       0       0       0       0       0
       0       0       0       0       0       0       0       0       0       0
       0       0       0       0       0       0       0       0       0       0
       0       0       0       0       0       0       0       0       0       0
       0       0       0       0       0       0       0       0       0       0
       0       0       0       0       0       0       0       0       0       0
       0       0       0       0       0       0       0       0       0       0
       0       0       0       0       0       0       0       0       0       0
       0       0       0       0       0       0       0       0       0       0
       0       0       0       0       0       0       0       0       0       0
       0       0       0       0       0       0       0       0       0       0
       0       0       0       0       0       0       0       0       0       0
       0       0       0       0       0       0       0       0       0       0
       0       0       0       0       0       0       0       0       0       0
       0       0       0       0       0       0       0       0       0       0
       0       0       0       0       0       0       0       0       0       0
       0       0       0       0       0       0       0       0       0       0
       0       0       0       0       0       0       0       0       0       0
       0       0       0       0       0       0       0       0       0       0
       0       0       0       0       0       0       0       0       0       0
       0       0       0       0       0       0       0       0       0       0
       0       0       0       0       0       0       0       0       0       0
       0       0       0       0       0       0       0       0       0       0
       0       0       0       0       0       0       0       0       0       0
       0       0       0       0       0       0       0       0       0       0
       0       0       0       0       0       0       0       0       0       0
       0       0       0       0       0       0       0       0       0       0
       0       0       0       0       0       0       0       0       0       0
       0       0       0       0       0       0       0       0       0       0
       0       0       0       0       0       0       0       0       0       0
       0       0       0       0       0       0       0       0       0       0
       0       0       0       0       0       0       0       0       0       0
       0       0       0       0       0       0       0       0       0       0
       0       0       0       0
    1865    1872    1914    1907    1589    1588    1587    1586    1907    1914
    1956    1949    1586    1587    1646    1647    1872    1879    1921    1914
    1588    1799    1805    1587    1914    1921    1963    1956    1587    1805
    1809    1646    1599    1598    1872    1865    1595    1594    1588    1589
    1598    1829    1879    1872    1594    1802    1799    1588    1649    1648
    1591    1590    1985    1992    2034    2027    1590    1591    1592    1593
    2027    2034    2076    2069    1591    1803    1795    1592    2034    2041
    2083    2076    1648    1807    1803    1591    1992    1999    2041    2034
    1593    1592    1596    1597    2069    2076    2118    2111    1592    1795
    1798    1596    2076    2083    2125    2118    1597    1596    1600    1601
    2111    2118    1640    1641    1596    1798    1827    1600    2118    2125
    1815    1640    1606    1607    1871    1864    1599    1598    1872    1865
    1607    1832    1878    1871    1598    1829    1879    1872    2113    2120
    1612    1613    2114    2121    1603    1602    2114    2121    1603    1602
    2115    2122    1604    1605    2121    2128    1844    1603    2122    2129
    1857    1604    2120    2127    1841    1612    2121    2128    1844    1603
    2115    2122    1604    1605    2116    2123    1614    1615    2122    2129
    1857    1604    2123    2130    1853    1614    1609    1608    1870    1863
    1606    1607    1871    1864    1608    1855    1877    1870    1607    1832
    1878    1871    1617    1616    1869    1862    1609    1608    1870    1863
    1616    1851    1876    1869    1608    1855    1877    1870    2111    2118
    1640    1641    2112    2119    1611    1610    2112    2119    1611    1610
    2113    2120    1612    1613    2119    2126    1818    1611    2120    2127
    1841    1612    2118    2125    1815    1640    2119    2126    1818    1611
    2116    2123    1614    1615    2117    2124    1618    1619    2123    2130
    1853    1614    2124    2131    1849    1618    1621    1620    1868    1861
    1617    1616    1869    1862    1620    1847    1875    1868    1616    1851
    1876    1869    2117    2124    1618    1619    1627    1626    1622    1623
    2124    2131    1849    1618    1626    1837    1845    1622    1625    1624
    1867    1860    1621    1620    1868    1861    1624    1839    1874    1867
    1620    1847    1875    1868    1629    1628    1866    1859    1625    1624
    1867    1860    1628    1835    1873    1866    1624    1839    1874    1867
    2075    2082    2124    2117    1635    1634    1626    1627    2082    2089
    2131    2124    1634    1833    1837    1626    1637    1636    1631    1630
    1629    1628    1866    1859    1636    1821    1824    1631    1628    1835
    1873    1866    1630    1631    1632    1633    1859    1866    1908    1901
    1631    1824    1819    1632    1866    1873    1915    1908    1633    1632
    1644    1645    1901    1908    1950    1943    1632    1819    1811    1644
    1908    1915    1957    1950    2033    2040    2082    2075    1639    1638
    1634    1635    2040    2047    2089    2082    1638    1825    1833    1634
    1991    1998    2040    2033    1643    1642    1638    1639    1998    2005
    2047    2040    1642    1813    1825    1638    1949    1956    1998    1991
    1647    1646    1642    1643    1956    1963    2005    1998    1646    1809
    1813    1642    1645    1644    1648    1649    1943    1950    1992    1985
    1644    1811    1807    1648    1950    1957    1999    1992    1653    1652
    1900    1893    1650    1651    1710    1711    1830    1653    1893    1886
    1801    1650    1711    1800    1652    1716    1790    1900    1651    1735
    1737    1710    1662    1663    1899    1892    1653    1652    1900    1893
    1663    1717    1789    1899    1652    1716    1790    1900    1831    1662
    1892    1885    1830    1653    1893    1886    1713    1712    1655    1654
    2097    2104    2146    2139    1654    1655    1656    1657    2139    2146
    1696    1697    1797    1654    1657    1828    2132    2139    1697    1816
    1796    1713    1654    1797    2090    2097    2139    2132    1655    1733
    1734    1656    2146    1758    1744    1696    1712    1736    1733    1655
    2104    1759    1758    2146    2141    2148    1668    1669    2142    2149
    1659    1658    2142    2149    1659    1658    2143    2150    1660    1661
    2135    2142    1658    1843    2136    2143    1661    1858    2134    2141
    1669    1842    2135    2142    1658    1843    2149    1748    1732    1659
    2150    1747    1729    1660    2148    1765    1731    1668    2149    1748
    1732    1659    2143    2150    1660    1661    2144    2151    1670    1671
    2150    1747    1729    1660    2151    1768    1727    1670    2136    2143
    1661    1858    2137    2144    1671    1854    1665    1664    1898    1891
    1662    1663    1899    1892    1856    1665    1891    1884    1831    1662
    1892    1885    1664    1728    1774    1898    1663    1717    1789    1899
    1673    1672    1897    1890    1665    1664    1898    1891    1672    1726
    1772    1897    1664    1728    1774    1898    1852    1673    1890    1883
    1856    1665    1891    1884    2139    2146    1696    1697    2140    2147
    1667    1666    2140    2147    1667    1666    2141    2148    1668    1669
    2133    2140    1666    1817    2134    2141    1669    1842    2132    2139
    1697    1816    2133    2140    1666    1817    2147    1757    1730    1667
    2148    1765    1731    1668    2146    1758    1744    1696    2147    1757
    1730    1667    2144    2151    1670    1671    2145    2152    1674    1675
    2151    1768    1727    1670    2152    1769    1725    1674    2137    2144
    1671    1854    2138    2145    1675    1850    1677    1676    1896    1889
    1673    1672    1897    1890    1676    1724    1773    1896    1672    1726
    1772    1897    1848    1677    1889    1882    1852    1673    1890    1883
    2145    2152    1674    1675    1683    1682    1678    1679    2152    1769
    1725    1674    1682    1720    1723    1678    2138    2145    1675    1850
    1838    1683    1679    1846    1681    1680    1895    1888    1677    1676
    1896    1889    1680    1722    1771    1895    1676    1724    1773    1896
    1840    1681    1888    1881    1848    1677    1889    1882    1685    1684
    1894    1887    1681    1680    1895    1888    1684    1718    1770    1894
    1680    1722    1771    1895    1836    1685    1887    1880    1840    1681
    1888    1881    2103    2110    2152    2145    1691    1690    1682    1683
    2110    1764    1769    2152    1690    1714    1720    1682    2096    2103
    2145    2138    1834    1691    1683    1838    1693    1692    1687    1686
    1685    1684    1894    1887    1692    1719    1721    1687    1684    1718
    1770    1894    1822    1693    1686    1823    1836    1685    1887    1880
    1686    1687    1688    1689    1887    1894    1936    1929    1823    1686
    1689    1820    1880    1887    1929    1922    1687    1721    1745    1688
    1894    1770    1794    1936    1689    1688    1700    1701    1929    1936
    1978    1971    1688    1745    1742    1700    1936    1794    1788    1978
    1820    1689    1701    1812    1922    1929    1971    1964    2061    2068
    2110    2103    1695    1694    1690    1691    2068    1763    1764    2110
    1694    1715    1714    1690    2054    2061    2103    2096    1826    1695
    1691    1834    2019    2026    2068    2061    1699    1698    1694    1695
    2026    1762    1763    2068    1698    1743    1715    1694    2012    2019
    2061    2054    1814    1699    1695    1826    1977    1984    2026    2019
    1703    1702    1698    1699    1984    1777    1762    2026    1702    1741
    1743    1698    1970    1977    2019    2012    1810    1703    1699    1814
    1701    1700    1704    1705    1971    1978    2020    2013    1700    1742
    1740    1704    1978    1788    1781    2020    1812    1701    1705    1808
    1964    1971    2013    2006    1935    1942    1984    1977    1707    1706
    1702    1703    1942    1784    1777    1984    1706    1739    1741    1702
    1928    1935    1977    1970    1806    1707    1703    1810    1705    1704
    1708    1709    2013    2020    2062    2055    1704    1740    1738    1708
    2020    1781    1761    2062    1808    1705    1709    1804    2006    2013
    2055    2048    1893    1900    1942    1935    1711    1710    1706    1707
    1900    1790    1784    1942    1710    1737    1739    1706    1886    1893
    1935    1928    1800    1711    1707    1806    1709    1708    1712    1713
    2055    2062    2104    2097    1708    1738    1736    1712    2062    1761
    1759    2104    1804    1709    1713    1796    2048    2055    2097    2090
    2107    1749    1748    2149    2108    1746    1747    2150    2108    1746
    1747    2150    2109    1755    1768    2151    2065    1751    1749    2107
    2066    1750    1746    2108    2066    1750    1746    2108    2067    1754
    1755    2109    2106    1766    1765    2148    2107    1749    1748    2149
    2064    1767    1766    2106    2065    1751    1749    2107    2023    1780
    1751    2065    2024    1752    1750    2066    2024    1752    1750    2066
    2025    1753    1754    2067    2022    1778    1767    2064    2023    1780
    1751    2065    1982    1775    1752    2024    1983    1776    1753    2025
    1981    1787    1780    2023    1982    1775    1752    2024    2025    1753
    1754    2067    2026    1762    1763    2068    1983    1776    1753    2025
    1984    1777    1762    2026    2067    1754    1755    2109    2068    1763
    1764    2110    2109    1755    1768    2151    2110    1764    1769    2152
    2104    1759    1758    2146    2105    1756    1757    2147    2105    1756
    1757    2147    2106    1766    1765    2148    2062    1761    1759    2104
    2063    1760    1756    2105    2063    1760    1756    2105    2064    1767
    1766    2106    2020    1781    1761    2062    2021    1779    1760    2063
    2021    1779    1760    2063    2022    1778    1767    2064    1894    1770
    1794    1936    1895    1771    1792    1937    1895    1771    1792    1937
    1896    1773    1791    1938    1896    1773    1791    1938    1897    1772
    1793    1939    1897    1772    1793    1939    1898    1774    1782    1940
    1898    1774    1782    1940    1899    1789    1783    1941    1940    1782
    1775    1982    1941    1783    1776    1983    1939    1793    1787    1981
    1940    1782    1775    1982    1941    1783    1776    1983    1942    1784
    1777    1984    1979    1786    1779    2021    1980    1785    1778    2022
    1980    1785    1778    2022    1981    1787    1780    2023    1978    1788
    1781    2020    1979    1786    1779    2021    1899    1789    1783    1941
    1900    1790    1784    1942    1937    1792    1786    1979    1938    1791
    1785    1980    1938    1791    1785    1980    1939    1793    1787    1981
    1936    1794    1788    1978    1937    1792    1786    1979    1803    1804
    1796    1795    2041    2048    2090    2083    1795    1796    1797    1798
    2083    2090    2132    2125    1798    1797    1828    1827    2125    2132
    1816    1815    1829    1830    1886    1879    1802    1801    1800    1799
    1879    1886    1928    1921    1799    1800    1806    1805    1807    1808
    1804    1803    1999    2006    2048    2041    1921    1928    1970    1963
    1805    1806    1810    1809    1811    1812    1808    1807    1957    1964
    2006    1999    1963    1970    2012    2005    1809    1810    1814    1813
    1819    1820    1812    1811    1915    1922    1964    1957    2005    2012
    2054    2047    1813    1814    1826    1825    2125    2132    1816    1815
    2126    2133    1817    1818    2126    2133    1817    1818    2127    2134
    1842    1841    1824    1823    1820    1819    1873    1880    1922    1915
    1821    1822    1823    1824    1835    1836    1880    1873    2047    2054
    2096    2089    1825    1826    1834    1833    1832    1831    1885    1878
    1829    1830    1886    1879    1855    1856    1884    1877    1832    1831
    1885    1878    2089    2096    2138    2131    1833    1834    1838    1837
    1835    1836    1880    1873    1839    1840    1881    1874    2131    2138
    1850    1849    1837    1838    1846    1845    1839    1840    1881    1874
    1847    1848    1882    1875    2127    2134    1842    1841    2128    2135
    1843    1844    2128    2135    1843    1844    2129    2136    1858    1857
    1847    1848    1882    1875    1851    1852    1883    1876    2130    2137
    1854    1853    2131    2138    1850    1849    1851    1852    1883    1876
    1855    1856    1884    1877    2129    2136    1858    1857    2130    2137
    1854    1853    1859    1866    1908    1901    1860    1867    1909    1902
    1860    1867    1909    1902    1861    1868    1910    1903    1861    1868
    1910    1903    1862    1869    1911    1904    1862    1869    1911    1904
    1863    1870    1912    1905    1863    1870    1912    1905    1864    1871
    1913    1906    1864    1871    1913    1906    1865    1872    1914    1907
    1866    1873    1915    1908    1867    1874    1916    1909    1867    1874
    1916    1909    1868    1875    1917    1910    1868    1875    1917    1910
    1869    1876    1918    1911    1869    1876    1918    1911    1870    1877
    1919    1912    1870    1877    1919    1912    1871    1878    1920    1913
    1871    1878    1920    1913    1872    1879    1921    1914    1873    1880
    1922    1915    1874    1881    1923    1916    1874    1881    1923    1916
    1875    1882    1924    1917    1875    1882    1924    1917    1876    1883
    1925    1918    1876    1883    1925    1918    1877    1884    1926    1919
    1877    1884    1926    1919    1878    1885    1927    1920    1878    1885
    1927    1920    1879    1886    1928    1921    1880    1887    1929    1922
    1881    1888    1930    1923    1881    1888    1930    1923    1882    1889
    1931    1924    1882    1889    1931    1924    1883    1890    1932    1925
    1883    1890    1932    1925    1884    1891    1933    1926    1884    1891
    1933    1926    1885    1892    1934    1927    1885    1892    1934    1927
    1886    1893    1935    1928    1887    1894    1936    1929    1888    1895
    1937    1930    1888    1895    1937    1930    1889    1896    1938    1931
    1889    1896    1938    1931    1890    1897    1939    1932    1890    1897
    1939    1932    1891    1898    1940    1933    1891    1898    1940    1933
    1892    1899    1941    1934    1892    1899    1941    1934    1893    1900
    1942    1935    1901    1908    1950    1943    1902    1909    1951    1944
    1902    1909    1951    1944    1903    1910    1952    1945    1903    1910
    1952    1945    1904    1911    1953    1946    1904    1911    1953    1946
    1905    1912    1954    1947    1905    1912    1954    1947    1906    1913
    1955    1948    1906    1913    1955    1948    1907    1914    1956    1949
    1908    1915    1957    1950    1909    1916    1958    1951    1909    1916
    1958    1951    1910    1917    1959    1952    1910    1917    1959    1952
    1911    1918    1960    1953    1911    1918    1960    1953    1912    1919
    1961    1954    1912    1919    1961    1954    1913    1920    1962    1955
    1913    1920    1962    1955    1914    1921    1963    1956    1915    1922
    1964    1957    1916    1923    1965    1958    1916    1923    1965    1958
    1917    1924    1966    1959    1917    1924    1966    1959    1918    1925
    1967    1960    1918    1925    1967    1960    1919    1926    1968    1961
    1919    1926    1968    1961    1920    1927    1969    1962    1920    1927
    1969    1962    1921    1928    1970    1963    1922    1929    1971    1964
    1923    1930    1972    1965    1923    1930    1972    1965    1924    1931
    1973    1966    1924    1931    1973    1966    1925    1932    1974    1967
    1925    1932    1974    1967    1926    1933    1975    1968    1926    1933
    1975    1968    1927    1934    1976    1969    1927    1934    1976    1969
    1928    1935    1977    1970    1929    1936    1978    1971    1930    1937
    1979    1972    1930    1937    1979    1972    1931    1938    1980    1973
    1931    1938    1980    1973    1932    1939    1981    1974    1932    1939
    1981    1974    1933    1940    1982    1975    1933    1940    1982    1975
    1934    1941    1983    1976    1934    1941    1983    1976    1935    1942
    1984    1977    1943    1950    1992    1985    1944    1951    1993    1986
    1944    1951    1993    1986    1945    1952    1994    1987    1945    1952
    1994    1987    1946    1953    1995    1988    1946    1953    1995    1988
    1947    1954    1996    1989    1947    1954    1996    1989    1948    1955
    1997    1990    1948    1955    1997    1990    1949    1956    1998    1991
    1950    1957    1999    1992    1951    1958    2000    1993    1951    1958
    2000    1993    1952    1959    2001    1994    1952    1959    2001    1994
    1953    1960    2002    1995    1953    1960    2002    1995    1954    1961
    2003    1996    1954    1961    2003    1996    1955    1962    2004    1997
    1955    1962    2004    1997    1956    1963    2005    1998    1957    1964
    2006    1999    1958    1965    2007    2000    1958    1965    2007    2000
    1959    1966    2008    2001    1959    1966    2008    2001    1960    1967
    2009    2002    1960    1967    2009    2002    1961    1968    2010    2003
    1961    1968    2010    2003    1962    1969    2011    2004    1962    1969
    2011    2004    1963    1970    2012    2005    1964    1971    2013    2006
    1965    1972    2014    2007    1965    1972    2014    2007    1966    1973
    2015    2008    1966    1973    2015    2008    1967    1974    2016    2009
    1967    1974    2016    2009    1968    1975    2017    2010    1968    1975
    2017    2010    1969    1976    2018    2011    1969    1976    2018    2011
    1970    1977    2019    2012    1971    1978    2020    2013    1972    1979
    2021    2014    1972    1979    2021    2014    1973    1980    2022    2015
    1973    1980    2022    2015    1974    1981    2023    2016    1974    1981
    2023    2016    1975    1982    2024    2017    1975    1982    2024    2017
    1976    1983    2025    2018    1976    1983    2025    2018    1977    1984
    2026    2019    1985    1992    2034    2027    1986    1993    2035    2028
    1986    1993    2035    2028    1987    1994    2036    2029    1987    1994
    2036    2029    1988    1995    2037    2030    1988    1995    2037    2030
    1989    1996    2038    2031    1989    1996    2038    2031    1990    1997
    2039    2032    1990    1997    2039    2032    1991    1998    2040    2033
    1992    1999    2041    2034    1993    2000    2042    2035    1993    2000
    2042    2035    1994    2001    2043    2036    1994    2001    2043    2036
    1995    2002    2044    2037    1995    2002    2044    2037    1996    2003
    2045    2038    1996    2003    2045    2038    1997    2004    2046    2039
    1997    2004    2046    2039    1998    2005    2047    2040    1999    2006
    2048    2041    2000    2007    2049    2042    2000    2007    2049    2042
    2001    2008    2050    2043    2001    2008    2050    2043    2002    2009
    2051    2044    2002    2009    2051    2044    2003    2010    2052    2045
    2003    2010    2052    2045    2004    2011    2053    2046    2004    2011
    2053    2046    2005    2012    2054    2047    2006    2013    2055    2048
    2007    2014    2056    2049    2007    2014    2056    2049    2008    2015
    2057    2050    2008    2015    2057    2050    2009    2016    2058    2051
    2009    2016    2058    2051    2010    2017    2059    2052    2010    2017
    2059    2052    2011    2018    2060    2053    2011    2018    2060    2053
    2012    2019    2061    2054    2013    2020    2062    2055    2014    2021
    2063    2056    2014    2021    2063    2056    2015    2022    2064    2057
    2015    2022    2064    2057    2016    2023    2065    2058    2016    2023
    2065    2058    2017    2024    2066    2059    2017    2024    2066    2059
    2018    2025    2067    2060    2018    2025    2067    2060    2019    2026
    2068    2061    2027    2034    2076    2069    2028    2035    2077    2070
    2028    2035    2077    2070    2029    2036    2078    2071    2029    2036
    2078    2071    2030    2037    2079    2072    2030    2037    2079    2072
    2031    2038    2080    2073    2031    2038    2080    2073    2032    2039
    2081    2074    2032    2039    2081    2074    2033    2040    2082    2075
    2034    2041    2083    2076    2035    2042    2084    2077    2035    2042
    2084    2077    2036    2043    2085    2078    2036    2043    2085    2078
    2037    2044    2086    2079    2037    2044    2086    2079    2038    2045
    2087    2080    2038    2045    2087    2080    2039    2046    2088    2081
    2039    2046    2088    2081    2040    2047    2089    2082    2041    2048
    2090    2083    2042    2049    2091    2084    2042    2049    2091    2084
    2043    2050    2092    2085    2043    2050    2092    2085    2044    2051
    2093    2086    2044    2051    2093    2086    2045    2052    2094    2087
    2045    2052    2094    2087    2046    2053    2095    2088    2046    2053
    2095    2088    2047    2054    2096    2089    2048    2055    2097    2090
    2049    2056    2098    2091    2049    2056    2098    2091    2050    2057
    2099    2092    2050    2057    2099    2092    2051    2058    2100    2093
    2051    2058    2100    2093    2052    2059    2101    2094    2052    2059
    2101    2094    2053    2060    2102    2095    2053    2060    2102    2095
    2054    2061    2103    2096    2055    2062    2104    2097    2056    2063
    2105    2098    2056    2063    2105    2098    2057    2064    2106    2099
    2057    2064    2106    2099    2058    2065    2107    2100    2058    2065
    2107    2100    2059    2066    2108    2101    2059    2066    2108    2101
    2060    2067    2109    2102    2060    2067    2109    2102    2061    2068
    2110    2103    2069    2076    2118    2111    2070    2077    2119    2112
    2070    2077    2119    2112    2071    2078    2120    2113    2071    2078
    2120    2113    2072    2079    2121    2114    2072    2079    2121    2114
    2073    2080    2122    2115    2073    2080    2122    2115    2074    2081
    2123    2116    2074    2081    2123    2116    2075    2082    2124    2117
    2076    2083    2125    2118    2077    2084    2126    2119    2077    2084
    2126    2119    2078    2085    2127    2120    2078    2085    2127    2120
    2079    2086    2128    2121    2079    2086    2128    2121    2080    2087
    2129    2122    2080    2087    2129    2122    2081    2088    2130    2123
    2081    2088    2130    2123    2082    2089    2131    2124    2083    2090
    2132    2125    2084    2091    2133    2126    2084    2091    2133    2126
    2085    2092    2134    2127    2085    2092    2134    2127    2086    2093
    2135    2128    2086    2093    2135    2128    2087    2094    2136    2129
    2087    2094    2136    2129    2088    2095    2137    2130    2088    2095
    2137    2130    2089    2096    2138    2131    2090    2097    2139    2132
    2091    2098    2140    2133    2091    2098    2140    2133    2092    2099
    2141    2134    2092    2099    2141    2134    2093    2100    2142    2135
    2093    2100    2142    2135    2094    2101    2143    2136    2094    2101
    2143    2136    2095    2102    2144    2137    2095    2102    2144    2137
    2096    2103    2145    2138    2097    2104    2146    2139    2098    2105
    2147    2140    2098    2105    2147    2140    2099    2106    2148    2141
    2099    2106    2148    2141    2100    2107    2149    2142    2100    2107
    2149    2142    2101    2108    2150    2143    2101    2108    2150    2143
    2102    2109    2151    2144    2102    2109    2151    2144    2103    2110
    2152    2145
      23       0       0       4      64
       0       0       0       0       0       0       0       0       0       0
       0       0       0       0       0       0       0       0       0       0
       0       0       0       0       0       0       0       0       0       0
       0       0       0       0       0       0       0       0       0       0
       0       0       0       0       0       0       0       0       0       0
       0       0       0       0       0       0       0       0       0       0
       0       0       0       0
    4457    3655    2175    2259    4457    3654    2259    2180    4457    3657
    2180    2178    4457    3659    2178    2175    4458    3666    2241    2268
    4458    3656    2268    2259    4458    3655    2259    2175    4458    3658
    2175    2241    4455    3651    2259    2256    4455    3650    2256    2196
    4455    3653    2196    2180    4455    3654    2180    2259    4466    3681
    2184    2181    4466    3676    2181    2277    4466    3675    2277    2190
    4466    3677    2190    2184    4465    3680    2181    2191    4465    3674
    2191    2274    4465    3673    2274    2277    4465    3676    2277    2181
    4463    3678    2234    2188    4463    3669    2188    2185    4463    3670
    2185    2271    4463    3672    2271    2234    4459    3670    2271    2185
    4459    3660    2185    2193    4459    3661    2193    2262    4459    3663
    2262    2271    4462    3675    2190    2277    4462    3667    2277    2268
    4462    3666    2268    2241    4462    3668    2241    2190    4464    3679
    2191    2234    4464    3672    2234    2271    4464    3671    2271    2274
    4464    3674    2274    2191    4452    3661    2262    2193    4452    3643
    2193    2238    4452    3644    2238    2253    4452    3647    2253    2262
    4453    3646    2256    2253    4453    3645    2253    2239    4453    3649
    2239    2196    4453    3650    2196    2256    4451    3644    2253    2238
    4451    3642    2238    2240    4451    3648    2240    2239    4451    3645
    2239    2253    4454    3662    2265    2262    4454    3647    2262    2253
    4454    3646    2253    2256    4454    3652    2256    2265    4456    3664
    2268    2265    4456    3652    2265    2256    4456    3651    2256    2259
    4456    3656    2259    2268    4460    3671    2274    2271    4460    3663
    2271    2262    4460    3662    2262    2265    4460    3665    2265    2274
    4461    3673    2277    2274    4461    3665    2274    2265    4461    3664
    2265    2268    4461    3667    2268    2277
      25       0       0       5      80
       0       0       0       0       0       0       0       0       0       0
       0       0       0       0       0       0       0       0       0       0
       0       0       0       0       0       0       0       0       0       0
       0       0       0       0       0       0       0       0       0       0
       0       0       0       0       0       0       0       0       0       0
       0       0       0       0       0       0       0       0       0       0
       0       0       0       0       0       0       0       0       0       0
       0       0       0       0       0       0       0       0       0       0
    2259    2180    2178    2175    4457    2203    3655    4457    3654    2259
    2204    3654    4457    3657    2180    2206    3657    4457    3659    2178
    2205    3659    4457    3655    2175    2268    2259    2175    2241    4458
    2210    3666    4458    3656    2268    2203    3656    4458    3655    2259
    2205    3655    4458    3658    2175    2211    3658    4458    3666    2241
    2256    2196    2180    2259    4455    2201    3651    4455    3650    2256
    2202    3650    4455    3653    2196    2204    3653    4455    3654    2180
    2203    3654    4455    3651    2259    2181    2277    2190    2184    4466
    2220    3681    4466    3676    2181    2215    3676    4466    3675    2277
    2216    3675    4466    3677    2190    2221    3677    4466    3681    2184
    2191    2274    2277    2181    4465    2219    3680    4465    3674    2191
    2214    3674    4465    3673    2274    2215    3673    4465    3676    2277
    2220    3676    4465    3680    2181    2188    2185    2271    2234    4463
    2217    3678    4463    3669    2188    2212    3669    4463    3670    2185
    2213    3670    4463    3672    2271    2218    3672    4463    3678    2234
    2185    2193    2262    2271    4459    2212    3670    4459    3660    2185
    2207    3660    4459    3661    2193    2208    3661    4459    3663    2262
    2213    3663    4459    3670    2271    2277    2268    2241    2190    4462
    2215    3675    4462    3667    2277    2210    3667    4462    3666    2268
    2211    3666    4462    3668    2241    2216    3668    4462    3675    2190
    2234    2271    2274    2191    4464    2218    3679    4464    3672    2234
    2213    3672    4464    3671    2271    2214    3671    4464    3674    2274
    2219    3674    4464    3679    2191    2193    2238    2253    2262    4452
    2207    3661    4452    3643    2193    2197    3643    4452    3644    2238
    2198    3644    4452    3647    2253    2208    3647    4452    3661    2262
    2253    2239    2196    2256    4453    2198    3646    4453    3645    2253
    2199    3645    4453    3649    2239    2202    3649    4453    3650    2196
    2201    3650    4453    3646    2256    2238    2240    2239    2253    4451
    2197    3644    4451    3642    2238    2200    3642    4451    3648    2240
    2199    3648    4451    3645    2239    2198    3645    4451    3644    2253
    2262    2253    2256    2265    4454    2208    3662    4454    3647    2262
    2198    3647    4454    3646    2253    2201    3646    4454    3652    2256
    2209    3652    4454    3662    2265    2265    2256    2259    2268    4456
    2209    3664    4456    3652    2265    2201    3652    4456    3651    2256
    2203    3651    4456    3656    2259    2210    3656    4456    3664    2268
    2271    2262    2265    2274    4460    2213    3671    4460    3663    2271
    2208    3663    4460    3662    2262    2209    3662    4460    3665    2265
    2214    3665    4460    3671    2274    2274    2265    2268    2277    4461
    2214    3673    4461    3665    2274    2209    3665    4461    3664    2265
    2210    3664    4461    3667    2268    2215    3667    4461    3673    2277
      14       0       0       8      48
       0       0       0       0       0       0       0       0       0       0
       0       0       0       0       0       0       0       0       0       0
       0       0       0       0       0       0       0       0       0       0
       0       0       0       0       0       0       0       0       0       0
       0       0       0       0       0       0       0       0
    2250    2247    2154    2162    2269    2272    2153    2161    2247    2246
    2155    2154    2272    2275    2156    2153    2272    2275    2156    2153
    2273    2276    2182    2192    2269    2272    2153    2161    2270    2273
    2192    2227    2246    2233    2232    2155    2275    2229    2228    2156
    2275    2229    2228    2156    2276    2189    2183    2182    2158    2237
    2248    2159    2157    2224    2251    2160    2157    2224    2251    2160
    2225    2223    2252    2222    2159    2248    2249    2168    2160    2251
    2260    2167    2160    2251    2260    2167    2222    2252    2261    2194
    2169    2250    2162    2235    2170    2269    2161    2226    2170    2269
    2161    2226    2186    2270    2227    2187    2172    2165    2164    2242
    2171    2166    2163    2257    2242    2164    2236    2243    2257    2163
    2230    2266    2171    2166    2163    2257    2179    2177    2176    2258
    2257    2163    2230    2266    2258    2176    2231    2267    2168    2249
    2250    2169    2167    2260    2269    2170    2167    2260    2269    2170
    2194    2261    2270    2186    2173    2172    2242    2245    2174    2171
    2257    2254    2174    2171    2257    2254    2195    2179    2258    2255
    2237    2173    2245    2248    2224    2174    2254    2251    2224    2174
    2254    2251    2223    2195    2255    2252    2179    2177    2176    2258
    2180    2178    2175    2259    2258    2176    2231    2267    2259    2175
    2241    2268    2195    2179    2258    2255    2196    2180    2259    2256
    2273    2276    2182    2192    2274    2277    2181    2191    2276    2189
    2183    2182    2277    2190    2184    2181    2194    2261    2270    2186
    2193    2262    2271    2185    2186    2270    2227    2187    2185    2271
    2234    2188    2267    2231    2189    2276    2268    2241    2190    2277
    2266    2230    2229    2275    2267    2231    2189    2276    2270    2273
    2192    2227    2271    2274    2191    2234    2222    2252    2261    2194
    2238    2253    2262    2193    2223    2195    2255    2252    2239    2196
    2256    2253    2225    2223    2252    2222    2240    2239    2253    2238
    2243    2236    2233    2246    2266    2230    2229    2275    2245    2242
    2243    2244    2254    2257    2266    2263    2244    2243    2246    2247
    2263    2266    2275    2272    2248    2245    2244    2249    2251    2254
    2263    2260    2249    2244    2247    2250    2260    2263    2272    2269
    2251    2254    2263    2260    2252    2255    2264    2261    2252    2255
    2264    2261    2253    2256    2265    2262    2254    2257    2266    2263
    2255    2258    2267    2264    2255    2258    2267    2264    2256    2259
    2268    2265    2260    2263    2272    2269    2261    2264    2273    2270
    2261    2264    2273    2270    2262    2265    2274    2271    2263    2266
    2275    2272    2264    2267    2276    2273    2264    2267    2276    2273
    2265    2268    2277    2274
      23       0       0       4     324
       0       0       0       0       0       0       0       0       0       0
       0       0       0       0       0       0       0       0       0       0
       0       0       0       0       0       0       0       0       0       0
       0       0       0       0       0       0       0       0       0       0
       0       0       0       0       0       0       0       0       0       0
       0       0       0       0       0       0       0       0       0       0
       0       0       0       0       0       0       0       0       0       0
       0       0       0       0       0       0       0       0       0       0
       0       0       0       0       0       0       0       0       0       0
       0       0       0       0       0       0       0       0       0       0
       0       0       0       0       0       0       0       0       0       0
       0       0       0       0       0       0       0       0       0       0
       0       0       0       0       0       0       0       0       0       0
       0       0       0       0       0       0       0       0       0       0
       0       0       0       0       0       0       0       0       0       0
       0       0       0       0       0       0       0       0       0       0
       0       0       0       0       0       0       0       0       0       0
       0       0       0       0       0       0       0       0       0       0
       0       0       0       0       0       0       0       0       0       0
       0       0       0       0       0       0       0       0       0       0
       0       0       0       0       0       0       0       0       0       0
       0       0       0       0       0       0       0       0       0       0
       0       0       0       0       0       0       0       0       0       0
       0       0       0       0       0       0       0       0       0       0
       0       0       0       0       0       0       0       0       0       0
       0       0       0       0       0       0       0       0       0       0
       0       0       0       0       0       0       0       0       0       0
       0       0       0       0       0       0       0       0       0       0
       0       0       0       0       0       0       0       0       0       0
       0       0       0       0       0       0       0       0       0       0
       0       0       0       0       0       0       0       0       0       0
       0       0       0       0       0       0       0       0       0       0
       0       0       0       0
    4546    3851    2602    2278    4546    3860    2278    2279    4546    3849
    2279    2626    4546    3848    2626    2602    4547    3852    2348    2342
    4547    3861    2342    2278    4547    3851    2278    2602    4547    3850
    2602    2348    4545    3849    2626    2279    4545    3859    2279    2320
    4545    3847    2320    2650    4545    3846    2650    2626    4477    3707
    2283    2657    4477    3704    2657    2681    4477    3703    2681    2282
    4477    3702    2282    2283    4475    3703    2282    2681    4475    3700
    2681    2705    4475    3699    2705    2310    4475    3698    2310    2282
    4479    3711    2332    2633    4479    3708    2633    2657    4479    3707
    2657    2283    4479    3706    2283    2332    4502    3757    2286    2287
    4502    3774    2287    2606    4502    3756    2606    2607    4502    3755
    2607    2286    4493    3738    2326    2286    4493    3755    2286    2607
    4493    3737    2607    2608    4493    3736    2608    2326    4511    3776
    2287    2302    4511    3793    2302    2605    4511    3775    2605    2606
    4511    3774    2606    2287    4521    3799    2772    2771    4521    3816
    2771    2290    4521    3796    2290    2291    4521    3797    2291    2772
    4530    3818    2771    2770    4530    3835    2770    2306    4530    3815
    2306    2290    4530    3816    2290    2771    4512    3780    2773    2772
    4512    3797    2772    2291    4512    3777    2291    2344    4512    3778
    2344    2773    4539    3837    2770    2294    4539    3853    2294    2295
    4539    3834    2295    2306    4539    3835    2306    2770    4540    3839
    2746    2346    4540    3854    2346    2294    4540    3837    2294    2770
    4540    3836    2770    2746    4468    3684    2299    2777    4468    3687
    2777    2308    4468    3685    2308    2298    4468    3683    2298    2299
    4467    3691    2336    2753    4467    3688    2753    2777    4467    3684
    2777    2299    4467    3682    2299    2336    4520    3795    2302    2303
    4520    3812    2303    2604    4520    3794    2604    2605    4520    3793
    2605    2302    4529    3814    2303    2340    4529    3831    2340    2603
    4529    3813    2603    2604    4529    3812    2604    2303    4469    3689
    2777    2776    4469    3721    2776    2338    4469    3686    2338    2308
    4469    3687    2308    2777    4473    3699    2310    2705    4473    3696
    2705    2729    4473    3695    2729    2330    4473    3694    2330    2310
    4483    3718    2312    2313    4483    3716    2313    2609    4483    3715
    2609    2324    4483    3714    2324    2312    4484    3719    2313    2326
    4484    3736    2326    2608    4484    3717    2608    2609    4484    3716
    2609    2313    4494    3742    2775    2774    4494    3759    2774    2316
    4494    3739    2316    2317    4494    3740    2317    2775    4503    3761
    2774    2773    4503    3778    2773    2344    4503    3758    2344    2316
    4503    3759    2316    2774    4485    3723    2776    2775    4485    3740
    2775    2317    4485    3720    2317    2338    4485    3721    2338    2776
    4544    3847    2650    2320    4544    3858    2320    2321    4544    3845
    2321    2674    4544    3844    2674    2650    4543    3845    2674    2321
    4543    3857    2321    2328    4543    3843    2328    2698    4543    3842
    2698    2674    4481    3715    2324    2609    4481    3712    2609    2633
    4481    3711    2633    2332    4481    3710    2332    2324    4542    3843
    2698    2328    4542    3856    2328    2334    4542    3841    2334    2722
    4542    3840    2722    2698    4471    3695    2330    2729    4471    3692
    2729    2753    4471    3691    2753    2336    4471    3690    2336    2330
    4541    3841    2722    2334    4541    3855    2334    2346    4541    3839
    2346    2746    4541    3838    2746    2722    4538    3833    2340    2348
    4538    3850    2348    2602    4538    3832    2602    2603    4538    3831
    2603    2340    4470    3693    2753    2752    4470    3722    2752    2776
    4470    3689    2776    2777    4470    3688    2777    2753    4472    3697
    2729    2728    4472    3724    2728    2752    4472    3693    2752    2753
    4472    3692    2753    2729    4474    3701    2705    2704    4474    3726
    2704    2728    4474    3697    2728    2729    4474    3696    2729    2705
    4476    3705    2681    2680    4476    3728    2680    2704    4476    3701
    2704    2705    4476    3700    2705    2681    4478    3709    2657    2656
    4478    3730    2656    2680    4478    3705    2680    2681    4478    3704
    2681    2657    4480    3713    2633    2632    4480    3732    2632    2656
    4480    3709    2656    2657    4480    3708    2657    2633    4482    3717
    2609    2608    4482    3734    2608    2632    4482    3713    2632    2633
    4482    3712    2633    2609    4486    3725    2752    2751    4486    3741
    2751    2775    4486    3723    2775    2776    4486    3722    2776    2752
    4487    3727    2728    2727    4487    3743    2727    2751    4487    3725
    2751    2752    4487    3724    2752    2728    4488    3729    2704    2703
    4488    3745    2703    2727    4488    3727    2727    2728    4488    3726
    2728    2704    4489    3731    2680    2679    4489    3747    2679    2703
    4489    3729    2703    2704    4489    3728    2704    2680    4490    3733
    2656    2655    4490    3749    2655    2679    4490    3731    2679    2680
    4490    3730    2680    2656    4491    3735    2632    2631    4491    3751
    2631    2655    4491    3733    2655    2656    4491    3732    2656    2632
    4492    3737    2608    2607    4492    3753    2607    2631    4492    3735
    2631    2632    4492    3734    2632    2608    4495    3744    2751    2750
    4495    3760    2750    2774    4495    3742    2774    2775    4495    3741
    2775    2751    4496    3746    2727    2726    4496    3762    2726    2750
    4496    3744    2750    2751    4496    3743    2751    2727    4497    3748
    2703    2702    4497    3764    2702    2726    4497    3746    2726    2727
    4497    3745    2727    2703    4498    3750    2679    2678    4498    3766
    2678    2702    4498    3748    2702    2703    4498    3747    2703    2679
    4499    3752    2655    2654    4499    3768    2654    2678    4499    3750
    2678    2679    4499    3749    2679    2655    4500    3754    2631    2630
    4500    3770    2630    2654    4500    3752    2654    2655    4500    3751
    2655    2631    4501    3756    2607    2606    4501    3772    2606    2630
    4501    3754    2630    2631    4501    3753    2631    2607    4504    3763
    2750    2749    4504    3779    2749    2773    4504    3761    2773    2774
    4504    3760    2774    2750    4505    3765    2726    2725    4505    3781
    2725    2749    4505    3763    2749    2750    4505    3762    2750    2726
    4506    3767    2702    2701    4506    3783    2701    2725    4506    3765
    2725    2726    4506    3764    2726    2702    4507    3769    2678    2677
    4507    3785    2677    2701    4507    3767    2701    2702    4507    3766
    2702    2678    4508    3771    2654    2653    4508    3787    2653    2677
    4508    3769    2677    2678    4508    3768    2678    2654    4509    3773
    2630    2629    4509    3789    2629    2653    4509    3771    2653    2654
    4509    3770    2654    2630    4510    3775    2606    2605    4510    3791
    2605    2629    4510    3773    2629    2630    4510    3772    2630    2606
    4513    3782    2749    2748    4513    3798    2748    2772    4513    3780
    2772    2773    4513    3779    2773    2749    4514    3784    2725    2724
    4514    3800    2724    2748    4514    3782    2748    2749    4514    3781
    2749    2725    4515    3786    2701    2700    4515    3802    2700    2724
    4515    3784    2724    2725    4515    3783    2725    2701    4516    3788
    2677    2676    4516    3804    2676    2700    4516    3786    2700    2701
    4516    3785    2701    2677    4517    3790    2653    2652    4517    3806
    2652    2676    4517    3788    2676    2677    4517    3787    2677    2653
    4518    3792    2629    2628    4518    3808    2628    2652    4518    3790
    2652    2653    4518    3789    2653    2629    4519    3794    2605    2604
    4519    3810    2604    2628    4519    3792    2628    2629    4519    3791
    2629    2605    4522    3801    2748    2747    4522    3817    2747    2771
    4522    3799    2771    2772    4522    3798    2772    2748    4523    3803
    2724    2723    4523    3819    2723    2747    4523    3801    2747    2748
    4523    3800    2748    2724    4524    3805    2700    2699    4524    3821
    2699    2723    4524    3803    2723    2724    4524    3802    2724    2700
    4525    3807    2676    2675    4525    3823    2675    2699    4525    3805
    2699    2700    4525    3804    2700    2676    4526    3809    2652    2651
    4526    3825    2651    2675    4526    3807    2675    2676    4526    3806
    2676    2652    4527    3811    2628    2627    4527    3827    2627    2651
    4527    3809    2651    2652    4527    3808    2652    2628    4528    3813
    2604    2603    4528    3829    2603    2627    4528    3811    2627    2628
    4528    3810    2628    2604    4531    3820    2747    2746    4531    3836
    2746    2770    4531    3818    2770    2771    4531    3817    2771    2747
    4532    3822    2723    2722    4532    3838    2722    2746    4532    3820
    2746    2747    4532    3819    2747    2723    4533    3824    2699    2698
    4533    3840    2698    2722    4533    3822    2722    2723    4533    3821
    2723    2699    4534    3826    2675    2674    4534    3842    2674    2698
    4534    3824    2698    2699    4534    3823    2699    2675    4535    3828
    2651    2650    4535    3844    2650    2674    4535    3826    2674    2675
    4535    3825    2675    2651    4536    3830    2627    2626    4536    3846
    2626    2650    4536    3828    2650    2651    4536    3827    2651    2627
    4537    3832    2603    2602    4537    3848    2602    2626    4537    3830
    2626    2627    4537    3829    2627    2603
      25       0       0       5     405
       0       0       0       0       0       0       0       0       0       0
       0       0       0       0       0       0       0       0       0       0
       0       0       0       0       0       0       0       0       0       0
       0       0       0       0       0       0       0       0       0       0
       0       0       0       0       0       0       0       0       0       0
       0       0       0       0       0       0       0       0       0       0
       0       0       0       0       0       0       0       0       0       0
       0       0       0       0       0       0       0       0       0       0
       0       0       0       0       0       0       0       0       0       0
       0       0       0       0       0       0       0       0       0       0
       0       0       0       0       0       0       0       0       0       0
       0       0       0       0       0       0       0       0       0       0
       0       0       0       0       0       0       0       0       0       0
       0       0       0       0       0       0       0       0       0       0
       0       0       0       0       0       0       0       0       0       0
       0       0       0       0       0       0       0       0       0       0
       0       0       0       0       0       0       0       0       0       0
       0       0       0       0       0       0       0       0       0       0
       0       0       0       0       0       0       0       0       0       0
       0       0       0       0       0       0       0       0       0       0
       0       0       0       0       0       0       0       0       0       0
       0       0       0       0       0       0       0       0       0       0
       0       0       0       0       0       0       0       0       0       0
       0       0       0       0       0       0       0       0       0       0
       0       0       0       0       0       0       0       0       0       0
       0       0       0       0       0       0       0       0       0       0
       0       0       0       0       0       0       0       0       0       0
       0       0       0       0       0       0       0       0       0       0
       0       0       0       0       0       0       0       0       0       0
       0       0       0       0       0       0       0       0       0       0
       0       0       0       0       0       0       0       0       0       0
       0       0       0       0       0       0       0       0       0       0
       0       0       0       0       0       0       0       0       0       0
       0       0       0       0       0       0       0       0       0       0
       0       0       0       0       0       0       0       0       0       0
       0       0       0       0       0       0       0       0       0       0
       0       0       0       0       0       0       0       0       0       0
       0       0       0       0       0       0       0       0       0       0
       0       0       0       0       0       0       0       0       0       0
       0       0       0       0       0       0       0       0       0       0
       0       0       0       0       0
    2278    2279    2626    2602    4546    2528    3851    4546    3860    2278
    2527    3860    4546    3849    2279    2517    3849    4546    3848    2626
    2518    3848    4546    3851    2602    2342    2278    2602    2348    4547
    2529    3852    4547    3861    2342    2528    3861    4547    3851    2278
    2518    3851    4547    3850    2602    2519    3850    4547    3852    2348
    2279    2320    2650    2626    4545    2527    3849    4545    3859    2279
    2526    3859    4545    3847    2320    2516    3847    4545    3846    2650
    2517    3846    4545    3849    2626    2657    2681    2282    2283    4477
    2443    3707    4477    3704    2657    2441    3704    4477    3703    2681
    2440    3703    4477    3702    2282    2442    3702    4477    3707    2283
    2681    2705    2310    2282    4475    2441    3703    4475    3700    2681
    2439    3700    4475    3699    2705    2438    3699    4475    3698    2310
    2440    3698    4475    3703    2282    2633    2657    2283    2332    4479
    2445    3711    4479    3708    2633    2443    3708    4479    3707    2657
    2442    3707    4479    3706    2283    2444    3706    4479    3711    2332
    2287    2606    2607    2286    4502    2479    3757    4502    3774    2287
    2478    3774    4502    3756    2606    2468    3756    4502    3755    2607
    2469    3755    4502    3757    2286    2286    2607    2608    2326    4493
    2469    3738    4493    3755    2286    2468    3755    4493    3737    2607
    2458    3737    4493    3736    2608    2459    3736    4493    3738    2326
    2302    2605    2606    2287    4511    2489    3776    4511    3793    2302
    2488    3793    4511    3775    2605    2478    3775    4511    3774    2606
    2479    3774    4511    3776    2287    2771    2290    2291    2772    4521
    2501    3799    4521    3816    2771    2500    3816    4521    3796    2290
    2490    3796    4521    3797    2291    2491    3797    4521    3799    2772
    2770    2306    2290    2771    4530    2511    3818    4530    3835    2770
    2510    3835    4530    3815    2306    2500    3815    4530    3816    2290
    2501    3816    4530    3818    2771    2772    2291    2344    2773    4512
    2491    3780    4512    3797    2772    2490    3797    4512    3777    2291
    2480    3777    4512    3778    2344    2481    3778    4512    3780    2773
    2294    2295    2306    2770    4539    2521    3837    4539    3853    2294
    2520    3853    4539    3834    2295    2510    3834    4539    3835    2306
    2511    3835    4539    3837    2770    2346    2294    2770    2746    4540
    2522    3839    4540    3854    2346    2521    3854    4540    3837    2294
    2511    3837    4540    3836    2770    2512    3836    4540    3839    2746
    2777    2308    2298    2299    4468    2433    3684    4468    3687    2777
    2432    3687    4468    3685    2308    2431    3685    4468    3683    2298
    2430    3683    4468    3684    2299    2753    2777    2299    2336    4467
    2435    3691    4467    3688    2753    2433    3688    4467    3684    2777
    2430    3684    4467    3682    2299    2434    3682    4467    3691    2336
    2303    2604    2605    2302    4520    2499    3795    4520    3812    2303
    2498    3812    4520    3794    2604    2488    3794    4520    3793    2605
    2489    3793    4520    3795    2302    2340    2603    2604    2303    4529
    2509    3814    4529    3831    2340    2508    3831    4529    3813    2603
    2498    3813    4529    3812    2604    2499    3812    4529    3814    2303
    2776    2338    2308    2777    4469    2451    3689    4469    3721    2776
    2450    3721    4469    3686    2338    2432    3686    4469    3687    2308
    2433    3687    4469    3689    2777    2705    2729    2330    2310    4473
    2439    3699    4473    3696    2705    2437    3696    4473    3695    2729
    2436    3695    4473    3694    2330    2438    3694    4473    3699    2310
    2313    2609    2324    2312    4483    2449    3718    4483    3716    2313
    2447    3716    4483    3715    2609    2446    3715    4483    3714    2324
    2448    3714    4483    3718    2312    2326    2608    2609    2313    4484
    2459    3719    4484    3736    2326    2458    3736    4484    3717    2608
    2447    3717    4484    3716    2609    2449    3716    4484    3719    2313
    2774    2316    2317    2775    4494    2471    3742    4494    3759    2774
    2470    3759    4494    3739    2316    2460    3739    4494    3740    2317
    2461    3740    4494    3742    2775    2773    2344    2316    2774    4503
    2481    3761    4503    3778    2773    2480    3778    4503    3758    2344
    2470    3758    4503    3759    2316    2471    3759    4503    3761    2774
    2775    2317    2338    2776    4485    2461    3723    4485    3740    2775
    2460    3740    4485    3720    2317    2450    3720    4485    3721    2338
    2451    3721    4485    3723    2776    2320    2321    2674    2650    4544
    2526    3847    4544    3858    2320    2525    3858    4544    3845    2321
    2515    3845    4544    3844    2674    2516    3844    4544    3847    2650
    2321    2328    2698    2674    4543    2525    3845    4543    3857    2321
    2524    3857    4543    3843    2328    2514    3843    4543    3842    2698
    2515    3842    4543    3845    2674    2609    2633    2332    2324    4481
    2447    3715    4481    3712    2609    2445    3712    4481    3711    2633
    2444    3711    4481    3710    2332    2446    3710    4481    3715    2324
    2328    2334    2722    2698    4542    2524    3843    4542    3856    2328
    2523    3856    4542    3841    2334    2513    3841    4542    3840    2722
    2514    3840    4542    3843    2698    2729    2753    2336    2330    4471
    2437    3695    4471    3692    2729    2435    3692    4471    3691    2753
    2434    3691    4471    3690    2336    2436    3690    4471    3695    2330
    2334    2346    2746    2722    4541    2523    3841    4541    3855    2334
    2522    3855    4541    3839    2346    2512    3839    4541    3838    2746
    2513    3838    4541    3841    2722    2348    2602    2603    2340    4538
    2519    3833    4538    3850    2348    2518    3850    4538    3832    2602
    2508    3832    4538    3831    2603    2509    3831    4538    3833    2340
    2752    2776    2777    2753    4470    2452    3693    4470    3722    2752
    2451    3722    4470    3689    2776    2433    3689    4470    3688    2777
    2435    3688    4470    3693    2753    2728    2752    2753    2729    4472
    2453    3697    4472    3724    2728    2452    3724    4472    3693    2752
    2435    3693    4472    3692    2753    2437    3692    4472    3697    2729
    2704    2728    2729    2705    4474    2454    3701    4474    3726    2704
    2453    3726    4474    3697    2728    2437    3697    4474    3696    2729
    2439    3696    4474    3701    2705    2680    2704    2705    2681    4476
    2455    3705    4476    3728    2680    2454    3728    4476    3701    2704
    2439    3701    4476    3700    2705    2441    3700    4476    3705    2681
    2656    2680    2681    2657    4478    2456    3709    4478    3730    2656
    2455    3730    4478    3705    2680    2441    3705    4478    3704    2681
    2443    3704    4478    3709    2657    2632    2656    2657    2633    4480
    2457    3713    4480    3732    2632    2456    3732    4480    3709    2656
    2443    3709    4480    3708    2657    2445    3708    4480    3713    2633
    2608    2632    2633    2609    4482    2458    3717    4482    3734    2608
    2457    3734    4482    3713    2632    2445    3713    4482    3712    2633
    2447    3712    4482    3717    2609    2751    2775    2776    2752    4486
    2462    3725    4486    3741    2751    2461    3741    4486    3723    2775
    2451    3723    4486    3722    2776    2452    3722    4486    3725    2752
    2727    2751    2752    2728    4487    2463    3727    4487    3743    2727
    2462    3743    4487    3725    2751    2452    3725    4487    3724    2752
    2453    3724    4487    3727    2728    2703    2727    2728    2704    4488
    2464    3729    4488    3745    2703    2463    3745    4488    3727    2727
    2453    3727    4488    3726    2728    2454    3726    4488    3729    2704
    2679    2703    2704    2680    4489    2465    3731    4489    3747    2679
    2464    3747    4489    3729    2703    2454    3729    4489    3728    2704
    2455    3728    4489    3731    2680    2655    2679    2680    2656    4490
    2466    3733    4490    3749    2655    2465    3749    4490    3731    2679
    2455    3731    4490    3730    2680    2456    3730    4490    3733    2656
    2631    2655    2656    2632    4491    2467    3735    4491    3751    2631
    2466    3751    4491    3733    2655    2456    3733    4491    3732    2656
    2457    3732    4491    3735    2632    2607    2631    2632    2608    4492
    2468    3737    4492    3753    2607    2467    3753    4492    3735    2631
    2457    3735    4492    3734    2632    2458    3734    4492    3737    2608
    2750    2774    2775    2751    4495    2472    3744    4495    3760    2750
    2471    3760    4495    3742    2774    2461    3742    4495    3741    2775
    2462    3741    4495    3744    2751    2726    2750    2751    2727    4496
    2473    3746    4496    3762    2726    2472    3762    4496    3744    2750
    2462    3744    4496    3743    2751    2463    3743    4496    3746    2727
    2702    2726    2727    2703    4497    2474    3748    4497    3764    2702
    2473    3764    4497    3746    2726    2463    3746    4497    3745    2727
    2464    3745    4497    3748    2703    2678    2702    2703    2679    4498
    2475    3750    4498    3766    2678    2474    3766    4498    3748    2702
    2464    3748    4498    3747    2703    2465    3747    4498    3750    2679
    2654    2678    2679    2655    4499    2476    3752    4499    3768    2654
    2475    3768    4499    3750    2678    2465    3750    4499    3749    2679
    2466    3749    4499    3752    2655    2630    2654    2655    2631    4500
    2477    3754    4500    3770    2630    2476    3770    4500    3752    2654
    2466    3752    4500    3751    2655    2467    3751    4500    3754    2631
    2606    2630    2631    2607    4501    2478    3756    4501    3772    2606
    2477    3772    4501    3754    2630    2467    3754    4501    3753    2631
    2468    3753    4501    3756    2607    2749    2773    2774    2750    4504
    2482    3763    4504    3779    2749    2481    3779    4504    3761    2773
    2471    3761    4504    3760    2774    2472    3760    4504    3763    2750
    2725    2749    2750    2726    4505    2483    3765    4505    3781    2725
    2482    3781    4505    3763    2749    2472    3763    4505    3762    2750
    2473    3762    4505    3765    2726    2701    2725    2726    2702    4506
    2484    3767    4506    3783    2701    2483    3783    4506    3765    2725
    2473    3765    4506    3764    2726    2474    3764    4506    3767    2702
    2677    2701    2702    2678    4507    2485    3769    4507    3785    2677
    2484    3785    4507    3767    2701    2474    3767    4507    3766    2702
    2475    3766    4507    3769    2678    2653    2677    2678    2654    4508
    2486    3771    4508    3787    2653    2485    3787    4508    3769    2677
    2475    3769    4508    3768    2678    2476    3768    4508    3771    2654
    2629    2653    2654    2630    4509    2487    3773    4509    3789    2629
    2486    3789    4509    3771    2653    2476    3771    4509    3770    2654
    2477    3770    4509    3773    2630    2605    2629    2630    2606    4510
    2488    3775    4510    3791    2605    2487    3791    4510    3773    2629
    2477    3773    4510    3772    2630    2478    3772    4510    3775    2606
    2748    2772    2773    2749    4513    2492    3782    4513    3798    2748
    2491    3798    4513    3780    2772    2481    3780    4513    3779    2773
    2482    3779    4513    3782    2749    2724    2748    2749    2725    4514
    2493    3784    4514    3800    2724    2492    3800    4514    3782    2748
    2482    3782    4514    3781    2749    2483    3781    4514    3784    2725
    2700    2724    2725    2701    4515    2494    3786    4515    3802    2700
    2493    3802    4515    3784    2724    2483    3784    4515    3783    2725
    2484    3783    4515    3786    2701    2676    2700    2701    2677    4516
    2495    3788    4516    3804    2676    2494    3804    4516    3786    2700
    2484    3786    4516    3785    2701    2485    3785    4516    3788    2677
    2652    2676    2677    2653    4517    2496    3790    4517    3806    2652
    2495    3806    4517    3788    2676    2485    3788    4517    3787    2677
    2486    3787    4517    3790    2653    2628    2652    2653    2629    4518
    2497    3792    4518    3808    2628    2496    3808    4518    3790    2652
    2486    3790    4518    3789    2653    2487    3789    4518    3792    2629
    2604    2628    2629    2605    4519    2498    3794    4519    3810    2604
    2497    3810    4519    3792    2628    2487    3792    4519    3791    2629
    2488    3791    4519    3794    2605    2747    2771    2772    2748    4522
    2502    3801    4522    3817    2747    2501    3817    4522    3799    2771
    2491    3799    4522    3798    2772    2492    3798    4522    3801    2748
    2723    2747    2748    2724    4523    2503    3803    4523    3819    2723
    2502    3819    4523    3801    2747    2492    3801    4523    3800    2748
    2493    3800    4523    3803    2724    2699    2723    2724    2700    4524
    2504    3805    4524    3821    2699    2503    3821    4524    3803    2723
    2493    3803    4524    3802    2724    2494    3802    4524    3805    2700
    2675    2699    2700    2676    4525    2505    3807    4525    3823    2675
    2504    3823    4525    3805    2699    2494    3805    4525    3804    2700
    2495    3804    4525    3807    2676    2651    2675    2676    2652    4526
    2506    3809    4526    3825    2651    2505    3825    4526    3807    2675
    2495    3807    4526    3806    2676    2496    3806    4526    3809    2652
    2627    2651    2652    2628    4527    2507    3811    4527    3827    2627
    2506    3827    4527    3809    2651    2496    3809    4527    3808    2652
    2497    3808    4527    3811    2628    2603    2627    2628    2604    4528
    2508    3813    4528    3829    2603    2507    3829    4528    3811    2627
    2497    3811    4528    3810    2628    2498    3810    4528    3813    2604
    2746    2770    2771    2747    4531    2512    3820    4531    3836    2746
    2511    3836    4531    3818    2770    2501    3818    4531    3817    2771
    2502    3817    4531    3820    2747    2722    2746    2747    2723    4532
    2513    3822    4532    3838    2722    2512    3838    4532    3820    2746
    2502    3820    4532    3819    2747    2503    3819    4532    3822    2723
    2698    2722    2723    2699    4533    2514    3824    4533    3840    2698
    2513    3840    4533    3822    2722    2503    3822    4533    3821    2723
    2504    3821    4533    3824    2699    2674    2698    2699    2675    4534
    2515    3826    4534    3842    2674    2514    3842    4534    3824    2698
    2504    3824    4534    3823    2699    2505    3823    4534    3826    2675
    2650    2674    2675    2651    4535    2516    3828    4535    3844    2650
    2515    3844    4535    3826    2674    2505    3826    4535    3825    2675
    2506    3825    4535    3828    2651    2626    2650    2651    2627    4536
    2517    3830    4536    3846    2626    2516    3846    4536    3828    2650
    2506    3828    4536    3827    2651    2507    3827    4536    3830    2627
    2602    2626    2627    2603    4537    2518    3832    4537    3848    2602
    2517    3848    4537    3830    2626    2507    3830    4537    3829    2627
    2508    3829    4537    3832    2603
      14       0       0       8     243
       0       0       0       0       0       0       0       0       0       0
       0       0       0       0       0       0       0       0       0       0
       0       0       0       0       0       0       0       0       0       0
       0       0       0       0       0       0       0       0       0       0
       0       0       0       0       0       0       0       0       0       0
       0       0       0       0       0       0       0       0       0       0
       0       0       0       0       0       0       0       0       0       0
       0       0       0       0       0       0       0       0       0       0
       0       0       0       0       0       0       0       0       0       0
       0       0       0       0       0       0       0       0       0       0
       0       0       0       0       0       0       0       0       0       0
       0       0       0       0       0       0       0       0       0       0
       0       0       0       0       0       0       0       0       0       0
       0       0       0       0       0       0       0       0       0       0
       0       0       0       0       0       0       0       0       0       0
       0       0       0       0       0       0       0       0       0       0
       0       0       0       0       0       0       0       0       0       0
       0       0       0       0       0       0       0       0       0       0
       0       0       0       0       0       0       0       0       0       0
       0       0       0       0       0       0       0       0       0       0
       0       0       0       0       0       0       0       0       0       0
       0       0       0       0       0       0       0       0       0       0
       0       0       0       0       0       0       0       0       0       0
       0       0       0       0       0       0       0       0       0       0
       0       0       0
    2281    2278    2279    2280    2594    2602    2626    2618    2343    2342
    2278    2281    2349    2348    2602    2594    2280    2279    2320    2323
    2618    2626    2650    2642    2552    2281    2280    2551    2586    2594
    2618    2610    2551    2280    2323    2565    2610    2618    2642    2634
    2560    2343    2281    2552    2543    2349    2594    2586    2649    2657
    2681    2673    2284    2283    2282    2285    2673    2681    2705    2697
    2285    2282    2310    2311    2625    2633    2657    2649    2333    2332
    2283    2284    2641    2649    2673    2665    2557    2284    2285    2559
    2617    2625    2649    2641    2554    2333    2284    2557    2665    2673
    2697    2689    2559    2285    2311    2569    2288    2287    2606    2598
    2289    2286    2607    2599    2289    2286    2607    2599    2327    2326
    2608    2600    2305    2302    2605    2597    2288    2287    2606    2598
    2537    2288    2598    2590    2538    2289    2599    2591    2558    2305
    2597    2589    2537    2288    2598    2590    2538    2289    2599    2591
    2545    2327    2600    2592    2763    2771    2290    2293    2764    2772
    2291    2292    2762    2770    2306    2307    2763    2771    2290    2293
    2764    2772    2291    2292    2765    2773    2344    2345    2755    2763
    2293    2539    2756    2764    2292    2564    2756    2764    2292    2564
    2757    2765    2345    2563    2754    2762    2307    2540    2755    2763
    2293    2539    2297    2294    2295    2296    2762    2770    2306    2307
    2347    2346    2294    2297    2738    2746    2770    2762    2562    2297
    2296    2556    2754    2762    2307    2540    2567    2347    2297    2562
    2730    2738    2762    2754    2769    2777    2308    2309    2300    2299
    2298    2301    2745    2753    2777    2769    2337    2336    2299    2300
    2761    2769    2309    2548    2555    2300    2301    2547    2737    2745
    2769    2761    2561    2337    2300    2555    2304    2303    2604    2596
    2305    2302    2605    2597    2341    2340    2603    2595    2304    2303
    2604    2596    2568    2304    2596    2588    2558    2305    2597    2589
    2544    2341    2595    2587    2568    2304    2596    2588    2768    2776
    2338    2339    2769    2777    2308    2309    2760    2768    2339    2549
    2761    2769    2309    2548    2697    2705    2729    2721    2311    2310
    2330    2331    2689    2697    2721    2713    2569    2311    2331    2566
    2314    2313    2609    2601    2315    2312    2324    2325    2327    2326
    2608    2600    2314    2313    2609    2601    2546    2314    2601    2593
    2570    2315    2325    2553    2545    2327    2600    2592    2546    2314
    2601    2593    2766    2774    2316    2319    2767    2775    2317    2318
    2765    2773    2344    2345    2766    2774    2316    2319    2767    2775
    2317    2318    2768    2776    2338    2339    2758    2766    2319    2571
    2759    2767    2318    2550    2759    2767    2318    2550    2760    2768
    2339    2549    2757    2765    2345    2563    2758    2766    2319    2571
    2323    2320    2321    2322    2642    2650    2674    2666    2322    2321
    2328    2329    2666    2674    2698    2690    2565    2323    2322    2542
    2634    2642    2666    2658    2542    2322    2329    2541    2658    2666
    2690    2682    2601    2609    2633    2625    2325    2324    2332    2333
    2593    2601    2625    2617    2553    2325    2333    2554    2329    2328
    2334    2335    2690    2698    2722    2714    2541    2329    2335    2572
    2682    2690    2714    2706    2721    2729    2753    2745    2331    2330
    2336    2337    2713    2721    2745    2737    2566    2331    2337    2561
    2335    2334    2346    2347    2714    2722    2746    2738    2572    2335
    2347    2567    2706    2714    2738    2730    2349    2348    2602    2594
    2341    2340    2603    2595    2543    2349    2594    2586    2544    2341
    2595    2587    2353    2712    2736    2350    2352    2713    2737    2351
    2350    2736    2760    2367    2351    2737    2761    2366    2369    2711
    2735    2375    2353    2712    2736    2350    2375    2735    2759    2379
    2350    2736    2760    2367    2352    2713    2737    2351    2573    2566
    2561    2574    2351    2737    2761    2366    2574    2561    2555    2585
    2372    2688    2712    2353    2373    2689    2713    2352    2373    2689
    2713    2352    2575    2569    2566    2573    2370    2687    2711    2369
    2372    2688    2712    2353    2357    2545    2592    2354    2356    2546
    2593    2355    2354    2592    2616    2377    2355    2593    2617    2376
    2584    2538    2591    2394    2357    2545    2592    2354    2394    2591
    2615    2393    2354    2592    2616    2377    2356    2546    2593    2355
    2581    2570    2553    2578    2355    2593    2617    2376    2578    2553
    2554    2576    2361    2641    2665    2358    2360    2557    2559    2359
    2358    2665    2689    2373    2359    2559    2569    2575    2363    2640
    2664    2362    2361    2641    2665    2358    2362    2664    2688    2372
    2358    2665    2689    2373    2376    2617    2641    2361    2576    2554
    2557    2360    2377    2616    2640    2363    2376    2617    2641    2361
    2413    2639    2663    2535    2363    2640    2664    2362    2535    2663
    2687    2370    2362    2664    2688    2372    2393    2615    2639    2413
    2377    2616    2640    2363    2367    2760    2549    2364    2366    2761
    2548    2365    2379    2759    2550    2411    2367    2760    2549    2364
    2366    2761    2548    2365    2585    2555    2547    2582    2371    2686
    2710    2368    2370    2687    2711    2369    2368    2710    2734    2374
    2369    2711    2735    2375    2409    2685    2709    2402    2371    2686
    2710    2368    2402    2709    2733    2401    2368    2710    2734    2374
    2536    2662    2686    2371    2535    2663    2687    2370    2410    2661
    2685    2409    2536    2662    2686    2371    2374    2734    2758    2378
    2375    2735    2759    2379    2401    2733    2757    2534    2374    2734
    2758    2378    2378    2758    2571    2577    2379    2759    2550    2411
    2534    2757    2563    2580    2378    2758    2571    2577    2383    2567
    2562    2380    2382    2730    2754    2381    2380    2562    2556    2428
    2381    2754    2540    2429    2382    2730    2754    2381    2531    2731
    2755    2530    2381    2754    2540    2429    2530    2755    2539    2532
    2388    2572    2567    2383    2389    2706    2730    2382    2389    2706
    2730    2382    2396    2707    2731    2531    2387    2568    2588    2384
    2386    2558    2589    2385    2384    2588    2612    2407    2385    2589
    2613    2417    2415    2544    2587    2414    2387    2568    2588    2384
    2414    2587    2611    2408    2384    2588    2612    2407    2386    2558
    2589    2385    2583    2537    2590    2395    2385    2589    2613    2417
    2395    2590    2614    2392    2391    2541    2572    2388    2390    2682
    2706    2389    2390    2682    2706    2389    2399    2683    2707    2396
    2424    2542    2541    2391    2425    2658    2682    2390    2425    2658
    2682    2390    2403    2659    2683    2399    2395    2590    2614    2392
    2394    2591    2615    2393    2392    2614    2638    2412    2393    2615
    2639    2413    2417    2613    2637    2416    2392    2614    2638    2412
    2583    2537    2590    2395    2584    2538    2591    2394    2399    2683
    2707    2396    2398    2684    2708    2397    2396    2707    2731    2531
    2397    2708    2732    2400    2398    2684    2708    2397    2409    2685
    2709    2402    2397    2708    2732    2400    2402    2709    2733    2401
    2403    2659    2683    2399    2404    2660    2684    2398    2404    2660
    2684    2398    2410    2661    2685    2409    2400    2732    2756    2533
    2401    2733    2757    2534    2531    2731    2755    2530    2400    2732
    2756    2533    2406    2635    2659    2403    2405    2636    2660    2404
    2426    2634    2658    2425    2406    2635    2659    2403    2405    2636
    2660    2404    2416    2637    2661    2410    2408    2611    2635    2406
    2407    2612    2636    2405    2407    2612    2636    2405    2417    2613
    2637    2416    2423    2610    2634    2426    2408    2611    2635    2406
    2419    2586    2610    2423    2414    2587    2611    2408    2416    2637
    2661    2410    2412    2638    2662    2536    2412    2638    2662    2536
    2413    2639    2663    2535    2420    2543    2586    2419    2415    2544
    2587    2414    2421    2560    2552    2418    2420    2543    2586    2419
    2418    2552    2551    2422    2419    2586    2610    2423    2422    2551
    2565    2427    2423    2610    2634    2426    2427    2565    2542    2424
    2426    2634    2658    2425    2530    2755    2539    2532    2533    2756
    2564    2579    2533    2756    2564    2579    2534    2757    2563    2580
    2586    2594    2618    2610    2587    2595    2619    2611    2587    2595
    2619    2611    2588    2596    2620    2612    2588    2596    2620    2612
    2589    2597    2621    2613    2589    2597    2621    2613    2590    2598
    2622    2614    2590    2598    2622    2614    2591    2599    2623    2615
    2591    2599    2623    2615    2592    2600    2624    2616    2592    2600
    2624    2616    2593    2601    2625    2617    2594    2602    2626    2618
    2595    2603    2627    2619    2595    2603    2627    2619    2596    2604
    2628    2620    2596    2604    2628    2620    2597    2605    2629    2621
    2597    2605    2629    2621    2598    2606    2630    2622    2598    2606
    2630    2622    2599    2607    2631    2623    2599    2607    2631    2623
    2600    2608    2632    2624    2600    2608    2632    2624    2601    2609
    2633    2625    2610    2618    2642    2634    2611    2619    2643    2635
    2611    2619    2643    2635    2612    2620    2644    2636    2612    2620
    2644    2636    2613    2621    2645    2637    2613    2621    2645    2637
    2614    2622    2646    2638    2614    2622    2646    2638    2615    2623
    2647    2639    2615    2623    2647    2639    2616    2624    2648    2640
    2616    2624    2648    2640    2617    2625    2649    2641    2618    2626
    2650    2642    2619    2627    2651    2643    2619    2627    2651    2643
    2620    2628    2652    2644    2620    2628    2652    2644    2621    2629
    2653    2645    2621    2629    2653    2645    2622    2630    2654    2646
    2622    2630    2654    2646    2623    2631    2655    2647    2623    2631
    2655    2647    2624    2632    2656    2648    2624    2632    2656    2648
    2625    2633    2657    2649    2634    2642    2666    2658    2635    2643
    2667    2659    2635    2643    2667    2659    2636    2644    2668    2660
    2636    2644    2668    2660    2637    2645    2669    2661    2637    2645
    2669    2661    2638    2646    2670    2662    2638    2646    2670    2662
    2639    2647    2671    2663    2639    2647    2671    2663    2640    2648
    2672    2664    2640    2648    2672    2664    2641    2649    2673    2665
    2642    2650    2674    2666    2643    2651    2675    2667    2643    2651
    2675    2667    2644    2652    2676    2668    2644    2652    2676    2668
    2645    2653    2677    2669    2645    2653    2677    2669    2646    2654
    2678    2670    2646    2654    2678    2670    2647    2655    2679    2671
    2647    2655    2679    2671    2648    2656    2680    2672    2648    2656
    2680    2672    2649    2657    2681    2673    2658    2666    2690    2682
    2659    2667    2691    2683    2659    2667    2691    2683    2660    2668
    2692    2684    2660    2668    2692    2684    2661    2669    2693    2685
    2661    2669    2693    2685    2662    2670    2694    2686    2662    2670
    2694    2686    2663    2671    2695    2687    2663    2671    2695    2687
    2664    2672    2696    2688    2664    2672    2696    2688    2665    2673
    2697    2689    2666    2674    2698    2690    2667    2675    2699    2691
    2667    2675    2699    2691    2668    2676    2700    2692    2668    2676
    2700    2692    2669    2677    2701    2693    2669    2677    2701    2693
    2670    2678    2702    2694    2670    2678    2702    2694    2671    2679
    2703    2695    2671    2679    2703    2695    2672    2680    2704    2696
    2672    2680    2704    2696    2673    2681    2705    2697    2682    2690
    2714    2706    2683    2691    2715    2707    2683    2691    2715    2707
    2684    2692    2716    2708    2684    2692    2716    2708    2685    2693
    2717    2709    2685    2693    2717    2709    2686    2694    2718    2710
    2686    2694    2718    2710    2687    2695    2719    2711    2687    2695
    2719    2711    2688    2696    2720    2712    2688    2696    2720    2712
    2689    2697    2721    2713    2690    2698    2722    2714    2691    2699
    2723    2715    2691    2699    2723    2715    2692    2700    2724    2716
    2692    2700    2724    2716    2693    2701    2725    2717    2693    2701
    2725    2717    2694    2702    2726    2718    2694    2702    2726    2718
    2695    2703    2727    2719    2695    2703    2727    2719    2696    2704
    2728    2720    2696    2704    2728    2720    2697    2705    2729    2721
    2706    2714    2738    2730    2707    2715    2739    2731    2707    2715
    2739    2731    2708    2716    2740    2732    2708    2716    2740    2732
    2709    2717    2741    2733    2709    2717    2741    2733    2710    2718
    2742    2734    2710    2718    2742    2734    2711    2719    2743    2735
    2711    2719    2743    2735    2712    2720    2744    2736    2712    2720
    2744    2736    2713    2721    2745    2737    2714    2722    2746    2738
    2715    2723    2747    2739    2715    2723    2747    2739    2716    2724
    2748    2740    2716    2724    2748    2740    2717    2725    2749    2741
    2717    2725    2749    2741    2718    2726    2750    2742    2718    2726
    2750    2742    2719    2727    2751    2743    2719    2727    2751    2743
    2720    2728    2752    2744    2720    2728    2752    2744    2721    2729
    2753    2745    2730    2738    2762    2754    2731    2739    2763    2755
    2731    2739    2763    2755    2732    2740    2764    2756    2732    2740
    2764    2756    2733    2741    2765    2757    2733    2741    2765    2757
    2734    2742    2766    2758    2734    2742    2766    2758    2735    2743
    2767    2759    2735    2743    2767    2759    2736    2744    2768    2760
    2736    2744    2768    2760    2737    2745    2769    2761    2738    2746
    2770    2762    2739    2747    2771    2763    2739    2747    2771    2763
    2740    2748    2772    2764    2740    2748    2772    2764    2741    2749
    2773    2765    2741    2749    2773    2765    2742    2750    2774    2766
    2742    2750    2774    2766    2743    2751    2775    2767    2743    2751
    2775    2767    2744    2752    2776    2768    2744    2752    2776    2768
    2745    2753    2777    2769
      14       0       0       8      72
       0       0       0       0       0       0       0       0       0       0
       0       0       0       0       0       0       0       0       0       0
       0       0       0       0       0       0       0       0       0       0
       0       0       0       0       0       0       0       0       0       0
       0       0       0       0       0       0       0       0       0       0
       0       0       0       0       0       0       0       0       0       0
       0       0       0       0       0       0       0       0       0       0
       0       0
    2778    2894    2875    2779    2781    2919    2922    2780    2783    2897
    2894    2778    2784    2916    2919    2781    2779    2875    2874    2822
    2780    2922    2925    2821    2781    2919    2922    2780    2795    2920
    2923    2794    2780    2922    2925    2821    2794    2923    2926    2820
    2784    2916    2919    2781    2796    2917    2920    2795    2782    2889
    2897    2783    2785    2913    2916    2784    2787    2890    2889    2782
    2788    2910    2913    2785    2785    2913    2916    2784    2797    2914
    2917    2796    2788    2910    2913    2785    2798    2911    2914    2797
    2786    2891    2890    2787    2789    2907    2910    2788    2791    2878
    2891    2786    2792    2904    2907    2789    2789    2907    2910    2788
    2799    2908    2911    2798    2792    2904    2907    2789    2800    2905
    2908    2799    2790    2879    2878    2791    2793    2839    2904    2792
    2793    2839    2904    2792    2801    2840    2905    2800    2795    2920
    2923    2794    2803    2921    2924    2802    2794    2923    2926    2820
    2802    2924    2927    2818    2796    2917    2920    2795    2804    2918
    2921    2803    2797    2914    2917    2796    2805    2915    2918    2804
    2798    2911    2914    2797    2806    2912    2915    2805    2799    2908
    2911    2798    2807    2909    2912    2806    2800    2905    2908    2799
    2808    2906    2909    2807    2801    2840    2905    2800    2809    2831
    2906    2808    2803    2921    2924    2802    2811    2823    2824    2810
    2802    2924    2927    2818    2810    2824    2884    2819    2804    2918
    2921    2803    2812    2883    2823    2811    2805    2915    2918    2804
    2813    2898    2883    2812    2806    2912    2915    2805    2814    2893
    2898    2813    2807    2909    2912    2806    2815    2892    2893    2814
    2808    2906    2909    2807    2816    2843    2892    2815    2809    2831
    2906    2808    2817    2832    2843    2816    2818    2927    2828    2902
    2819    2884    2827    2903    2820    2926    2835    2901    2818    2927
    2828    2902    2821    2925    2837    2900    2820    2926    2835    2901
    2822    2874    2896    2899    2821    2925    2837    2900    2921    2867
    2858    2924    2823    2826    2825    2824    2918    2868    2867    2921
    2883    2869    2826    2823    2924    2858    2846    2927    2824    2825
    2857    2884    2927    2846    2829    2828    2884    2857    2830    2827
    2926    2845    2836    2835    2927    2846    2829    2828    2831    2834
    2853    2906    2832    2833    2844    2843    2840    2841    2850    2905
    2831    2834    2853    2906    2925    2854    2838    2837    2926    2845
    2836    2835    2874    2877    2895    2896    2925    2854    2838    2837
    2839    2842    2849    2904    2840    2841    2850    2905    2879    2880
    2873    2878    2839    2842    2849    2904    2906    2853    2852    2909
    2843    2844    2851    2892    2923    2856    2845    2926    2924    2858
    2846    2927    2922    2855    2854    2925    2923    2856    2845    2926
    2904    2849    2848    2907    2905    2850    2847    2908    2907    2848
    2887    2910    2908    2847    2871    2911    2905    2850    2847    2908
    2906    2853    2852    2909    2908    2847    2871    2911    2909    2852
    2861    2912    2878    2873    2872    2891    2904    2849    2848    2907
    2891    2872    2888    2890    2907    2848    2887    2910    2909    2852
    2861    2912    2892    2851    2862    2893    2875    2876    2877    2874
    2922    2855    2854    2925    2919    2864    2855    2922    2920    2863
    2856    2923    2894    2881    2876    2875    2919    2864    2855    2922
    2920    2863    2856    2923    2921    2867    2858    2924    2912    2861
    2860    2915    2893    2862    2859    2898    2915    2860    2868    2918
    2898    2859    2869    2883    2911    2871    2870    2914    2912    2861
    2860    2915    2914    2870    2866    2917    2915    2860    2868    2918
    2916    2865    2864    2919    2917    2866    2863    2920    2917    2866
    2863    2920    2918    2868    2867    2921    2897    2882    2881    2894
    2916    2865    2864    2919    2913    2886    2865    2916    2914    2870
    2866    2917    2889    2885    2882    2897    2913    2886    2865    2916
    2910    2887    2886    2913    2911    2871    2870    2914    2890    2888
    2885    2889    2910    2887    2886    2913
      14       0       0       8     512
       0       0       0       0       0       0       0       0       0       0
       0       0       0       0       0       0       0       0       0       0
       0       0       0       0       0       0       0       0       0       0
       0       0       0       0       0       0       0       0       0       0
       0       0       0       0       0       0       0       0       0       0
       0       0       0       0       0       0       0       0       0       0
       0       0       0       0       0       0       0       0       0       0
       0       0       0       0       0       0       0       0       0       0
       0       0       0       0       0       0       0       0       0       0
       0       0       0       0       0       0       0       0       0       0
       0       0       0       0       0       0       0       0       0       0
       0       0       0       0       0       0       0       0       0       0
       0       0       0       0       0       0       0       0       0       0
       0       0       0       0       0       0       0       0       0       0
       0       0       0       0       0       0       0       0       0       0
       0       0       0       0       0       0       0       0       0       0
       0       0       0       0       0       0       0       0       0       0
       0       0       0       0       0       0       0       0       0       0
       0       0       0       0       0       0       0       0       0       0
       0       0       0       0       0       0       0       0       0       0
       0       0       0       0       0       0       0       0       0       0
       0       0       0       0       0       0       0       0       0       0
       0       0       0       0       0       0       0       0       0       0
       0       0       0       0       0       0       0       0       0       0
       0       0       0       0       0       0       0       0       0       0
       0       0       0       0       0       0       0       0       0       0
       0       0       0       0       0       0       0       0       0       0
       0       0       0       0       0       0       0       0       0       0
       0       0       0       0       0       0       0       0       0       0
       0       0       0       0       0       0       0       0       0       0
       0       0       0       0       0       0       0       0       0       0
       0       0       0       0       0       0       0       0       0       0
       0       0       0       0       0       0       0       0       0       0
       0       0       0       0       0       0       0       0       0       0
       0       0       0       0       0       0       0       0       0       0
       0       0       0       0       0       0       0       0       0       0
       0       0       0       0       0       0       0       0       0       0
       0       0       0       0       0       0       0       0       0       0
       0       0       0       0       0       0       0       0       0       0
       0       0       0       0       0       0       0       0       0       0
       0       0       0       0       0       0       0       0       0       0
       0       0       0       0       0       0       0       0       0       0
       0       0       0       0       0       0       0       0       0       0
       0       0       0       0       0       0       0       0       0       0
       0       0       0       0       0       0       0       0       0       0
       0       0       0       0       0       0       0       0       0       0
       0       0       0       0       0       0       0       0       0       0
       0       0       0       0       0       0       0       0       0       0
       0       0       0       0       0       0       0       0       0       0
       0       0       0       0       0       0       0       0       0       0
       0       0       0       0       0       0       0       0       0       0
       0       0
     258    2934    3869    2933    2928    3863    4548    3862    2934    1508
    3504    3869    3863    3507    4391    4548    3869    3504    1507    3023
    4548    4391    3506    3953    2933    3869    3023     289    3862    4548
    3953    3021    3863    3507    4391    4548    2931    1583    3634    3866
    2928    3863    4548    3862     257    2931    3866    2930    3862    4548
    3953    3021    2930    3866    3144     332    4548    4391    3506    3953
    3866    3634    1576    3144     257    2931    3866    2930    2929    3865
    4549    3864    2931    1583    3634    3866    3865    3640    4449    4549
    3866    3634    1576    3144    4549    4449    3631    4066    2930    3866
    3144     332    3864    4549    4066    3143    3865    3640    4449    4549
    3019    1584    3633    3949    2929    3865    4549    3864     288    3019
    3949    3018    3864    4549    4066    3143    3018    3949    3145     333
    4549    4449    3631    4066    3949    3633    1575    3145     259    2937
    3872    2936    2932    3868    4550    3867    2937    1505    3498    3872
    3868    3499    4387    4550    3872    3498    1506    3026    4550    4387
    3501    3951    2936    3872    3026     290    3867    4550    3951    3020
    3868    3499    4387    4550    2934    1508    3504    3869    2932    3868
    4550    3867     258    2934    3869    2933    3867    4550    3951    3020
    2933    3869    3023     289    4550    4387    3501    3951    3869    3504
    1507    3023     260    2940    3875    2939    2935    3871    4551    3870
    2940    1512    3514    3875    3871    3500    4388    4551    3875    3514
    1511    3029    4551    4388    3502    3956    2939    3875    3029     291
    3870    4551    3956    3024    3871    3500    4388    4551    2937    1505
    3498    3872    2935    3871    4551    3870     259    2937    3872    2936
    3870    4551    3956    3024    2936    3872    3026     290    4551    4388
    3502    3956    3872    3498    1506    3026     261    2943    3878    2942
    2938    3874    4552    3873    2943    1509    3508    3878    3874    3509
    4393    4552    3878    3508    1510    3032    4552    4393    3511    3959
    2942    3878    3032     292    3873    4552    3959    3027    3874    3509
    4393    4552    2940    1512    3514    3875    2938    3874    4552    3873
     260    2940    3875    2939    3873    4552    3959    3027    2939    3875
    3029     291    4552    4393    3511    3959    3875    3514    1511    3029
     262    2946    3881    2945    2941    3877    4553    3876    2946    1513
    3516    3881    3877    3510    4394    4553    3881    3516    1514    3034
    4553    4394    3512    3962    2945    3881    3034     293    3876    4553
    3962    3030    3877    3510    4394    4553    2943    1509    3508    3878
    2941    3877    4553    3876     261    2943    3878    2942    3876    4553
    3962    3030    2942    3878    3032     292    4553    4394    3512    3962
    3878    3508    1510    3032     263    2948    3882    2947    2944    3880
    4554    3879    2948    1521    3534    3882    3880    3517    4397    4554
    3882    3534    1522    2951    4554    4397    3518    3885    2947    3882
    2951     264    3879    4554    3885    2950    3880    3517    4397    4554
    2946    1513    3516    3881    2944    3880    4554    3879     262    2946
    3881    2945    3879    4554    3885    2950    2945    3881    3034     293
    4554    4397    3518    3885    3881    3516    1514    3034     264    2951
    3884    2949    2950    3885    4555    3883    2951    1522    3535    3884
    3885    3518    4398    4555    3884    3535    1582    2954    4555    4398
    3639    3888    2949    3884    2954     265    3883    4555    3888    2953
    3885    3518    4398    4555    3034    1514    3519    3964    2950    3885
    4555    3883     293    3034    3964    3033    3883    4555    3888    2953
    3033    3964    3152     337    4555    4398    3639    3888    3964    3519
    1581    3152     265    2954    3887    2952    2953    3888    4556    3886
    2954    1582    3630    3887    3888    3639    4448    4556    3887    3630
    1574    2957    4556    4448    3628    3891    2952    3887    2957     266
    3886    4556    3891    2956    3888    3639    4448    4556    3152    1581
    3629    4065    2953    3888    4556    3886     337    3152    4065    3141
    3886    4556    3891    2956    3141    4065    3142     331    4556    4448
    3628    3891    4065    3629    1573    3142     266    2957    3890    2955
    2956    3891    4557    3889    2957    1574    3614    3890    3891    3628
    4442    4557    3890    3614    1565    2960    4557    4442    3612    3894
    2955    3890    2960     267    3889    4557    3894    2959    3891    3628
    4442    4557    3142    1573    3613    4049    2956    3891    4557    3889
     331    3142    4049    3122    3889    4557    3894    2959    3122    4049
    3123     324    4557    4442    3612    3894    4049    3613    1564    3123
     267    2960    3893    2958    2959    3894    4558    3892    2960    1565
    3590    3893    3894    3612    4431    4558    3893    3590    1552    2963
    4558    4431    3588    3897    2958    3893    2963     268    3892    4558
    3897    2962    3894    3612    4431    4558    3123    1564    3589    4020
    2959    3894    4558    3892     324    3123    4020    3090    3892    4558
    3897    2962    3090    4020    3091     312    4558    4431    3588    3897
    4020    3589    1551    3091     268    2963    3896    2961    2962    3897
    4559    3895    2963    1552    3586    3896    3897    3588    4430    4559
    3896    3586    1549    2966    4559    4430    3585    3900    2961    3896
    2966     269    3895    4559    3900    2965    3897    3588    4430    4559
    3091    1551    3587    4019    2962    3897    4559    3895     312    3091
    4019    3089    3895    4559    3900    2965    3089    4019    3092     313
    4559    4430    3585    3900    4019    3587    1550    3092     269    2966
    3899    2964    2965    3900    4560    3898    2966    1549    3563    3899
    3900    3585    4412    4560    3899    3563    1538    2969    4560    4412
    3546    3903    2964    3899    2969     270    3898    4560    3903    2968
    3900    3585    4412    4560    3092    1550    3547    3979    2965    3900
    4560    3898     313    3092    3979    3048    3898    4560    3903    2968
    3048    3979    3049     298    4560    4412    3546    3903    3979    3547
    1528    3049     270    2969    3902    2967    2968    3903    4561    3901
    2969    1538    3562    3902    3903    3546    4408    4561    3902    3562
    1537    2971    4561    4408    3540    3904    2967    3902    2971     271
    3901    4561    3904    2970    3903    3546    4408    4561    3049    1528
    3539    3907    2968    3903    4561    3901     298    3049    3907    2973
    3901    4561    3904    2970    2973    3907    2974     272    4561    4408
    3540    3904    3907    3539    1525    2974     298    3049    3907    2973
    3044    3975    4562    3905    3049    1528    3539    3907    3975    3543
    4407    4562    3907    3539    1525    2974    4562    4407    3538    3906
    2973    3907    2974     272    3905    4562    3906    2972    3975    3543
    4407    4562    3047    1527    3541    3910    3044    3975    4562    3905
     297    3047    3910    2976    3905    4562    3906    2972    2976    3910
    2977     273    4562    4407    3538    3906    3910    3541    1526    2977
     297    3047    3910    2976    3045    3977    4563    3908    3047    1527
    3541    3910    3977    3544    4409    4563    3910    3541    1526    2977
    4563    4409    3542    3909    2976    3910    2977     273    3908    4563
    3909    2975    3977    3544    4409    4563    3059    1532    3553    3913
    3045    3977    4563    3908     301    3059    3913    2979    3908    4563
    3909    2975    2979    3913    2980     274    4563    4409    3542    3909
    3913    3553    1531    2980     301    3059    3913    2979    3057    3989
    4564    3911    3059    1532    3553    3913    3989    3555    4416    4564
    3913    3553    1531    2980    4564    4416    3554    3912    2979    3913
    2980     274    3911    4564    3912    2978    3989    3555    4416    4564
    3063    1536    3560    3916    3057    3989    4564    3911     303    3063
    3916    2982    3911    4564    3912    2978    2982    3916    2983     275
    4564    4416    3554    3912    3916    3560    1535    2983     303    3063
    3916    2982    3037    3969    4565    3914    3063    1536    3560    3916
    3969    3528    4403    4565    3916    3560    1535    2983    4565    4403
    3529    3915    2982    3916    2983     275    3914    4565    3915    2981
    3969    3528    4403    4565    3038    1517    3526    3919    3037    3969
    4565    3914     294    3038    3919    2985    3914    4565    3915    2981
    2985    3919    2986     276    4565    4403    3529    3915    3919    3526
    1518    2986     294    3038    3919    2985    3035    3966    4566    3917
    3038    1517    3526    3919    3966    3523    4399    4566    3919    3526
    1518    2986    4566    4399    3521    3918    2985    3919    2986     276
    3917    4566    3918    2984    3966    3523    4399    4566    3041    1516
    3520    3922    3035    3966    4566    3917     295    3041    3922    2988
    3917    4566    3918    2984    2988    3922    2989     277    4566    4399
    3521    3918    3922    3520    1515    2989     295    3041    3922    2988
    3039    3971    4567    3920    3041    1516    3520    3922    3971    3524
    4400    4567    3922    3520    1515    2989    4567    4400    3522    3921
    2988    3922    2989     277    3920    4567    3921    2987    3971    3524
    4400    4567    3043    1520    3530    3925    3039    3971    4567    3920
     296    3043    3925    2991    3920    4567    3921    2987    2991    3925
    2992     278    4567    4400    3522    3921    3925    3530    1519    2992
     296    3043    3925    2991    2996    3929    4568    3923    3043    1520
    3530    3925    3929    3532    4405    4568    3925    3530    1519    2992
    4568    4405    3531    3924    2991    3925    2992     278    3923    4568
    3924    2990    3929    3532    4405    4568    2997    1524    3536    3926
    2996    3929    4568    3923     280    2997    3926    2993    3923    4568
    3924    2990    2993    3926    2994     279    4568    4405    3531    3924
    3926    3536    1523    2994     302    3061    3973    3042    2999    3932
    4569    3927    3061    1534    3533    3973    3932    3557    4406    4569
    3973    3533    1520    3043    4569    4406    3532    3929    3042    3973
    3043     296    3927    4569    3929    2996    3932    3557    4406    4569
    3000    1533    3537    3928    2999    3932    4569    3927     281    3000
    3928    2995    3927    4569    3929    2996    2995    3928    2997     280
    4569    4406    3532    3929    3928    3537    1524    2997     308    3080
    3991    3060    3002    3935    4570    3930    3080    1544    3559    3991
    3935    3574    4418    4570    3991    3559    1534    3061    4570    4418
    3557    3932    3060    3991    3061     302    3930    4570    3932    2999
    3935    3574    4418    4570    3003    1543    3558    3931    3002    3935
    4570    3930     282    3003    3931    2998    3930    4570    3932    2999
    2998    3931    3000     281    4570    4418    3557    3932    3931    3558
    1533    3000     309    3083    4010    3078    3005    3938    4571    3933
    3083    1546    3576    4010    3938    3578    4425    4571    4010    3576
    1544    3080    4571    4425    3574    3935    3078    4010    3080     308
    3933    4571    3935    3002    3938    3578    4425    4571    3006    1545
    3575    3934    3005    3938    4571    3933     283    3006    3934    3001
    3933    4571    3935    3002    3001    3934    3003     282    4571    4425
    3574    3935    3934    3575    1543    3003     320    3112    4014    3082
    3008    3941    4572    3936    3112    1560    3581    4014    3941    3603
    4427    4572    4014    3581    1546    3083    4572    4427    3578    3938
    3082    4014    3083     309    3936    4572    3938    3005    3941    3603
    4427    4572    3009    1559    3579    3937    3008    3941    4572    3936
     284    3009    3937    3004    3936    4572    3938    3005    3004    3937
    3006     283    4572    4427    3578    3938    3937    3579    1545    3006
     327    3131    4039    3111    3011    3944    4573    3939    3131    1569
    3605    4039    3944    3619    4438    4573    4039    3605    1560    3112
    4573    4438    3603    3941    3111    4039    3112     320    3939    4573
    3941    3008    3944    3619    4438    4573    3012    1568    3604    3940
    3011    3944    4573    3939     285    3012    3940    3007    3939    4573
    3941    3008    3007    3940    3009     284    4573    4438    3603    3941
    3940    3604    1559    3009     333    3145    4055    3130    3014    3947
    4574    3942    3145    1575    3621    4055    3947    3632    4444    4574
    4055    3621    1569    3131    4574    4444    3619    3944    3130    4055
    3131     327    3942    4574    3944    3011    3947    3632    4444    4574
    3015    1580    3620    3943    3014    3947    4574    3942     286    3015
    3943    3010    3942    4574    3944    3011    3010    3943    3012     285
    4574    4444    3619    3944    3943    3620    1568    3012     288    3019
    3949    3018    3016    3948    4575    3945    3019    1584    3633    3949
    3948    3641    4450    4575    3949    3633    1575    3145    4575    4450
    3632    3947    3018    3949    3145     333    3945    4575    3947    3014
    3948    3641    4450    4575    3017    1585    3638    3946    3016    3948
    4575    3945     287    3017    3946    3013    3945    4575    3947    3014
    3013    3946    3015     286    4575    4450    3632    3947    3946    3638
    1580    3015     290    3026    3957    3025    3020    3951    4576    3950
    3026    1506    3503    3957    3951    3501    4389    4576    3957    3503
    1579    3151    4576    4389    3618    4051    3025    3957    3151     336
    3950    4576    4051    3125    3951    3501    4389    4576    3023    1507
    3505    3954    3020    3951    4576    3950     289    3023    3954    3022
    3950    4576    4051    3125    3022    3954    3126     325    4576    4389
    3618    4051    3954    3505    1567    3126     289    3023    3954    3022
    3021    3953    4577    3952    3023    1507    3505    3954    3953    3506
    4392    4577    3954    3505    1567    3126    4577    4392    3615    4050
    3022    3954    3126     325    3952    4577    4050    3124    3953    3506
    4392    4577    3144    1576    3617    4054    3021    3953    4577    3952
     332    3144    4054    3128    3952    4577    4050    3124    3128    4054
    3129     326    4577    4392    3615    4050    4054    3617    1566    3129
     291    3029    3960    3028    3024    3956    4578    3955    3029    1511
    3515    3960    3956    3502    4390    4578    3960    3515    1577    3148
    4578    4390    3636    4068    3028    3960    3148     334    3955    4578
    4068    3147    3956    3502    4390    4578    3026    1506    3503    3957
    3024    3956    4578    3955     290    3026    3957    3025    3955    4578
    4068    3147    3025    3957    3151     336    4578    4390    3636    4068
    3957    3503    1579    3151     292    3032    3963    3031    3027    3959
    4579    3958    3032    1510    3513    3963    3959    3511    4395    4579
    3963    3513    1578    3150    4579    4395    3635    4067    3031    3963
    3150     335    3958    4579    4067    3146    3959    3511    4395    4579
    3029    1511    3515    3960    3027    3959    4579    3958     291    3029
    3960    3028    3958    4579    4067    3146    3028    3960    3148     334
    4579    4395    3635    4067    3960    3515    1577    3148     293    3034
    3964    3033    3030    3962    4580    3961    3034    1514    3519    3964
    3962    3512    4396    4580    3964    3519    1581    3152    4580    4396
    3637    4069    3033    3964    3152     337    3961    4580    4069    3149
    3962    3512    4396    4580    3032    1510    3513    3963    3030    3962
    4580    3961     292    3032    3963    3031    3961    4580    4069    3149
    3031    3963    3150     335    4580    4396    3637    4069    3963    3513
    1578    3150     299    3053    3968    3036    3050    3981    4581    3965
    3053    1530    3527    3968    3981    3548    4401    4581    3968    3527
    1517    3038    4581    4401    3523    3966    3036    3968    3038     294
    3965    4581    3966    3035    3981    3548    4401    4581    3056    1529
    3525    3972    3050    3981    4581    3965     300    3056    3972    3040
    3965    4581    3966    3035    3040    3972    3041     295    4581    4401
    3523    3966    3972    3525    1516    3041     311    3088    3992    3062
    3052    3984    4582    3967    3088    1547    3561    3992    3984    3552
    4404    4582    3992    3561    1536    3063    4582    4404    3528    3969
    3062    3992    3063     303    3967    4582    3969    3037    3984    3552
    4404    4582    3053    1530    3527    3968    3052    3984    4582    3967
     299    3053    3968    3036    3967    4582    3969    3037    3036    3968
    3038     294    4582    4404    3528    3969    3968    3527    1517    3038
     300    3056    3972    3040    3054    3986    4583    3970    3056    1529
    3525    3972    3986    3549    4402    4583    3972    3525    1516    3041
    4583    4402    3524    3971    3040    3972    3041     295    3970    4583
    3971    3039    3986    3549    4402    4583    3061    1534    3533    3973
    3054    3986    4583    3970     302    3061    3973    3042    3970    4583
    3971    3039    3042    3973    3043     296    4583    4402    3524    3971
    3973    3533    1520    3043     313    3092    3979    3048    3073    4005
    4584    3974    3092    1550    3547    3979    4005    3566    4410    4584
    3979    3547    1528    3049    4584    4410    3543    3975    3048    3979
    3049     298    3974    4584    3975    3044    4005    3566    4410    4584
    3074    1539    3545    3978    3073    4005    4584    3974     306    3074
    3978    3046    3974    4584    3975    3044    3046    3978    3047     297
    4584    4410    3543    3975    3978    3545    1527    3047     306    3074
    3978    3046    3069    4001    4585    3976    3074    1539    3545    3978
    4001    3564    4411    4585    3978    3545    1527    3047    4585    4411
    3544    3977    3046    3978    3047     297    3976    4585    3977    3045
    4001    3564    4411    4585    3071    1540    3556    3990    3069    4001
    4585    3976     305    3071    3990    3058    3976    4585    3977    3045
    3058    3990    3059     301    4585    4411    3544    3977    3990    3556
    1532    3059     316    3100    3983    3051    3094    4023    4586    3980
    3100    1555    3551    3983    4023    3592    4413    4586    3983    3551
    1530    3053    4586    4413    3548    3981    3051    3983    3053     299
    3980    4586    3981    3050    4023    3592    4413    4586    3095    1553
    3550    3987    3094    4023    4586    3980     314    3095    3987    3055
    3980    4586    3981    3050    3055    3987    3056     300    4586    4413
    3548    3981    3987    3550    1529    3056     310    3087    4015    3084
    3085    4017    4587    3982    3087    1548    3582    4015    4017    3583
    4415    4587    4015    3582    1547    3088    4587    4415    3552    3984
    3084    4015    3088     311    3982    4587    3984    3052    4017    3583
    4415    4587    3100    1555    3551    3983    3085    4017    4587    3982
     316    3100    3983    3051    3982    4587    3984    3052    3051    3983
    3053     299    4587    4415    3552    3984    3983    3551    1530    3053
     314    3095    3987    3055    3079    4011    4588    3985    3095    1553
    3550    3987    4011    3577    4414    4588    3987    3550    1529    3056
    4588    4414    3549    3986    3055    3987    3056     300    3985    4588
    3986    3054    4011    3577    4414    4588    3080    1544    3559    3991
    3079    4011    4588    3985     308    3080    3991    3060    3985    4588
    3986    3054    3060    3991    3061     302    4588    4414    3549    3986
    3991    3559    1534    3061     305    3071    3990    3058    3070    4002
    4589    3988    3071    1540    3556    3990    4002    3568    4417    4589
    3990    3556    1532    3059    4589    4417    3555    3989    3058    3990
    3059     301    3988    4589    3989    3057    4002    3568    4417    4589
    3088    1547    3561    3992    3070    4002    4589    3988     311    3088
    3992    3062    3988    4589    3989    3057    3062    3992    3063     303
    4589    4417    3555    3989    3992    3561    1536    3063     307    3077
    4004    3072    3065    3997    4590    3993    3077    1542    3565    4004
    3997    3569    4419    4590    4004    3565    1539    3074    4590    4419
    3564    4001    3072    4004    3074     306    3993    4590    4001    3069
    3997    3569    4419    4590    3068    1541    3567    3995    3065    3997
    4590    3993     304    3068    3995    3064    3993    4590    4001    3069
    3064    3995    3071     305    4590    4419    3564    4001    3995    3567
    1540    3071     304    3068    3995    3064    3066    3999    4591    3994
    3068    1541    3567    3995    3999    3570    4421    4591    3995    3567
    1540    3071    4591    4421    3568    4002    3064    3995    3071     305
    3994    4591    4002    3070    3999    3570    4421    4591    3087    1548
    3582    4015    3066    3999    4591    3994     310    3087    4015    3084
    3994    4591    4002    3070    3084    4015    3088     311    4591    4421
    3568    4002    4015    3582    1547    3088     322    3119    4008    3076
    3113    4041    4592    3996    3119    1562    3573    4008    4041    3606
    4422    4592    4008    3573    1542    3077    4592    4422    3569    3997
    3076    4008    3077     307    3996    4592    3997    3065    4041    3606
    4422    4592    3116    1561    3571    4000    3113    4041    4592    3996
     321    3116    4000    3067    3996    4592    3997    3065    3067    4000
    3068     304    4592    4422    3569    3997    4000    3571    1541    3068
     321    3116    4000    3067    3114    4043    4593    3998    3116    1561
    3571    4000    4043    3607    4423    4593    4000    3571    1541    3068
    4593    4423    3570    3999    3067    4000    3068     304    3998    4593
    3999    3066    4043    3607    4423    4593    3121    1563    3584    4018
    3114    4043    4593    3998     323    3121    4018    3086    3998    4593
    3999    3066    3086    4018    3087     310    4593    4423    3570    3999
    4018    3584    1548    3087     312    3091    4019    3089    3075    4007
    4594    4003    3091    1551    3587    4019    4007    3572    4420    4594
    4019    3587    1550    3092    4594    4420    3566    4005    3089    4019
    3092     313    4003    4594    4005    3073    4007    3572    4420    4594
    3077    1542    3565    4004    3075    4007    4594    4003     307    3077
    4004    3072    4003    4594    4005    3073    3072    4004    3074     306
    4594    4420    3566    4005    4004    3565    1539    3074     324    3123
    4020    3090    3117    4046    4595    4006    3123    1564    3589    4020
    4046    3609    4424    4595    4020    3589    1551    3091    4595    4424
    3572    4007    3090    4020    3091     312    4006    4595    4007    3075
    4046    3609    4424    4595    3119    1562    3573    4008    3117    4046
    4595    4006     322    3119    4008    3076    4006    4595    4007    3075
    3076    4008    3077     307    4595    4424    3572    4007    4008    3573
    1542    3077     315    3098    4022    3093    3081    4013    4596    4009
    3098    1554    3591    4022    4013    3580    4426    4596    4022    3591
    1553    3095    4596    4426    3577    4011    3093    4022    3095     314
    4009    4596    4011    3079    4013    3580    4426    4596    3083    1546
    3576    4010    3081    4013    4596    4009     309    3083    4010    3078
    4009    4596    4011    3079    3078    4010    3080     308    4596    4426
    3577    4011    4010    3576    1544    3080     319    3110    4026    3097
    3108    4037    4597    4012    3110    1557    3594    4026    4037    3599
    4428    4597    4026    3594    1554    3098    4597    4428    3580    4013
    3097    4026    3098     315    4012    4597    4013    3081    4037    3599
    4428    4597    3112    1560    3581    4014    3108    4037    4597    4012
     320    3112    4014    3082    4012    4597    4013    3081    3082    4014
    3083     309    4597    4428    3580    4013    4014    3581    1546    3083
     323    3121    4018    3086    3102    4030    4598    4016    3121    1563
    3584    4018    4030    3597    4429    4598    4018    3584    1548    3087
    4598    4429    3583    4017    3086    4018    3087     310    4016    4598
    4017    3085    4030    3597    4429    4598    3103    1556    3595    4027
    3102    4030    4598    4016     317    3103    4027    3099    4016    4598
    4017    3085    3099    4027    3100     316    4598    4429    3583    4017
    4027    3595    1555    3100     317    3103    4027    3099    3096    4025
    4599    4021    3103    1556    3595    4027    4025    3593    4432    4599
    4027    3595    1555    3100    4599    4432    3592    4023    3099    4027
    3100     316    4021    4599    4023    3094    4025    3593    4432    4599
    3098    1554    3591    4022    3096    4025    4599    4021     315    3098
    4022    3093    4021    4599    4023    3094    3093    4022    3095     314
    4599    4432    3592    4023    4022    3591    1553    3095     318    3107
    4029    3101    3104    4032    4600    4024    3107    1558    3596    4029
    4032    3598    4433    4600    4029    3596    1556    3103    4600    4433
    3593    4025    3101    4029    3103     317    4024    4600    4025    3096
    4032    3598    4433    4600    3110    1557    3594    4026    3104    4032
    4600    4024     319    3110    4026    3097    4024    4600    4025    3096
    3097    4026    3098     315    4600    4433    3593    4025    4026    3594
    1554    3098     330    3140    4048    3120    3106    4035    4601    4028
    3140    1572    3611    4048    4035    3602    4434    4601    4048    3611
    1563    3121    4601    4434    3597    4030    3120    4048    3121     323
    4028    4601    4030    3102    4035    3602    4434    4601    3107    1558
    3596    4029    3106    4035    4601    4028     318    3107    4029    3101
    4028    4601    4030    3102    3101    4029    3103     317    4601    4434
    3597    4030    4029    3596    1556    3103     325    3126    4034    3105
    3124    4050    4602    4031    3126    1567    3601    4034    4050    3615
    4435    4602    4034    3601    1558    3107    4602    4435    3598    4032
    3105    4034    3107     318    4031    4602    4032    3104    4050    3615
    4435    4602    3129    1566    3600    4038    3124    4050    4602    4031
     326    3129    4038    3109    4031    4602    4032    3104    3109    4038
    3110     319    4602    4435    3598    4032    4038    3600    1557    3110
     336    3151    4064    3139    3125    4051    4603    4033    3151    1579
    3627    4064    4051    3618    4437    4603    4064    3627    1572    3140
    4603    4437    3602    4035    3139    4064    3140     330    4033    4603
    4035    3106    4051    3618    4437    4603    3126    1567    3601    4034
    3125    4051    4603    4033     325    3126    4034    3105    4033    4603
    4035    3106    3105    4034    3107     318    4603    4437    3602    4035
    4034    3601    1558    3107     326    3129    4038    3109    3127    4053
    4604    4036    3129    1566    3600    4038    4053    3616    4436    4604
    4038    3600    1557    3110    4604    4436    3599    4037    3109    4038
    3110     319    4036    4604    4037    3108    4053    3616    4436    4604
    3131    1569    3605    4039    3127    4053    4604    4036     327    3131
    4039    3111    4036    4604    4037    3108    3111    4039    3112     320
    4604    4436    3599    4037    4039    3605    1560    3112     329    3138
    4047    3118    3132    4057    4605    4040    3138    1571    3610    4047
    4057    3622    4439    4605    4047    3610    1562    3119    4605    4439
    3606    4041    3118    4047    3119     322    4040    4605    4041    3113
    4057    3622    4439    4605    3135    1570    3608    4044    3132    4057
    4605    4040     328    3135    4044    3115    4040    4605    4041    3113
    3115    4044    3116     321    4605    4439    3606    4041    4044    3608
    1561    3116     328    3135    4044    3115    3133    4059    4606    4042
    3135    1570    3608    4044    4059    3623    4440    4606    4044    3608
    1561    3116    4606    4440    3607    4043    3115    4044    3116     321
    4042    4606    4043    3114    4059    3623    4440    4606    3140    1572
    3611    4048    3133    4059    4606    4042     330    3140    4048    3120
    4042    4606    4043    3114    3120    4048    3121     323    4606    4440
    3607    4043    4048    3611    1563    3121     331    3142    4049    3122
    3136    4062    4607    4045    3142    1573    3613    4049    4062    3625
    4441    4607    4049    3613    1564    3123    4607    4441    3609    4046
    3122    4049    3123     324    4045    4607    4046    3117    4062    3625
    4441    4607    3138    1571    3610    4047    3136    4062    4607    4045
     329    3138    4047    3118    4045    4607    4046    3117    3118    4047
    3119     322    4607    4441    3609    4046    4047    3610    1562    3119
     332    3144    4054    3128    3143    4066    4608    4052    3144    1576
    3617    4054    4066    3631    4443    4608    4054    3617    1566    3129
    4608    4443    3616    4053    3128    4054    3129     326    4052    4608
    4053    3127    4066    3631    4443    4608    3145    1575    3621    4055
    3143    4066    4608    4052     333    3145    4055    3130    4052    4608
    4053    3127    3130    4055    3131     327    4608    4443    3616    4053
    4055    3621    1569    3131     335    3150    4063    3137    3146    4067
    4609    4056    3150    1578    3626    4063    4067    3635    4445    4609
    4063    3626    1571    3138    4609    4445    3622    4057    3137    4063
    3138     329    4056    4609    4057    3132    4067    3635    4445    4609
    3148    1577    3624    4060    3146    4067    4609    4056     334    3148
    4060    3134    4056    4609    4057    3132    3134    4060    3135     328
    4609    4445    3622    4057    4060    3624    1570    3135     334    3148
    4060    3134    3147    4068    4610    4058    3148    1577    3624    4060
    4068    3636    4446    4610    4060    3624    1570    3135    4610    4446
    3623    4059    3134    4060    3135     328    4058    4610    4059    3133
    4068    3636    4446    4610    3151    1579    3627    4064    3147    4068
    4610    4058     336    3151    4064    3139    4058    4610    4059    3133
    3139    4064    3140     330    4610    4446    3623    4059    4064    3627
    1572    3140     337    3152    4065    3141    3149    4069    4611    4061
    3152    1581    3629    4065    4069    3637    4447    4611    4065    3629
    1573    3142    4611    4447    3625    4062    3141    4065    3142     331
    4061    4611    4062    3136    4069    3637    4447    4611    3150    1578
    3626    4063    3149    4069    4611    4061     335    3150    4063    3137
    4061    4611    4062    3136    3137    4063    3138     329    4611    4447
    3625    4062    4063    3626    1571    3138
      14       0       0       8     128
       0       0       0       0       0       0       0       0       0       0
       0       0       0       0       0       0       0       0       0       0
       0       0       0       0       0       0       0       0       0       0
       0       0       0       0       0       0       0       0       0       0
       0       0       0       0       0       0       0       0       0       0
       0       0       0       0       0       0       0       0       0       0
       0       0       0       0       0       0       0       0       0       0
       0       0       0       0       0       0       0       0       0       0
       0       0       0       0       0       0       0       0       0       0
       0       0       0       0       0       0       0       0       0       0
       0       0       0       0       0       0       0       0       0       0
       0       0       0       0       0       0       0       0       0       0
       0       0       0       0       0       0       0       0
     733    3164    4080    3161    3154    4073    4612    4070    3164    2200
    3642    4080    4073    3648    4451    4612    4080    3642    2197    3163
    4612    4451    3644    4076    3161    4080    3163     732    4070    4612
    4076    3157    4073    3648    4451    4612    3156    2199    3645    4072
    3154    4073    4612    4070     730    3156    4072    3153    4070    4612
    4076    3157    3153    4072    3160     731    4612    4451    3644    4076
    4072    3645    2198    3160     730    3156    4072    3153    3155    4074
    4613    4071    3156    2199    3645    4072    4074    3649    4453    4613
    4072    3645    2198    3160    4613    4453    3646    4078    3153    4072
    3160     731    4071    4613    4078    3158    4074    3649    4453    4613
    3167    2202    3650    4083    3155    4074    4613    4071     734    3167
    4083    3165    4071    4613    4078    3158    3165    4083    3170     735
    4613    4453    3646    4078    4083    3650    2201    3170     732    3163
    4081    3162    3157    4076    4614    4075    3163    2197    3643    4081
    4076    3644    4452    4614    4081    3643    2207    3186    4614    4452
    3661    4097    3162    4081    3186     741    4075    4614    4097    3181
    4076    3644    4452    4614    3160    2198    3647    4079    3157    4076
    4614    4075     731    3160    4079    3159    4075    4614    4097    3181
    3159    4079    3184     740    4614    4452    3661    4097    4079    3647
    2208    3184     731    3160    4079    3159    3158    4078    4615    4077
    3160    2198    3647    4079    4078    3646    4454    4615    4079    3647
    2208    3184    4615    4454    3662    4099    3159    4079    3184     740
    4077    4615    4099    3182    4078    3646    4454    4615    3170    2201
    3652    4087    3158    4078    4615    4077     735    3170    4087    3169
    4077    4615    4099    3182    3169    4087    3189     742    4615    4454
    3662    4099    4087    3652    2209    3189     734    3167    4083    3165
    3166    4084    4616    4082    3167    2202    3650    4083    4084    3653
    4455    4616    4083    3650    2201    3170    4616    4455    3651    4086
    3165    4083    3170     735    4082    4616    4086    3168    4084    3653
    4455    4616    3173    2204    3654    4089    3166    4084    4616    4082
     736    3173    4089    3171    4082    4616    4086    3168    3171    4089
    3176     737    4616    4455    3651    4086    4089    3654    2203    3176
     735    3170    4087    3169    3168    4086    4617    4085    3170    2201
    3652    4087    4086    3651    4456    4617    4087    3652    2209    3189
    4617    4456    3664    4103    3169    4087    3189     742    4085    4617
    4103    3187    4086    3651    4456    4617    3176    2203    3656    4093
    3168    4086    4617    4085     737    3176    4093    3175    4085    4617
    4103    3187    3175    4093    3192     743    4617    4456    3664    4103
    4093    3656    2210    3192     736    3173    4089    3171    3172    4090
    4618    4088    3173    2204    3654    4089    4090    3657    4457    4618
    4089    3654    2203    3176    4618    4457    3655    4092    3171    4089
    3176     737    4088    4618    4092    3174    4090    3657    4457    4618
    3178    2206    3659    4094    3172    4090    4618    4088     738    3178
    4094    3177    4088    4618    4092    3174    3177    4094    3180     739
    4618    4457    3655    4092    4094    3659    2205    3180     737    3176
    4093    3175    3174    4092    4619    4091    3176    2203    3656    4093
    4092    3655    4458    4619    4093    3656    2210    3192    4619    4458
    3666    4106    3175    4093    3192     743    4091    4619    4106    3190
    4092    3655    4458    4619    3180    2205    3658    4095    3174    4092
    4619    4091     739    3180    4095    3179    4091    4619    4106    3190
    3179    4095    3194     744    4619    4458    3666    4106    4095    3658
    2211    3194     741    3186    4101    3185    3181    4097    4620    4096
    3186    2207    3660    4101    4097    3661    4459    4620    4101    3660
    2212    3200    4620    4459    3670    4110    3185    4101    3200     746
    4096    4620    4110    3195    4097    3661    4459    4620    3184    2208
    3663    4100    3181    4097    4620    4096     740    3184    4100    3183
    4096    4620    4110    3195    3183    4100    3198     745    4620    4459
    3670    4110    4100    3663    2213    3198     740    3184    4100    3183
    3182    4099    4621    4098    3184    2208    3663    4100    4099    3662
    4460    4621    4100    3663    2213    3198    4621    4460    3671    4112
    3183    4100    3198     745    4098    4621    4112    3196    4099    3662
    4460    4621    3189    2209    3665    4104    3182    4099    4621    4098
     742    3189    4104    3188    4098    4621    4112    3196    3188    4104
    3203     747    4621    4460    3671    4112    4104    3665    2214    3203
     742    3189    4104    3188    3187    4103    4622    4102    3189    2209
    3665    4104    4103    3664    4461    4622    4104    3665    2214    3203
    4622    4461    3673    4116    3188    4104    3203     747    4102    4622
    4116    3201    4103    3664    4461    4622    3192    2210    3667    4107
    3187    4103    4622    4102     743    3192    4107    3191    4102    4622
    4116    3201    3191    4107    3206     748    4622    4461    3673    4116
    4107    3667    2215    3206     743    3192    4107    3191    3190    4106
    4623    4105    3192    2210    3667    4107    4106    3666    4462    4623
    4107    3667    2215    3206    4623    4462    3675    4119    3191    4107
    3206     748    4105    4623    4119    3204    4106    3666    4462    4623
    3194    2211    3668    4108    3190    4106    4623    4105     744    3194
    4108    3193    4105    4623    4119    3204    3193    4108    3208     749
    4623    4462    3675    4119    4108    3668    2216    3208     746    3200
    4114    3199    3195    4110    4624    4109    3200    2212    3669    4114
    4110    3670    4463    4624    4114    3669    2217    3212    4624    4463
    3678    4122    3199    4114    3212     751    4109    4624    4122    3209
    4110    3670    4463    4624    3198    2213    3672    4113    3195    4110
    4624    4109     745    3198    4113    3197    4109    4624    4122    3209
    3197    4113    3211     750    4624    4463    3678    4122    4113    3672
    2218    3211     745    3198    4113    3197    3196    4112    4625    4111
    3198    2213    3672    4113    4112    3671    4464    4625    4113    3672
    2218    3211    4625    4464    3679    4123    3197    4113    3211     750
    4111    4625    4123    3210    4112    3671    4464    4625    3203    2214
    3674    4117    3196    4112    4625    4111     747    3203    4117    3202
    4111    4625    4123    3210    3202    4117    3214     752    4625    4464
    3679    4123    4117    3674    2219    3214     747    3203    4117    3202
    3201    4116    4626    4115    3203    2214    3674    4117    4116    3673
    4465    4626    4117    3674    2219    3214    4626    4465    3680    4124
    3202    4117    3214     752    4115    4626    4124    3213    4116    3673
    4465    4626    3206    2215    3676    4120    3201    4116    4626    4115
     748    3206    4120    3205    4115    4626    4124    3213    3205    4120
    3216     753    4626    4465    3680    4124    4120    3676    2220    3216
     748    3206    4120    3205    3204    4119    4627    4118    3206    2215
    3676    4120    4119    3675    4466    4627    4120    3676    2220    3216
    4627    4466    3681    4125    3205    4120    3216     753    4118    4627
    4125    3215    4119    3675    4466    4627    3208    2216    3677    4121
    3204    4119    4627    4118     749    3208    4121    3207    4118    4627
    4125    3215    3207    4121    3217     754    4627    4466    3681    4125
    4121    3677    2221    3217
      14       0       0       8     648
       0       0       0       0       0       0       0       0       0       0
       0       0       0       0       0       0       0       0       0       0
       0       0       0       0       0       0       0       0       0       0
       0       0       0       0       0       0       0       0       0       0
       0       0       0       0       0       0       0       0       0       0
       0       0       0       0       0       0       0       0       0       0
       0       0       0       0       0       0       0       0       0       0
       0       0       0       0       0       0       0       0       0       0
       0       0       0       0       0       0       0       0       0       0
       0       0       0       0       0       0       0       0       0       0
       0       0       0       0       0       0       0       0       0       0
       0       0       0       0       0       0       0       0       0       0
       0       0       0       0       0       0       0       0       0       0
       0       0       0       0       0       0       0       0       0       0
       0       0       0       0       0       0       0       0       0       0
       0       0       0       0       0       0       0       0       0       0
       0       0       0       0       0       0       0       0       0       0
       0       0       0       0       0       0       0       0       0       0
       0       0       0       0       0       0       0       0       0       0
       0       0       0       0       0       0       0       0       0       0
       0       0       0       0       0       0       0       0       0       0
       0       0       0       0       0       0       0       0       0       0
       0       0       0       0       0       0       0       0       0       0
       0       0       0       0       0       0       0       0       0       0
       0       0       0       0       0       0       0       0       0       0
       0       0       0       0       0       0       0       0       0       0
       0       0       0       0       0       0       0       0       0       0
       0       0       0       0       0       0       0       0       0       0
       0       0       0       0       0       0       0       0       0       0
       0       0       0       0       0       0       0       0       0       0
       0       0       0       0       0       0       0       0       0       0
       0       0       0       0       0       0       0       0       0       0
       0       0       0       0       0       0       0       0       0       0
       0       0       0       0       0       0       0       0       0       0
       0       0       0       0       0       0       0       0       0       0
       0       0       0       0       0       0       0       0       0       0
       0       0       0       0       0       0       0       0       0       0
       0       0       0       0       0       0       0       0       0       0
       0       0       0       0       0       0       0       0       0       0
       0       0       0       0       0       0       0       0       0       0
       0       0       0       0       0       0       0       0       0       0
       0       0       0       0       0       0       0       0       0       0
       0       0       0       0       0       0       0       0       0       0
       0       0       0       0       0       0       0       0       0       0
       0       0       0       0       0       0       0       0       0       0
       0       0       0       0       0       0       0       0       0       0
       0       0       0       0       0       0       0       0       0       0
       0       0       0       0       0       0       0       0       0       0
       0       0       0       0       0       0       0       0       0       0
       0       0       0       0       0       0       0       0       0       0
       0       0       0       0       0       0       0       0       0       0
       0       0       0       0       0       0       0       0       0       0
       0       0       0       0       0       0       0       0       0       0
       0       0       0       0       0       0       0       0       0       0
       0       0       0       0       0       0       0       0       0       0
       0       0       0       0       0       0       0       0       0       0
       0       0       0       0       0       0       0       0       0       0
       0       0       0       0       0       0       0       0       0       0
       0       0       0       0       0       0       0       0       0       0
       0       0       0       0       0       0       0       0       0       0
       0       0       0       0       0       0       0       0       0       0
       0       0       0       0       0       0       0       0       0       0
       0       0       0       0       0       0       0       0       0       0
       0       0       0       0       0       0       0       0       0       0
       0       0       0       0       0       0       0       0
    1008    3223    4131    3222    3218    4127    4628    4126    3223    2431
    3685    4131    4127    3683    4468    4628    4131    3685    2432    3226
    4628    4468    3687    4134    3222    4131    3226    1009    4126    4628
    4134    3225    4127    3683    4468    4628    3221    2430    3684    4130
    3218    4127    4628    4126    1007    3221    4130    3220    4126    4628
    4134    3225    3220    4130    3229    1011    4628    4468    3687    4134
    4130    3684    2433    3229    1007    3221    4130    3220    3219    4129
    4629    4128    3221    2430    3684    4130    4129    3682    4467    4629
    4130    3684    2433    3229    4629    4467    3688    4136    3220    4130
    3229    1011    4128    4629    4136    3227    4129    3682    4467    4629
    3232    2434    3691    4140    3219    4129    4629    4128    1013    3232
    4140    3231    4128    4629    4136    3227    3231    4140    3235    1014
    4629    4467    3688    4136    4140    3691    2435    3235    1009    3226
    4133    3224    3225    4134    4630    4132    3226    2432    3686    4133
    4134    3687    4469    4630    4133    3686    2450    3278    4630    4469
    3721    4184    3224    4133    3278    1073    4132    4630    4184    3277
    4134    3687    4469    4630    3229    2433    3689    4137    3225    4134
    4630    4132    1011    3229    4137    3228    4132    4630    4184    3277
    3228    4137    3281    1075    4630    4469    3721    4184    4137    3689
    2451    3281    1011    3229    4137    3228    3227    4136    4631    4135
    3229    2433    3689    4137    4136    3688    4470    4631    4137    3689
    2451    3281    4631    4470    3722    4186    3228    4137    3281    1075
    4135    4631    4186    3279    4136    3688    4470    4631    3235    2435
    3693    4143    3227    4136    4631    4135    1014    3235    4143    3234
    4135    4631    4186    3279    3234    4143    3284    1076    4631    4470
    3722    4186    4143    3693    2452    3284    1013    3232    4140    3231
    3230    4139    4632    4138    3232    2434    3691    4140    4139    3690
    4471    4632    4140    3691    2435    3235    4632    4471    3692    4142
    3231    4140    3235    1014    4138    4632    4142    3233    4139    3690
    4471    4632    3238    2436    3695    4146    3230    4139    4632    4138
    1016    3238    4146    3237    4138    4632    4142    3233    3237    4146
    3241    1017    4632    4471    3692    4142    4146    3695    2437    3241
    1014    3235    4143    3234    3233    4142    4633    4141    3235    2435
    3693    4143    4142    3692    4472    4633    4143    3693    2452    3284
    4633    4472    3724    4189    3234    4143    3284    1076    4141    4633
    4189    3282    4142    3692    4472    4633    3241    2437    3697    4149
    3233    4142    4633    4141    1017    3241    4149    3240    4141    4633
    4189    3282    3240    4149    3287    1077    4633    4472    3724    4189
    4149    3697    2453    3287    1016    3238    4146    3237    3236    4145
    4634    4144    3238    2436    3695    4146    4145    3694    4473    4634
    4146    3695    2437    3241    4634    4473    3696    4148    3237    4146
    3241    1017    4144    4634    4148    3239    4145    3694    4473    4634
    3244    2438    3699    4152    3236    4145    4634    4144    1019    3244
    4152    3243    4144    4634    4148    3239    3243    4152    3247    1020
    4634    4473    3696    4148    4152    3699    2439    3247    1017    3241
    4149    3240    3239    4148    4635    4147    3241    2437    3697    4149
    4148    3696    4474    4635    4149    3697    2453    3287    4635    4474
    3726    4192    3240    4149    3287    1077    4147    4635    4192    3285
    4148    3696    4474    4635    3247    2439    3701    4155    3239    4148
    4635    4147    1020    3247    4155    3246    4147    4635    4192    3285
    3246    4155    3290    1078    4635    4474    3726    4192    4155    3701
    2454    3290    1019    3244    4152    3243    3242    4151    4636    4150
    3244    2438    3699    4152    4151    3698    4475    4636    4152    3699
    2439    3247    4636    4475    3700    4154    3243    4152    3247    1020
    4150    4636    4154    3245    4151    3698    4475    4636    3250    2440
    3703    4158    3242    4151    4636    4150    1022    3250    4158    3249
    4150    4636    4154    3245    3249    4158    3253    1023    4636    4475
    3700    4154    4158    3703    2441    3253    1020    3247    4155    3246
    3245    4154    4637    4153    3247    2439    3701    4155    4154    3700
    4476    4637    4155    3701    2454    3290    4637    4476    3728    4195
    3246    4155    3290    1078    4153    4637    4195    3288    4154    3700
    4476    4637    3253    2441    3705    4161    3245    4154    4637    4153
    1023    3253    4161    3252    4153    4637    4195    3288    3252    4161
    3293    1079    4637    4476    3728    4195    4161    3705    2455    3293
    1022    3250    4158    3249    3248    4157    4638    4156    3250    2440
    3703    4158    4157    3702    4477    4638    4158    3703    2441    3253
    4638    4477    3704    4160    3249    4158    3253    1023    4156    4638
    4160    3251    4157    3702    4477    4638    3256    2442    3707    4164
    3248    4157    4638    4156    1025    3256    4164    3255    4156    4638
    4160    3251    3255    4164    3259    1026    4638    4477    3704    4160
    4164    3707    2443    3259    1023    3253    4161    3252    3251    4160
    4639    4159    3253    2441    3705    4161    4160    3704    4478    4639
    4161    3705    2455    3293    4639    4478    3730    4198    3252    4161
    3293    1079    4159    4639    4198    3291    4160    3704    4478    4639
    3259    2443    3709    4167    3251    4160    4639    4159    1026    3259
    4167    3258    4159    4639    4198    3291    3258    4167    3296    1080
    4639    4478    3730    4198    4167    3709    2456    3296    1025    3256
    4164    3255    3254    4163    4640    4162    3256    2442    3707    4164
    4163    3706    4479    4640    4164    3707    2443    3259    4640    4479
    3708    4166    3255    4164    3259    1026    4162    4640    4166    3257
    4163    3706    4479    4640    3262    2444    3711    4170    3254    4163
    4640    4162    1028    3262    4170    3261    4162    4640    4166    3257
    3261    4170    3265    1029    4640    4479    3708    4166    4170    3711
    2445    3265    1026    3259    4167    3258    3257    4166    4641    4165
    3259    2443    3709    4167    4166    3708    4480    4641    4167    3709
    2456    3296    4641    4480    3732    4201    3258    4167    3296    1080
    4165    4641    4201    3294    4166    3708    4480    4641    3265    2445
    3713    4173    3257    4166    4641    4165    1029    3265    4173    3264
    4165    4641    4201    3294    3264    4173    3299    1081    4641    4480
    3732    4201    4173    3713    2457    3299    1028    3262    4170    3261
    3260    4169    4642    4168    3262    2444    3711    4170    4169    3710
    4481    4642    4170    3711    2445    3265    4642    4481    3712    4172
    3261    4170    3265    1029    4168    4642    4172    3263    4169    3710
    4481    4642    3268    2446    3715    4176    3260    4169    4642    4168
    1031    3268    4176    3267    4168    4642    4172    3263    3267    4176
    3271    1032    4642    4481    3712    4172    4176    3715    2447    3271
    1029    3265    4173    3264    3263    4172    4643    4171    3265    2445
    3713    4173    4172    3712    4482    4643    4173    3713    2457    3299
    4643    4482    3734    4204    3264    4173    3299    1081    4171    4643
    4204    3297    4172    3712    4482    4643    3271    2447    3717    4179
    3263    4172    4643    4171    1032    3271    4179    3270    4171    4643
    4204    3297    3270    4179    3302    1082    4643    4482    3734    4204
    4179    3717    2458    3302    1031    3268    4176    3267    3266    4175
    4644    4174    3268    2446    3715    4176    4175    3714    4483    4644
    4176    3715    2447    3271    4644    4483    3716    4178    3267    4176
    3271    1032    4174    4644    4178    3269    4175    3714    4483    4644
    3273    2448    3718    4180    3266    4175    4644    4174    1034    3273
    4180    3272    4174    4644    4178    3269    3272    4180    3275    1036
    4644    4483    3716    4178    4180    3718    2449    3275    1032    3271
    4179    3270    3269    4178    4645    4177    3271    2447    3717    4179
    4178    3716    4484    4645    4179    3717    2458    3302    4645    4484
    3736    4207    3270    4179    3302    1082    4177    4645    4207    3300
    4178    3716    4484    4645    3275    2449    3719    4181    3269    4178
    4645    4177    1036    3275    4181    3274    4177    4645    4207    3300
    3274    4181    3304    1084    4645    4484    3736    4207    4181    3719
    2459    3304    1073    3278    4183    3276    3277    4184    4646    4182
    3278    2450    3720    4183    4184    3721    4485    4646    4183    3720
    2460    3307    4646    4485    3740    4212    3276    4183    3307    1091
    4182    4646    4212    3306    4184    3721    4485    4646    3281    2451
    3723    4187    3277    4184    4646    4182    1075    3281    4187    3280
    4182    4646    4212    3306    3280    4187    3310    1093    4646    4485
    3740    4212    4187    3723    2461    3310    1075    3281    4187    3280
    3279    4186    4647    4185    3281    2451    3723    4187    4186    3722
    4486    4647    4187    3723    2461    3310    4647    4486    3741    4214
    3280    4187    3310    1093    4185    4647    4214    3308    4186    3722
    4486    4647    3284    2452    3725    4190    3279    4186    4647    4185
    1076    3284    4190    3283    4185    4647    4214    3308    3283    4190
    3313    1094    4647    4486    3741    4214    4190    3725    2462    3313
    1076    3284    4190    3283    3282    4189    4648    4188    3284    2452
    3725    4190    4189    3724    4487    4648    4190    3725    2462    3313
    4648    4487    3743    4217    3283    4190    3313    1094    4188    4648
    4217    3311    4189    3724    4487    4648    3287    2453    3727    4193
    3282    4189    4648    4188    1077    3287    4193    3286    4188    4648
    4217    3311    3286    4193    3316    1095    4648    4487    3743    4217
    4193    3727    2463    3316    1077    3287    4193    3286    3285    4192
    4649    4191    3287    2453    3727    4193    4192    3726    4488    4649
    4193    3727    2463    3316    4649    4488    3745    4220    3286    4193
    3316    1095    4191    4649    4220    3314    4192    3726    4488    4649
    3290    2454    3729    4196    3285    4192    4649    4191    1078    3290
    4196    3289    4191    4649    4220    3314    3289    4196    3319    1096
    4649    4488    3745    4220    4196    3729    2464    3319    1078    3290
    4196    3289    3288    4195    4650    4194    3290    2454    3729    4196
    4195    3728    4489    4650    4196    3729    2464    3319    4650    4489
    3747    4223    3289    4196    3319    1096    4194    4650    4223    3317
    4195    3728    4489    4650    3293    2455    3731    4199    3288    4195
    4650    4194    1079    3293    4199    3292    4194    4650    4223    3317
    3292    4199    3322    1097    4650    4489    3747    4223    4199    3731
    2465    3322    1079    3293    4199    3292    3291    4198    4651    4197
    3293    2455    3731    4199    4198    3730    4490    4651    4199    3731
    2465    3322    4651    4490    3749    4226    3292    4199    3322    1097
    4197    4651    4226    3320    4198    3730    4490    4651    3296    2456
    3733    4202    3291    4198    4651    4197    1080    3296    4202    3295
    4197    4651    4226    3320    3295    4202    3325    1098    4651    4490
    3749    4226    4202    3733    2466    3325    1080    3296    4202    3295
    3294    4201    4652    4200    3296    2456    3733    4202    4201    3732
    4491    4652    4202    3733    2466    3325    4652    4491    3751    4229
    3295    4202    3325    1098    4200    4652    4229    3323    4201    3732
    4491    4652    3299    2457    3735    4205    3294    4201    4652    4200
    1081    3299    4205    3298    4200    4652    4229    3323    3298    4205
    3328    1099    4652    4491    3751    4229    4205    3735    2467    3328
    1081    3299    4205    3298    3297    4204    4653    4203    3299    2457
    3735    4205    4204    3734    4492    4653    4205    3735    2467    3328
    4653    4492    3753    4232    3298    4205    3328    1099    4203    4653
    4232    3326    4204    3734    4492    4653    3302    2458    3737    4208
    3297    4204    4653    4203    1082    3302    4208    3301    4203    4653
    4232    3326    3301    4208    3331    1100    4653    4492    3753    4232
    4208    3737    2468    3331    1082    3302    4208    3301    3300    4207
    4654    4206    3302    2458    3737    4208    4207    3736    4493    4654
    4208    3737    2468    3331    4654    4493    3755    4235    3301    4208
    3331    1100    4206    4654    4235    3329    4207    3736    4493    4654
    3304    2459    3738    4209    3300    4207    4654    4206    1084    3304
    4209    3303    4206    4654    4235    3329    3303    4209    3333    1102
    4654    4493    3755    4235    4209    3738    2469    3333    1091    3307
    4211    3305    3306    4212    4655    4210    3307    2460    3739    4211
    4212    3740    4494    4655    4211    3739    2470    3336    4655    4494
    3759    4240    3305    4211    3336    1109    4210    4655    4240    3335
    4212    3740    4494    4655    3310    2461    3742    4215    3306    4212
    4655    4210    1093    3310    4215    3309    4210    4655    4240    3335
    3309    4215    3339    1111    4655    4494    3759    4240    4215    3742
    2471    3339    1093    3310    4215    3309    3308    4214    4656    4213
    3310    2461    3742    4215    4214    3741    4495    4656    4215    3742
    2471    3339    4656    4495    3760    4242    3309    4215    3339    1111
    4213    4656    4242    3337    4214    3741    4495    4656    3313    2462
    3744    4218    3308    4214    4656    4213    1094    3313    4218    3312
    4213    4656    4242    3337    3312    4218    3342    1112    4656    4495
    3760    4242    4218    3744    2472    3342    1094    3313    4218    3312
    3311    4217    4657    4216    3313    2462    3744    4218    4217    3743
    4496    4657    4218    3744    2472    3342    4657    4496    3762    4245
    3312    4218    3342    1112    4216    4657    4245    3340    4217    3743
    4496    4657    3316    2463    3746    4221    3311    4217    4657    4216
    1095    3316    4221    3315    4216    4657    4245    3340    3315    4221
    3345    1113    4657    4496    3762    4245    4221    3746    2473    3345
    1095    3316    4221    3315    3314    4220    4658    4219    3316    2463
    3746    4221    4220    3745    4497    4658    4221    3746    2473    3345
    4658    4497    3764    4248    3315    4221    3345    1113    4219    4658
    4248    3343    4220    3745    4497    4658    3319    2464    3748    4224
    3314    4220    4658    4219    1096    3319    4224    3318    4219    4658
    4248    3343    3318    4224    3348    1114    4658    4497    3764    4248
    4224    3748    2474    3348    1096    3319    4224    3318    3317    4223
    4659    4222    3319    2464    3748    4224    4223    3747    4498    4659
    4224    3748    2474    3348    4659    4498    3766    4251    3318    4224
    3348    1114    4222    4659    4251    3346    4223    3747    4498    4659
    3322    2465    3750    4227    3317    4223    4659    4222    1097    3322
    4227    3321    4222    4659    4251    3346    3321    4227    3351    1115
    4659    4498    3766    4251    4227    3750    2475    3351    1097    3322
    4227    3321    3320    4226    4660    4225    3322    2465    3750    4227
    4226    3749    4499    4660    4227    3750    2475    3351    4660    4499
    3768    4254    3321    4227    3351    1115    4225    4660    4254    3349
    4226    3749    4499    4660    3325    2466    3752    4230    3320    4226
    4660    4225    1098    3325    4230    3324    4225    4660    4254    3349
    3324    4230    3354    1116    4660    4499    3768    4254    4230    3752
    2476    3354    1098    3325    4230    3324    3323    4229    4661    4228
    3325    2466    3752    4230    4229    3751    4500    4661    4230    3752
    2476    3354    4661    4500    3770    4257    3324    4230    3354    1116
    4228    4661    4257    3352    4229    3751    4500    4661    3328    2467
    3754    4233    3323    4229    4661    4228    1099    3328    4233    3327
    4228    4661    4257    3352    3327    4233    3357    1117    4661    4500
    3770    4257    4233    3754    2477    3357    1099    3328    4233    3327
    3326    4232    4662    4231    3328    2467    3754    4233    4232    3753
    4501    4662    4233    3754    2477    3357    4662    4501    3772    4260
    3327    4233    3357    1117    4231    4662    4260    3355    4232    3753
    4501    4662    3331    2468    3756    4236    3326    4232    4662    4231
    1100    3331    4236    3330    4231    4662    4260    3355    3330    4236
    3360    1118    4662    4501    3772    4260    4236    3756    2478    3360
    1100    3331    4236    3330    3329    4235    4663    4234    3331    2468
    3756    4236    4235    3755    4502    4663    4236    3756    2478    3360
    4663    4502    3774    4263    3330    4236    3360    1118    4234    4663
    4263    3358    4235    3755    4502    4663    3333    2469    3757    4237
    3329    4235    4663    4234    1102    3333    4237    3332    4234    4663
    4263    3358    3332    4237    3362    1120    4663    4502    3774    4263
    4237    3757    2479    3362    1109    3336    4239    3334    3335    4240
    4664    4238    3336    2470    3758    4239    4240    3759    4503    4664
    4239    3758    2480    3365    4664    4503    3778    4268    3334    4239
    3365    1127    4238    4664    4268    3364    4240    3759    4503    4664
    3339    2471    3761    4243    3335    4240    4664    4238    1111    3339
    4243    3338    4238    4664    4268    3364    3338    4243    3368    1129
    4664    4503    3778    4268    4243    3761    2481    3368    1111    3339
    4243    3338    3337    4242    4665    4241    3339    2471    3761    4243
    4242    3760    4504    4665    4243    3761    2481    3368    4665    4504
    3779    4270    3338    4243    3368    1129    4241    4665    4270    3366
    4242    3760    4504    4665    3342    2472    3763    4246    3337    4242
    4665    4241    1112    3342    4246    3341    4241    4665    4270    3366
    3341    4246    3371    1130    4665    4504    3779    4270    4246    3763
    2482    3371    1112    3342    4246    3341    3340    4245    4666    4244
    3342    2472    3763    4246    4245    3762    4505    4666    4246    3763
    2482    3371    4666    4505    3781    4273    3341    4246    3371    1130
    4244    4666    4273    3369    4245    3762    4505    4666    3345    2473
    3765    4249    3340    4245    4666    4244    1113    3345    4249    3344
    4244    4666    4273    3369    3344    4249    3374    1131    4666    4505
    3781    4273    4249    3765    2483    3374    1113    3345    4249    3344
    3343    4248    4667    4247    3345    2473    3765    4249    4248    3764
    4506    4667    4249    3765    2483    3374    4667    4506    3783    4276
    3344    4249    3374    1131    4247    4667    4276    3372    4248    3764
    4506    4667    3348    2474    3767    4252    3343    4248    4667    4247
    1114    3348    4252    3347    4247    4667    4276    3372    3347    4252
    3377    1132    4667    4506    3783    4276    4252    3767    2484    3377
    1114    3348    4252    3347    3346    4251    4668    4250    3348    2474
    3767    4252    4251    3766    4507    4668    4252    3767    2484    3377
    4668    4507    3785    4279    3347    4252    3377    1132    4250    4668
    4279    3375    4251    3766    4507    4668    3351    2475    3769    4255
    3346    4251    4668    4250    1115    3351    4255    3350    4250    4668
    4279    3375    3350    4255    3380    1133    4668    4507    3785    4279
    4255    3769    2485    3380    1115    3351    4255    3350    3349    4254
    4669    4253    3351    2475    3769    4255    4254    3768    4508    4669
    4255    3769    2485    3380    4669    4508    3787    4282    3350    4255
    3380    1133    4253    4669    4282    3378    4254    3768    4508    4669
    3354    2476    3771    4258    3349    4254    4669    4253    1116    3354
    4258    3353    4253    4669    4282    3378    3353    4258    3383    1134
    4669    4508    3787    4282    4258    3771    2486    3383    1116    3354
    4258    3353    3352    4257    4670    4256    3354    2476    3771    4258
    4257    3770    4509    4670    4258    3771    2486    3383    4670    4509
    3789    4285    3353    4258    3383    1134    4256    4670    4285    3381
    4257    3770    4509    4670    3357    2477    3773    4261    3352    4257
    4670    4256    1117    3357    4261    3356    4256    4670    4285    3381
    3356    4261    3386    1135    4670    4509    3789    4285    4261    3773
    2487    3386    1117    3357    4261    3356    3355    4260    4671    4259
    3357    2477    3773    4261    4260    3772    4510    4671    4261    3773
    2487    3386    4671    4510    3791    4288    3356    4261    3386    1135
    4259    4671    4288    3384    4260    3772    4510    4671    3360    2478
    3775    4264    3355    4260    4671    4259    1118    3360    4264    3359
    4259    4671    4288    3384    3359    4264    3389    1136    4671    4510
    3791    4288    4264    3775    2488    3389    1118    3360    4264    3359
    3358    4263    4672    4262    3360    2478    3775    4264    4263    3774
    4511    4672    4264    3775    2488    3389    4672    4511    3793    4291
    3359    4264    3389    1136    4262    4672    4291    3387    4263    3774
    4511    4672    3362    2479    3776    4265    3358    4263    4672    4262
    1120    3362    4265    3361    4262    4672    4291    3387    3361    4265
    3391    1138    4672    4511    3793    4291    4265    3776    2489    3391
    1127    3365    4267    3363    3364    4268    4673    4266    3365    2480
    3777    4267    4268    3778    4512    4673    4267    3777    2490    3394
    4673    4512    3797    4296    3363    4267    3394    1145    4266    4673
    4296    3393    4268    3778    4512    4673    3368    2481    3780    4271
    3364    4268    4673    4266    1129    3368    4271    3367    4266    4673
    4296    3393    3367    4271    3397    1147    4673    4512    3797    4296
    4271    3780    2491    3397    1129    3368    4271    3367    3366    4270
    4674    4269    3368    2481    3780    4271    4270    3779    4513    4674
    4271    3780    2491    3397    4674    4513    3798    4298    3367    4271
    3397    1147    4269    4674    4298    3395    4270    3779    4513    4674
    3371    2482    3782    4274    3366    4270    4674    4269    1130    3371
    4274    3370    4269    4674    4298    3395    3370    4274    3400    1148
    4674    4513    3798    4298    4274    3782    2492    3400    1130    3371
    4274    3370    3369    4273    4675    4272    3371    2482    3782    4274
    4273    3781    4514    4675    4274    3782    2492    3400    4675    4514
    3800    4301    3370    4274    3400    1148    4272    4675    4301    3398
    4273    3781    4514    4675    3374    2483    3784    4277    3369    4273
    4675    4272    1131    3374    4277    3373    4272    4675    4301    3398
    3373    4277    3403    1149    4675    4514    3800    4301    4277    3784
    2493    3403    1131    3374    4277    3373    3372    4276    4676    4275
    3374    2483    3784    4277    4276    3783    4515    4676    4277    3784
    2493    3403    4676    4515    3802    4304    3373    4277    3403    1149
    4275    4676    4304    3401    4276    3783    4515    4676    3377    2484
    3786    4280    3372    4276    4676    4275    1132    3377    4280    3376
    4275    4676    4304    3401    3376    4280    3406    1150    4676    4515
    3802    4304    4280    3786    2494    3406    1132    3377    4280    3376
    3375    4279    4677    4278    3377    2484    3786    4280    4279    3785
    4516    4677    4280    3786    2494    3406    4677    4516    3804    4307
    3376    4280    3406    1150    4278    4677    4307    3404    4279    3785
    4516    4677    3380    2485    3788    4283    3375    4279    4677    4278
    1133    3380    4283    3379    4278    4677    4307    3404    3379    4283
    3409    1151    4677    4516    3804    4307    4283    3788    2495    3409
    1133    3380    4283    3379    3378    4282    4678    4281    3380    2485
    3788    4283    4282    3787    4517    4678    4283    3788    2495    3409
    4678    4517    3806    4310    3379    4283    3409    1151    4281    4678
    4310    3407    4282    3787    4517    4678    3383    2486    3790    4286
    3378    4282    4678    4281    1134    3383    4286    3382    4281    4678
    4310    3407    3382    4286    3412    1152    4678    4517    3806    4310
    4286    3790    2496    3412    1134    3383    4286    3382    3381    4285
    4679    4284    3383    2486    3790    4286    4285    3789    4518    4679
    4286    3790    2496    3412    4679    4518    3808    4313    3382    4286
    3412    1152    4284    4679    4313    3410    4285    3789    4518    4679
    3386    2487    3792    4289    3381    4285    4679    4284    1135    3386
    4289    3385    4284    4679    4313    3410    3385    4289    3415    1153
    4679    4518    3808    4313    4289    3792    2497    3415    1135    3386
    4289    3385    3384    4288    4680    4287    3386    2487    3792    4289
    4288    3791    4519    4680    4289    3792    2497    3415    4680    4519
    3810    4316    3385    4289    3415    1153    4287    4680    4316    3413
    4288    3791    4519    4680    3389    2488    3794    4292    3384    4288
    4680    4287    1136    3389    4292    3388    4287    4680    4316    3413
    3388    4292    3418    1154    4680    4519    3810    4316    4292    3794
    2498    3418    1136    3389    4292    3388    3387    4291    4681    4290
    3389    2488    3794    4292    4291    3793    4520    4681    4292    3794
    2498    3418    4681    4520    3812    4319    3388    4292    3418    1154
    4290    4681    4319    3416    4291    3793    4520    4681    3391    2489
    3795    4293    3387    4291    4681    4290    1138    3391    4293    3390
    4290    4681    4319    3416    3390    4293    3420    1156    4681    4520
    3812    4319    4293    3795    2499    3420    1145    3394    4295    3392
    3393    4296    4682    4294    3394    2490    3796    4295    4296    3797
    4521    4682    4295    3796    2500    3423    4682    4521    3816    4324
    3392    4295    3423    1163    4294    4682    4324    3422    4296    3797
    4521    4682    3397    2491    3799    4299    3393    4296    4682    4294
    1147    3397    4299    3396    4294    4682    4324    3422    3396    4299
    3426    1165    4682    4521    3816    4324    4299    3799    2501    3426
    1147    3397    4299    3396    3395    4298    4683    4297    3397    2491
    3799    4299    4298    3798    4522    4683    4299    3799    2501    3426
    4683    4522    3817    4326    3396    4299    3426    1165    4297    4683
    4326    3424    4298    3798    4522    4683    3400    2492    3801    4302
    3395    4298    4683    4297    1148    3400    4302    3399    4297    4683
    4326    3424    3399    4302    3429    1166    4683    4522    3817    4326
    4302    3801    2502    3429    1148    3400    4302    3399    3398    4301
    4684    4300    3400    2492    3801    4302    4301    3800    4523    4684
    4302    3801    2502    3429    4684    4523    3819    4329    3399    4302
    3429    1166    4300    4684    4329    3427    4301    3800    4523    4684
    3403    2493    3803    4305    3398    4301    4684    4300    1149    3403
    4305    3402    4300    4684    4329    3427    3402    4305    3432    1167
    4684    4523    3819    4329    4305    3803    2503    3432    1149    3403
    4305    3402    3401    4304    4685    4303    3403    2493    3803    4305
    4304    3802    4524    4685    4305    3803    2503    3432    4685    4524
    3821    4332    3402    4305    3432    1167    4303    4685    4332    3430
    4304    3802    4524    4685    3406    2494    3805    4308    3401    4304
    4685    4303    1150    3406    4308    3405    4303    4685    4332    3430
    3405    4308    3435    1168    4685    4524    3821    4332    4308    3805
    2504    3435    1150    3406    4308    3405    3404    4307    4686    4306
    3406    2494    3805    4308    4307    3804    4525    4686    4308    3805
    2504    3435    4686    4525    3823    4335    3405    4308    3435    1168
    4306    4686    4335    3433    4307    3804    4525    4686    3409    2495
    3807    4311    3404    4307    4686    4306    1151    3409    4311    3408
    4306    4686    4335    3433    3408    4311    3438    1169    4686    4525
    3823    4335    4311    3807    2505    3438    1151    3409    4311    3408
    3407    4310    4687    4309    3409    2495    3807    4311    4310    3806
    4526    4687    4311    3807    2505    3438    4687    4526    3825    4338
    3408    4311    3438    1169    4309    4687    4338    3436    4310    3806
    4526    4687    3412    2496    3809    4314    3407    4310    4687    4309
    1152    3412    4314    3411    4309    4687    4338    3436    3411    4314
    3441    1170    4687    4526    3825    4338    4314    3809    2506    3441
    1152    3412    4314    3411    3410    4313    4688    4312    3412    2496
    3809    4314    4313    3808    4527    4688    4314    3809    2506    3441
    4688    4527    3827    4341    3411    4314    3441    1170    4312    4688
    4341    3439    4313    3808    4527    4688    3415    2497    3811    4317
    3410    4313    4688    4312    1153    3415    4317    3414    4312    4688
    4341    3439    3414    4317    3444    1171    4688    4527    3827    4341
    4317    3811    2507    3444    1153    3415    4317    3414    3413    4316
    4689    4315    3415    2497    3811    4317    4316    3810    4528    4689
    4317    3811    2507    3444    4689    4528    3829    4344    3414    4317
    3444    1171    4315    4689    4344    3442    4316    3810    4528    4689
    3418    2498    3813    4320    3413    4316    4689    4315    1154    3418
    4320    3417    4315    4689    4344    3442    3417    4320    3447    1172
    4689    4528    3829    4344    4320    3813    2508    3447    1154    3418
    4320    3417    3416    4319    4690    4318    3418    2498    3813    4320
    4319    3812    4529    4690    4320    3813    2508    3447    4690    4529
    3831    4347    3417    4320    3447    1172    4318    4690    4347    3445
    4319    3812    4529    4690    3420    2499    3814    4321    3416    4319
    4690    4318    1156    3420    4321    3419    4318    4690    4347    3445
    3419    4321    3449    1174    4690    4529    3831    4347    4321    3814
    2509    3449    1163    3423    4323    3421    3422    4324    4691    4322
    3423    2500    3815    4323    4324    3816    4530    4691    4323    3815
    2510    3452    4691    4530    3835    4352    3421    4323    3452    1181
    4322    4691    4352    3451    4324    3816    4530    4691    3426    2501
    3818    4327    3422    4324    4691    4322    1165    3426    4327    3425
    4322    4691    4352    3451    3425    4327    3455    1183    4691    4530
    3835    4352    4327    3818    2511    3455    1165    3426    4327    3425
    3424    4326    4692    4325    3426    2501    3818    4327    4326    3817
    4531    4692    4327    3818    2511    3455    4692    4531    3836    4354
    3425    4327    3455    1183    4325    4692    4354    3453    4326    3817
    4531    4692    3429    2502    3820    4330    3424    4326    4692    4325
    1166    3429    4330    3428    4325    4692    4354    3453    3428    4330
    3458    1184    4692    4531    3836    4354    4330    3820    2512    3458
    1166    3429    4330    3428    3427    4329    4693    4328    3429    2502
    3820    4330    4329    3819    4532    4693    4330    3820    2512    3458
    4693    4532    3838    4357    3428    4330    3458    1184    4328    4693
    4357    3456    4329    3819    4532    4693    3432    2503    3822    4333
    3427    4329    4693    4328    1167    3432    4333    3431    4328    4693
    4357    3456    3431    4333    3461    1185    4693    4532    3838    4357
    4333    3822    2513    3461    1167    3432    4333    3431    3430    4332
    4694    4331    3432    2503    3822    4333    4332    3821    4533    4694
    4333    3822    2513    3461    4694    4533    3840    4360    3431    4333
    3461    1185    4331    4694    4360    3459    4332    3821    4533    4694
    3435    2504    3824    4336    3430    4332    4694    4331    1168    3435
    4336    3434    4331    4694    4360    3459    3434    4336    3464    1186
    4694    4533    3840    4360    4336    3824    2514    3464    1168    3435
    4336    3434    3433    4335    4695    4334    3435    2504    3824    4336
    4335    3823    4534    4695    4336    3824    2514    3464    4695    4534
    3842    4363    3434    4336    3464    1186    4334    4695    4363    3462
    4335    3823    4534    4695    3438    2505    3826    4339    3433    4335
    4695    4334    1169    3438    4339    3437    4334    4695    4363    3462
    3437    4339    3467    1187    4695    4534    3842    4363    4339    3826
    2515    3467    1169    3438    4339    3437    3436    4338    4696    4337
    3438    2505    3826    4339    4338    3825    4535    4696    4339    3826
    2515    3467    4696    4535    3844    4366    3437    4339    3467    1187
    4337    4696    4366    3465    4338    3825    4535    4696    3441    2506
    3828    4342    3436    4338    4696    4337    1170    3441    4342    3440
    4337    4696    4366    3465    3440    4342    3470    1188    4696    4535
    3844    4366    4342    3828    2516    3470    1170    3441    4342    3440
    3439    4341    4697    4340    3441    2506    3828    4342    4341    3827
    4536    4697    4342    3828    2516    3470    4697    4536    3846    4369
    3440    4342    3470    1188    4340    4697    4369    3468    4341    3827
    4536    4697    3444    2507    3830    4345    3439    4341    4697    4340
    1171    3444    4345    3443    4340    4697    4369    3468    3443    4345
    3473    1189    4697    4536    3846    4369    4345    3830    2517    3473
    1171    3444    4345    3443    3442    4344    4698    4343    3444    2507
    3830    4345    4344    3829    4537    4698    4345    3830    2517    3473
    4698    4537    3848    4372    3443    4345    3473    1189    4343    4698
    4372    3471    4344    3829    4537    4698    3447    2508    3832    4348
    3442    4344    4698    4343    1172    3447    4348    3446    4343    4698
    4372    3471    3446    4348    3476    1190    4698    4537    3848    4372
    4348    3832    2518    3476    1172    3447    4348    3446    3445    4347
    4699    4346    3447    2508    3832    4348    4347    3831    4538    4699
    4348    3832    2518    3476    4699    4538    3850    4375    3446    4348
    3476    1190    4346    4699    4375    3474    4347    3831    4538    4699
    3449    2509    3833    4349    3445    4347    4699    4346    1174    3449
    4349    3448    4346    4699    4375    3474    3448    4349    3478    1192
    4699    4538    3850    4375    4349    3833    2519    3478    1181    3452
    4351    3450    3451    4352    4700    4350    3452    2510    3834    4351
    4352    3835    4539    4700    4351    3834    2520    3480    4700    4539
    3853    4378    3450    4351    3480    1199    4350    4700    4378    3479
    4352    3835    4539    4700    3455    2511    3837    4355    3451    4352
    4700    4350    1183    3455    4355    3454    4350    4700    4378    3479
    3454    4355    3482    1201    4700    4539    3853    4378    4355    3837
    2521    3482    1183    3455    4355    3454    3453    4354    4701    4353
    3455    2511    3837    4355    4354    3836    4540    4701    4355    3837
    2521    3482    4701    4540    3854    4379    3454    4355    3482    1201
    4353    4701    4379    3481    4354    3836    4540    4701    3458    2512
    3839    4358    3453    4354    4701    4353    1184    3458    4358    3457
    4353    4701    4379    3481    3457    4358    3484    1203    4701    4540
    3854    4379    4358    3839    2522    3484    1184    3458    4358    3457
    3456    4357    4702    4356    3458    2512    3839    4358    4357    3838
    4541    4702    4358    3839    2522    3484    4702    4541    3855    4380
    3457    4358    3484    1203    4356    4702    4380    3483    4357    3838
    4541    4702    3461    2513    3841    4361    3456    4357    4702    4356
    1185    3461    4361    3460    4356    4702    4380    3483    3460    4361
    3486    1205    4702    4541    3855    4380    4361    3841    2523    3486
    1185    3461    4361    3460    3459    4360    4703    4359    3461    2513
    3841    4361    4360    3840    4542    4703    4361    3841    2523    3486
    4703    4542    3856    4381    3460    4361    3486    1205    4359    4703
    4381    3485    4360    3840    4542    4703    3464    2514    3843    4364
    3459    4360    4703    4359    1186    3464    4364    3463    4359    4703
    4381    3485    3463    4364    3488    1207    4703    4542    3856    4381
    4364    3843    2524    3488    1186    3464    4364    3463    3462    4363
    4704    4362    3464    2514    3843    4364    4363    3842    4543    4704
    4364    3843    2524    3488    4704    4543    3857    4382    3463    4364
    3488    1207    4362    4704    4382    3487    4363    3842    4543    4704
    3467    2515    3845    4367    3462    4363    4704    4362    1187    3467
    4367    3466    4362    4704    4382    3487    3466    4367    3490    1209
    4704    4543    3857    4382    4367    3845    2525    3490    1187    3467
    4367    3466    3465    4366    4705    4365    3467    2515    3845    4367
    4366    3844    4544    4705    4367    3845    2525    3490    4705    4544
    3858    4383    3466    4367    3490    1209    4365    4705    4383    3489
    4366    3844    4544    4705    3470    2516    3847    4370    3465    4366
    4705    4365    1188    3470    4370    3469    4365    4705    4383    3489
    3469    4370    3492    1211    4705    4544    3858    4383    4370    3847
    2526    3492    1188    3470    4370    3469    3468    4369    4706    4368
    3470    2516    3847    4370    4369    3846    4545    4706    4370    3847
    2526    3492    4706    4545    3859    4384    3469    4370    3492    1211
    4368    4706    4384    3491    4369    3846    4545    4706    3473    2517
    3849    4373    3468    4369    4706    4368    1189    3473    4373    3472
    4368    4706    4384    3491    3472    4373    3494    1213    4706    4545
    3859    4384    4373    3849    2527    3494    1189    3473    4373    3472
    3471    4372    4707    4371    3473    2517    3849    4373    4372    3848
    4546    4707    4373    3849    2527    3494    4707    4546    3860    4385
    3472    4373    3494    1213    4371    4707    4385    3493    4372    3848
    4546    4707    3476    2518    3851    4376    3471    4372    4707    4371
    1190    3476    4376    3475    4371    4707    4385    3493    3475    4376
    3496    1215    4707    4546    3860    4385    4376    3851    2528    3496
    1190    3476    4376    3475    3474    4375    4708    4374    3476    2518
    3851    4376    4375    3850    4547    4708    4376    3851    2528    3496
    4708    4547    3861    4386    3475    4376    3496    1215    4374    4708
    4386    3495    4375    3850    4547    4708    3478    2519    3852    4377
    3474    4375    4708    4374    1192    3478    4377    3477    4374    4708
    4386    3495    3477    4377    3497    1218    4708    4547    3861    4386
    4377    3852    2529    3497
       0      22       0       0       0
      14      15      16      17      18      19      20      21      22      23
      24      25      26      27      28      29      30      31      32      33
      34      35
       4       0       0       3      96
       0       0       0       0       0       0       0       0       0       0
       0       0       0       0       0       0       0       0       0       0
       0       0       0       0       0       0       0       0       0       0
       0       0       0       0       0       0       0       0       0       0
       0       0       0       0       0       0       0       0       0       0
       0       0       0       0       0       0       0       0       0       0
       0       0       0       0       0       0       0       0       0       0
       0       0       0       0       0       0       0       0       0       0
       0       0       0       0       0       0       0       0       0       0
       0       0       0       0       0       0
     225    2929     226     226    2929     257     225     288    2929     227
    3016     225     225    3016     288     227     287    3016     226    2928
     256     256    2928     258     226     257    2928     228    3013     227
     227    3013     287     228     286    3013     229    3010     228     228
    3010     286     229     285    3010     230    3007     229     229    3007
     285     230     284    3007     231    3004     230     230    3004     284
     231     283    3004     232    3001     231     231    3001     283     232
     282    3001     233    2998     232     232    2998     282     233     281
    2998     234    2995     233     233    2995     281     234     280    2995
     235    2993     234     234    2993     280     235     279    2993     236
    2990     235     235    2990     279     236     278    2990     237    2987
     236     236    2987     278     237     277    2987     238    2984     237
     237    2984     277     238     276    2984     239    2981     238     238
    2981     276     239     275    2981     240    2978     239     239    2978
     275     240     274    2978     241    2975     240     240    2975     274
     241     273    2975     242    2972     241     241    2972     273     242
     272    2972     243    2970     242     242    2970     272     243     271
    2970     244    2967     243     243    2967     271     244     270    2967
     245    2964     244     244    2964     270     245     269    2964     246
    2961     245     245    2961     269     246     268    2961     247    2958
     246     246    2958     268     247     267    2958     248    2955     247
     247    2955     267     248     266    2955     249    2952     248     248
    2952     266     249     265    2952     250    2949     249     249    2949
     265     250     264    2949     251    2947     250     250    2947     264
     251     263    2947     252    2944     251     251    2944     263     252
     262    2944     253    2941     252     252    2941     262     253     261
    2941     254    2938     253     253    2938     261     254     260    2938
     255    2935     254     254    2935     260     255     259    2935     256
    2932     255     255    2932     259     256     258    2932
       8       0       0       4     224
       0       0       0       0       0       0       0       0       0       0
       0       0       0       0       0       0       0       0       0       0
       0       0       0       0       0       0       0       0       0       0
       0       0       0       0       0       0       0       0       0       0
       0       0       0       0       0       0       0       0       0       0
       0       0       0       0       0       0       0       0       0       0
       0       0       0       0       0       0       0       0       0       0
       0       0       0       0       0       0       0       0       0       0
       0       0       0       0       0       0       0       0       0       0
       0       0       0       0       0       0       0       0       0       0
       0       0       0       0       0       0       0       0       0       0
       0       0       0       0       0       0       0       0       0       0
       0       0       0       0       0       0       0       0       0       0
       0       0       0       0       0       0       0       0       0       0
       0       0       0       0       0       0       0       0       0       0
       0       0       0       0       0       0       0       0       0       0
       0       0       0       0       0       0       0       0       0       0
       0       0       0       0       0       0       0       0       0       0
       0       0       0       0       0       0       0       0       0       0
       0       0       0       0       0       0       0       0       0       0
       0       0       0       0       0       0       0       0       0       0
       0       0       0       0       0       0       0       0       0       0
       0       0       0       0
       1       2       3       4      16      23       2       1      11       1
       4      13      10      16       1      11       2      17      20       3
      23      28      17       2       4       3      14       6       3      20
      21      14      13       4       6       5       5       6       7       8
     158       5       8     159     154      13       5     158       6      14
      15       7       8       7     223     162       7      15     221     223
     159       8     162     161       9      10      11      12     160       9
      12     149      12      11      13     154     149      12     154     150
      14      21      22      15      15      22     219     221      17      18
      19      20      28      33      18      17      18      24      25      19
      33      38      24      18      20      19      26      21      19      25
      31      26      21      26      27      22      22      27     217     219
      24      29      30      25      38      43      29      24      25      30
      36      31      26      31      32      27      27      32     215     217
      29      34      35      30      43      48      34      29      30      35
      41      36      31      36      37      32      32      37     213     215
      34      39      40      35      48      53      39      34      35      40
      46      41      36      41      42      37      37      42     211     213
      39      44      45      40      53      58      44      39      40      45
      51      46      41      46      47      42      42      47     209     211
      44      49      50      45      58      63      49      44      45      50
      56      51      46      51      52      47      47      52     207     209
      49      54      55      50      63      68      54      49      50      55
      61      56      51      56      57      52      52      57     205     207
      54      59      60      55      68      73      59      54      55      60
      66      61      56      61      62      57      57      62     203     205
      59      64      65      60      73      78      64      59      60      65
      71      66      61      66      67      62      62      67     201     203
      64      69      70      65      78      83      69      64      65      70
      76      71      66      71      72      67      67      72     199     201
      69      74      75      70      83      88      74      69      70      75
      81      76      71      76      77      72      72      77     197     199
      74      79      80      75      88      93      79      74      75      80
      86      81      76      81      82      77      77      82     195     197
      79      84      85      80      93      98      84      79      80      85
      91      86      81      86      87      82      82      87     193     195
      84      89      90      85      98     103      89      84      85      90
      96      91      86      91      92      87      87      92     191     193
      89      94      95      90     103     108      94      89      90      95
     101      96      91      96      97      92      92      97     189     191
      94      99     100      95     108     113      99      94      95     100
     106     101      96     101     102      97      97     102     187     189
      99     104     105     100     122     104      99     113     100     105
     111     106     101     106     107     102     102     107     185     187
     104     109     110     105     122     123     109     104     105     110
     116     111     106     111     112     107     107     112     183     185
     109     114     115     110     123     128     114     109     110     115
     120     116     111     116     117     112     112     117     181     183
     114     118     119     115     128     133     118     114     115     119
     126     120     116     120     121     117     117     121     179     181
[truncated: 587,754 more chars]
