# Supplementary material for: A numerical study towards shape memory alloys application in orthotic management of pediatric knee lateral deviations
Source: Sci Rep. 2023 Feb 6;13:2134. doi: 10.1038/s41598-023-29254-z (PMC9902535; doi:10.1038/s41598-023-29254-z)
Supplement: Supplementary file 1 — Supplementary Information. [file 41598_2023_29254_MOESM1_ESM.zip › Sup_mats/Sup_Mat_6.dgibi]

********************************************************************************
* 3D model of the distal femur. Growth and remodeling from walking loads
********************************************************************************
* -------------------------------------------------------------------------------
 
DEBP ESCA1 LIS1*'LISTREEL' DUT1*'FLOTTANT' PER1*'FLOTTANT';
LIS2 = PROG 0.;
REPE K ((DIME LIS1) - 1);
PAT1 = (EXTR LIS1 (&K));
PAT1 = (@MOD PAT1 PER1);
SI (PAT1 <EG DUT1);
LIS2 = INSE LIS2 (&K + 1) 1.;
SINO;
LIS2 = INSE LIS2 (&K + 1) 0.;
FINS;
FIN K;
FINP LIS2;
* THIS IS DONE AFTER EACH CALCULATED STEP
DEBP PROC0 TAB1*'TABLE';
SI (EXIS UPC1);
TAB1.'TIMES' = INSE TAB1.'TIMES' TAB1.'CURRENT_TIME' (EXTR TAB1.'CALCULATED_TIMES' TAB1.'CURRENT_TIME');
TAB1.'ANG_FEM' = INSE TAB1.'ANG_FEM' TAB1.'CURRENT_TIME' ((MAXI (EXCO (REDU (UPC1 + UMAD1) (DIA1 POIN PROC (BARY SL1 ))) 'RY'))/DT*365.) ;
TAB1.'POS_FEM' = INSE TAB1.'POS_FEM' TAB1.'CURRENT_TIME' ((MAXI (EXCO (REDU (UPC1 + UMAD1) (DIA1 POIN PROC (BARY SL1 ))) 'UZ'))/DT*365.) ;
TAB1.'ANG_TIB' = INSE TAB1.'ANG_TIB' TAB1.'CURRENT_TIME' ((MAXI (EXCO (REDU (UPC1 + UMAD1) (DIA2 POIN PROC (BARY FIJ1))) 'RY'))/DT*365.);
TAB1.'POS_TIB' = INSE TAB1.'POS_TIB' TAB1.'CURRENT_TIME' ((MAXI (EXCO (REDU (UPC1 + UMAD1) (DIA2 POIN PROC (BARY FIJ1))) 'UZ'))/DT*365.);
FINS;
AUXI1 = (ENVE TAB1.PHYSIS) ELEM APPU DIA1;
MODAUXI1 = MODE AUXI1 MECANIQUE;
AUXI2 = CHAN 'CHAM' (PSIP AUXI1 (ENVE EPI1)) MODAUXI1;
AUXI2 = (INTG AUXI2 MODAUXI1)/(MESU AUXI1);
TAB1.'ESP_PROMF' = INSE TAB1.'ESP_PROMF' TAB1.'CURRENT_TIME'  AUXI2;
AUXI1 = (ENVE TAB1.PHYSIS) ELEM APPU DIA2;
MODAUXI1 = MODE AUXI1 MECANIQUE;
AUXI2 = CHAN 'CHAM' (PSIP AUXI1 (ENVE EPI2)) MODAUXI1;
AUXI2 = (INTG AUXI2 MODAUXI1)/(MESU AUXI1);
TAB1.'ESP_PROMT' = INSE TAB1.'ESP_PROMT' TAB1.'CURRENT_TIME'  AUXI2;
FINP TAB1;

CUENTA1 = 0;
REPE TITO 1;

* OPTI REST 'CONTADOR';
* REST;
CUENTA1 = CUENTA1 + 1;
* OPTI SAUV 'CONTADOR';
* SAUV CUENTA1;
*OPTI ERRE CONTROLE;
********************************************************************************
*                      MODEL PARAMETERS
********************************************************************************

*TABLE INITIALIZATION
TABH = TABLE 'DATA';

********************************************************************************
* GROWTH PARAMETERS 
********************************************************************************
TABH.'GROWTH_MODEL' = 'RHEO';
* GROWTH MODEL PARAMETERS
TABH.'LINEAR_GROWTH' = TABL;
K1T1 = MAXI (BRUI 'BLAN' 'GAUS' 1.5 0.75 1);
TABH.'LINEAR_GROWTH'.'T1' = MAXI (ABS (BRUI 'BLAN' 'GAUS' 1.0 0.5 1));
TABH.'LINEAR_GROWTH'.'KM1' = -1.*K1T1 / TABH.'LINEAR_GROWTH'.'T1';
TABH.'LINEAR_GROWTH'.'KM2' = MAXI (BRUI 'BLAN' 'GAUS' 3.5 1.75 1);
TABH.'LINEAR_GROWTH'.'KM3' = MAXI (BRUI 'BLAN' 'GAUS' 5.5 1.4 1)*TABH.'LINEAR_GROWTH'.'KM2';

TABH.'LINEAR_GROWTH'.'T2' = MAXI (ABS (BRUI 'BLAN' 'GAUS' 2.6 1.3 1));

TABH.'LINEAR_GROWTH'.'LPF'= MAXI (ABS (BRUI 'BLAN' 'GAUS' 14.9 2.4 1))/365.; 
TABH.'LINEAR_GROWTH'.'LPT'= TABH.'LINEAR_GROWTH'.'LPF'*0.857;
TABH.'LINEAR_GROWTH'.'FRT'= (MAXI (ABS (BRUI 'BLAN' 'GAUS' 10.5 1.5 1)))/24.;
TABH.'LINEAR_GROWTH'.'INIA' =  MAXI (ABS (BRUI 'BLAN' 'GAUS' 10. 5. 1)) ;

TABH.'BONE_PROPERTIES' = TABL;
TABH.'BONE_PROPERTIES'.'F' = MAXI (ABS (BRUI 'BLAN' 'GAUS' 12. 4.3 1));

********************************************************************************
DT = .01;
* CALCULATED AND SAVED TIMES
TABH.'CALCULATED_TIMES' = PROG 0. PAS DT 60.;
TABH.'SAVED_TIMES'      = PROG 0. PAS 1. 60.;

********************************************************************************
********************************************************************************
*                          XXXXXX CONSTANT EFFORT XXXXXX
********************************************************************************
********************************************************************************

********************************************************************************
*                      MODEL MESH
********************************************************************************

OPTI REST 'FORMAT' 'Sup_Mat_1.sauv';
REST;

FRO1 = DIFF (ENVE (FIS1)) ((INTE (ENVE FIS1) (ENVE (DIA1))) ET (INTE (ENVE FIS1) (ENVE (EPI1))));
FRO2 = DIFF (ENVE (FIS2)) ((INTE (ENVE FIS2) (ENVE (DIA2))) ET (INTE (ENVE FIS2) (ENVE (EPI2))));

FIST = FIS1 ET FIS2;

FEM1 = FIS1 ET EPI1 ET DIA1;
TIB1 = FIS2 ET EPI2 ET DIA2;

*BONE MESH
TABH.'BONE' = DIA1 ET EPI1 ET DIA2 ET EPI2;
*PHYSIS MESH
TABH.'PHYSIS' = FIST;
*REFERENCE MESHES
TABH.'REFERENCES' = (SL1 ET FIJ1) COUL VERT;
*INITIAL DENSITY DISTRIBUTION
TABH.'DENSITY' = (MANU 'CHPO' TABH.'BONE' 'NATURE' 'DISCRET' 'RHO' 1.9 );

********************************************************************************
TABH.'GROW' = VRAI;
TABH.'REMODELING' = FAUX;
TABH.'RIGID_BONE' = VRAI;

********************************************************************************
*                        GROWTH INITIAL CONDITINS
********************************************************************************

MOD1 = (MODE (TABH.'BONE') mecanique elastique constituant 'HUESO') ;
MOD2 =   MODE FIST mecanique elastique 'ICC8' constituant 'HUESO';

TABH.'MODEL' = MOD1 ET MOD2;

Y1 = MANU CHML TABH.'BONE' youn 10E4 constituant 'HUESO' ;   
N1 = MANU CHML TABH.'BONE' NU 0.3 constituant 'HUESO';
A1 = MANU CHML TABH.'BONE' ALPH 0 constituant 'HUESO';
E1 = MANU CHML TABH.'BONE' EPAI 100. constituant 'HUESO';

Y2 = MANU CHML TABH.'PHYSIS' youn TABH.'BONE_PROPERTIES'.'F'  constituant 'HUESO' ;    
N2 = MANU CHML TABH.'PHYSIS' NU 0.40 constituant 'HUESO';
A2 = MANU CHML TABH.'PHYSIS' ALPH 1. constituant 'HUESO';

you1 = REDU (Y1 ET Y2) TABH.'MODEL';                                               
nu1  = REDU (N1 ET N2) TABH.'MODEL';
ALP1 = REDU (A1 ET A2) TABH.'MODEL';
EPA1 = REDU E1 TABH.MODEL;

TABH.'MATERIAL' = MATE TABH.'MODEL' YOUN YOU1 NU NU1 ALPH ALP1;

*INITIAL GROWTH TENSOR 
CB1 = (BLOQ DEPL (EPI1 ET EPI2)) ET (BLOQ UX UY (DIA1 ET DIA2));
CB2 = BLOQ UZ DIA1;
CB3 = BLOQ UZ DIA2;
F1 = DEPI CB2 (1.);
F2 = DEPI CB3 (-.857);

    
PRE1 = PRES 'MASS' (FRO1 ET FRO2) (MODE TABH.PHYSIS MECANIQUE) -1.;
PRE1 = NOMC PRE1 (MOTS FX FY FZ) (MOTS UX UY UZ);
REL3 = BLOQ DEPL (FRO1 ET FRO2) 'DIRECTION' PRE1;

U = RESO ((RIGI TABH.'MODEL' TABH.'MATERIAL') ET (CB1 ET CB2 ET CB3 ET REL3)) (F1 ET F2);

EPS1 = EPSI 'LINE' U (REDU TABH.MODEL TABH.PHYSIS);
* 
* OPTI DONN 5;

M = NOMC (EXCO 'UZ' U) 'M';
M = (REDU M FIS1) + (-1./.857*(REDU M FIS2));

*INITIAL MATURITY DISTRIBUTION
TABH.'MATURITY' = M;

* *OBTAINING EPB:
EPB = CHAN 'TYPE' (HIDR2 (EPS1 + (ZERO  TABH.'MODEL' 'DEFORMATIONS'))) 'SCALAIRE';

TABH.'LINEAR_GROWTH'.'EB' = TABH.'LINEAR_GROWTH'.'LPF'*0.5*EPB;
TABH.'DIRECTION' = (EPS1 + (ZERO  TABH.'MODEL' 'DEFORMATIONS'))/EPB;

********************************************************************************
*                            LOADING
********************************************************************************

M1 = MOME  'MY'  1118. (DIA1 POIN PROC (BARY SL1 ));
M2 = MOME  'MY' -1118. (DIA2 POIN PROC (BARY FIJ1));

CHA1 = CHAR MECA (M1 ET M2) (EVOL MANU (TABH.'CALCULATED_TIMES') + (ESCA1 TABH.'CALCULATED_TIMES' TABH.'LINEAR_GROWTH'.'FRT' 1.));

TABH.'SUST_FORCE' = CHA1;

TABH.'SUST_BLOCAGE' = (BLOQ DEPL (EPI1 ET EPI2)) ET (COLLER  DIA1 SL1) ET (COLLER DIA2 FIJ1);

TABH.'GROWTH_FIXED' = (BLOQ DEPL (EPI1 ET EPI2)) ET (COLLER  DIA1 SL1) ET (COLLER DIA2 FIJ1);

********************************************************************************
*                           AFTER EACH TIME STEP
********************************************************************************
TABH.'METHOD' = VRAI;
TABH.'PROC0' = VRAI;
TABH.'TIMES' = PROG;
TABH.'ANG_FEM' = PROG;
TABH.'POS_FEM' = PROG;
TABH.'ANG_TIB' = PROG;
TABH.'POS_TIB' = PROG;
TABH.'ESP_PROMF' = PROG;
TABH.'ESP_PROMT' = PROG;


********************************************************************************
BONE_GROWTH TABH;
*******************************************************************************
ARCH1 = ET 'CONSTANT_EFFORT' (@FIX CUENTA1 0);
OPTI SAUV ARCH1;
SAUV TABH;

OUBL TABH;
MENAGE 'OBLI';

FIN TITO;
