# Supplementary material for: A numerical study towards shape memory alloys application in orthotic management of pediatric knee lateral deviations
Source: Sci Rep. 2023 Feb 6;13:2134. doi: 10.1038/s41598-023-29254-z (PMC9902535; doi:10.1038/s41598-023-29254-z)
Supplement: Supplementary file 1 — Supplementary Information. [file 41598_2023_29254_MOESM1_ESM.zip › Sup_mats/Sup_Mat_2.sauv]

 ENREGISTREMENT DE TYPE   4
 NIVEAU  16 NIVEAU ERREUR   0 DIMENSION   3
 DENSITE 0.00000E+00
 ENREGISTREMENT DE TYPE   7
 NOMBRE INFO CASTEM2000   8
 IFOUR   2 NIFOUR   0 IFOMOD   2 IECHO   1 IIMPI   0 IOSPI   0 ISOTYP   1
 NSDPGE     0
 ENREGISTREMENT DE TYPE   2
 PILE NUMERO   1NBRE OBJETS NOMMES      91NBRE OBJETS     190
 CAF1     CAR1     CML1     CMM1     COMPO001 CTL1     CTM1     DIA1    
 DIA2     DIA3     EPI1     EPI2     EPI3     FIJ1     FIJ2     FIS1    
 FIS2     FIS3     GRBAS001 GRBAS002 GRBAS003 GRCAF001 GRCAF002 GRCAR001
 GRCAR002 GRCAR003 GRCAR004 GRCAR005 GRCOM001 GRCOM002 GRCOM003 GRCTL001
 GRCTL002 GRCTM001 GRCTM002 GRDIA001 GRDIA002 GRDIA003 GRDIA004 GRDIA005
 GRDIA006 GREPI001 GREPI002 GREPI003 GREPI004 GREPI005 GREPI006 GRFIS001
 GRFIS002 GRFIS003 GRFIS004 GRFIS005 GRFIS006 GRLCA001 GRLCM001 GRLCM002
 GRLCP001 GRLIG001 GRLIG002 GRLL1001 GRLM1001 GRML1001 GRML1002 GRMM1001
 GRMM1002 GROUP_1  GRROT001 GRROT002 GRTEN001 LCA1     LCP1     LL1     
 LM1      ML1      MM1      ROT1     SCF1     SCF2     SCML1    SCMM1   
 SCR1     SCTL1    SCTL2    SCTM1    SCTM2    SIML1    SIMM1    SL1     
 SSML1    SSMM1    TEN1    
     101     102     103     104      54     105     106     107     108     109
     110     111     112     113     114     115     116     117     160     161
     162     118     119     120     121     163     164     165     126     127
     128     122     123     124     125     129     130     131     132     133
     134     135     136     137     138     139     140     141     142     143
     144     145     146     147     148     149     150     166     167     151
     152     153     154     155     156     168     157     158     159     169
     170     171     172     173     174     175     176     177     178     179
     180     181     182     183     184     185     186     187     188     189
     190
       1       0       0       1       3
       0       0       0
       1       3       5
       1       0       0       1       3
       0       0       0
       2       4       6
       1       0       0       1       3
       0       0       0
       7       9      11
       1       0       0       1       3
       0       0       0
       8      10      12
       1       0       0       1       3
       0       0       0
      13      16      17
       1       0       0       1       3
       0       0       0
      14      15      18
       1       0       0       1       8
       0       0       0       0       0       0       0       0
      19      21      23      25      27      29      31      34
       1       0       0       1       2
       0       0
      20      32
       1       0       0       1       5
       0       0       0       0       0
      22      24      26      28      33
       1       0       0       1       1
       0
      30
       1       0       0       1       8
       0       0       0       0       0       0       0       0
      35      37      38      40      41      43      44      45
       1       0       0       1       3
       0       0       0
      36      39      42
       1       0       0       1       1
       0
      46
       1       0       0       1       2
       0       0
      47      48
       1       0       0       1       2
       0       0
      49      52
       1       0       0       1       2
       0       0
      50      51
       1       0       0       1     648
       0       0       0       0       0       0       0       0       0       0
       0       0       0       0       0       0       0       0       0       0
       0       0       0       0       0       0       0       0       0       0
       0       0       0       0       0       0       0       0       0       0
       0       0       0       0       0       0       0       0       0       0
       0       0       0       0       0       0       0       0       0       0
       0       0       0       0       0       0       0       0       0       0
       0       0       0       0       0       0       0       0       0       0
       0       0       0       0       0       0       0       0       0       0
       0       0       0       0       0       0       0       0       0       0
       0       0       0       0       0       0       0       0       0       0
       0       0       0       0       0       0       0       0       0       0
       0       0       0       0       0       0       0       0       0       0
       0       0       0       0       0       0       0       0       0       0
       0       0       0       0       0       0       0       0       0       0
       0       0       0       0       0       0       0       0       0       0
       0       0       0       0       0       0       0       0       0       0
       0       0       0       0       0       0       0       0       0       0
       0       0       0       0       0       0       0       0       0       0
       0       0       0       0       0       0       0       0       0       0
       0       0       0       0       0       0       0       0       0       0
       0       0       0       0       0       0       0       0       0       0
       0       0       0       0       0       0       0       0       0       0
       0       0       0       0       0       0       0       0       0       0
       0       0       0       0       0       0       0       0       0       0
       0       0       0       0       0       0       0       0       0       0
       0       0       0       0       0       0       0       0       0       0
       0       0       0       0       0       0       0       0       0       0
       0       0       0       0       0       0       0       0       0       0
       0       0       0       0       0       0       0       0       0       0
       0       0       0       0       0       0       0       0       0       0
       0       0       0       0       0       0       0       0       0       0
       0       0       0       0       0       0       0       0       0       0
       0       0       0       0       0       0       0       0       0       0
       0       0       0       0       0       0       0       0       0       0
       0       0       0       0       0       0       0       0       0       0
       0       0       0       0       0       0       0       0       0       0
       0       0       0       0       0       0       0       0       0       0
       0       0       0       0       0       0       0       0       0       0
       0       0       0       0       0       0       0       0       0       0
       0       0       0       0       0       0       0       0       0       0
       0       0       0       0       0       0       0       0       0       0
       0       0       0       0       0       0       0       0       0       0
       0       0       0       0       0       0       0       0       0       0
       0       0       0       0       0       0       0       0       0       0
       0       0       0       0       0       0       0       0       0       0
       0       0       0       0       0       0       0       0       0       0
       0       0       0       0       0       0       0       0       0       0
       0       0       0       0       0       0       0       0       0       0
       0       0       0       0       0       0       0       0       0       0
       0       0       0       0       0       0       0       0       0       0
       0       0       0       0       0       0       0       0       0       0
       0       0       0       0       0       0       0       0       0       0
       0       0       0       0       0       0       0       0       0       0
       0       0       0       0       0       0       0       0       0       0
       0       0       0       0       0       0       0       0       0       0
       0       0       0       0       0       0       0       0       0       0
       0       0       0       0       0       0       0       0       0       0
       0       0       0       0       0       0       0       0       0       0
       0       0       0       0       0       0       0       0       0       0
       0       0       0       0       0       0       0       0       0       0
       0       0       0       0       0       0       0       0       0       0
       0       0       0       0       0       0       0       0       0       0
       0       0       0       0       0       0       0       0       0       0
       0       0       0       0       0       0       0       0
      53      54      55      56      57      58      59      60      61      62
      63      64      65      66      67      68      69      70      71      72
      73      74      75      76      77      78      79      80      81      82
      83      84      85      86      87      88      89      90      91      92
      93      94      95      96      97      98      99     100     101     102
     103     104     105     106     107     108     109     110     111     112
     113     114     115     116     117     118     119     120     121     122
     123     124     125     126     127     128     129     130     131     132
     133     134     135     136     137     138     139     140     141     142
     143     144     145     146     147     148     149     150     151     152
     153     154     155     156     157     158     159     160     161     162
     163     164     165     166     167     168     169     170     171     172
     173     174     175     176     177     178     179     180     181     182
     183     184     185     186     187     188     189     190     191     192
     193     194     195     196     197     198     199     200     201     202
     203     204     205     206     207     208     209     210     211     212
     213     214     215     216     217     218     219     220     221     222
     223     224     225     226     227     228     229     230     231     232
     233     234     235     236     237     238     239     240     241     242
     243     244     245     246     247     248     249     250     251     252
     253     254     255     256     257     258     259     260     261     262
     263     264     265     266     267     268     269     270     271     272
     273     274     275     276     277     278     279     280     281     282
     283     284     285     286     287     288     289     290     291     292
     293     294     295     296     297     298     299     300     301     302
     303     304     305     306     307     308     390     391     392     393
     394     395     396     397     398     399     400     401     402     403
     404     405     406     407     408     409     410     411     412     413
     414     415     416     417     418     419     420     421     422     423
     424     425     426     427     428     429     430     431     432     433
     434     435     436     437     438     439     440     441     442     443
     444     445     446     447     448     449     450     451     452     453
     454     455     456     457     458     459     460     461     462     463
     464     465     466     467     468     469     470     471     472     473
     474     475     476     477     478     479     480     481     482     483
     484     485     486     487     488     489     490     491     492     493
     494     495     496     497     498     499     500     501     502     503
     504     505     506     507     508     509     510     511     512     513
     514     515     516     517     518     519     520     521     522     523
     524     525     526     527     528     529     530     531     532     533
     534     535     536     537     538     539     540     541     542     543
     544     545     546     547     548     549     550     551     552     553
     554     555     556     557     558     559     560     561     562     563
     564     565     566     567     568     569     570     571     572     573
     574     575     576     577     578     579     580     581     582     583
     584     585     586     587     588     589     590     591     592     593
     594     595     596     597     598     599     600     601     602     603
     604     605     606     607     608     609     610     611     612     613
     614     615     616     617     618     619     620     621     622     623
     624     625     626     627     628     629     630     631     632     633
     634     635     636     637     638     639     640     641     642     643
     644     645     646     647     648     649     650     651     652     653
     654     655     656     657     658     659     660     661     662     663
     664     665     666     667     668     669     670     671     672     673
     674     675     676     677     678     679     680     681     682     683
     684     685     686     687     688     689     690     691     692     693
     694     695     696     697     698     699     700     701     702     703
     704     705     706     707     708     709     710     711     712     713
     714     715     716     717     718     719     720     721     722     723
     724     725     726     727     728     729     730     731     732     733
     734     735     736     737     738     739     740     741     742     743
     744     745     746     747     748     749     750     751     752     753
     754     755     756     757     758     759     760     761     762     763
     764     765     766     767     768     769     770     771     772     773
     774     775     776     777     778     779     780     781
       1       0       0       1      81
       0       0       0       0       0       0       0       0       0       0
       0       0       0       0       0       0       0       0       0       0
       0       0       0       0       0       0       0       0       0       0
       0       0       0       0       0       0       0       0       0       0
       0       0       0       0       0       0       0       0       0       0
       0       0       0       0       0       0       0       0       0       0
       0       0       0       0       0       0       0       0       0       0
       0       0       0       0       0       0       0       0       0       0
       0
     309     310     311     312     313     314     315     316     317     318
     319     320     321     322     323     324     325     326     327     328
     329     330     331     332     333     334     335     336     337     338
     339     340     341     342     343     344     345     346     347     348
     349     350     351     352     353     354     355     356     357     358
     359     360     361     362     363     364     365     366     367     368
     369     370     371     372     373     374     375     376     377     378
     379     380     381     382     383     384     385     386     387     388
     389
       1       0       0       1      25
       0       0       0       0       0       0       0       0       0       0
       0       0       0       0       0       0       0       0       0       0
       0       0       0       0       0
     782     783     784     785     786     787     788     789     790     791
     792     793     794     795     796     797     798     799     800     801
     802     803     804     805     806
       1       0       0       1     150
       0       0       0       0       0       0       0       0       0       0
       0       0       0       0       0       0       0       0       0       0
       0       0       0       0       0       0       0       0       0       0
       0       0       0       0       0       0       0       0       0       0
       0       0       0       0       0       0       0       0       0       0
       0       0       0       0       0       0       0       0       0       0
       0       0       0       0       0       0       0       0       0       0
       0       0       0       0       0       0       0       0       0       0
       0       0       0       0       0       0       0       0       0       0
       0       0       0       0       0       0       0       0       0       0
       0       0       0       0       0       0       0       0       0       0
       0       0       0       0       0       0       0       0       0       0
       0       0       0       0       0       0       0       0       0       0
       0       0       0       0       0       0       0       0       0       0
       0       0       0       0       0       0       0       0       0       0
     807     808     809     810     811     812     813     814     815     816
     817     818     819     820     821     822     823     824     825     826
     827     828     829     830     831     832     833     834     835     836
     837     838     839     840     841     842     843     844     845     846
     847     848     849     850     851     852     853     854     855     856
     857     858     859     860     861     862     863     864     865     866
     867     868     869     870     871     872     873     874     875     876
     877     878     879     880     881     882     883     884     885     886
     887     888     889     890     891     892     893     894     895     896
     897     898     899     900     901     902     903     904     905     906
     907     908     909     910     911     912     913     914     915     916
     917     918     919     920     921     922     923     924     925     926
     927     928     929     930     931     932     933     934     935     936
     937     938     939     940     941     942     943     944     945     946
     947     948     949     950     951     952     953     954     955     956
       1       0       0       1     497
       0       0       0       0       0       0       0       0       0       0
       0       0       0       0       0       0       0       0       0       0
       0       0       0       0       0       0       0       0       0       0
       0       0       0       0       0       0       0       0       0       0
       0       0       0       0       0       0       0       0       0       0
       0       0       0       0       0       0       0       0       0       0
       0       0       0       0       0       0       0       0       0       0
       0       0       0       0       0       0       0       0       0       0
       0       0       0       0       0       0       0       0       0       0
       0       0       0       0       0       0       0       0       0       0
       0       0       0       0       0       0       0       0       0       0
       0       0       0       0       0       0       0       0       0       0
       0       0       0       0       0       0       0       0       0       0
       0       0       0       0       0       0       0       0       0       0
       0       0       0       0       0       0       0       0       0       0
       0       0       0       0       0       0       0       0       0       0
       0       0       0       0       0       0       0       0       0       0
       0       0       0       0       0       0       0       0       0       0
       0       0       0       0       0       0       0       0       0       0
       0       0       0       0       0       0       0       0       0       0
       0       0       0       0       0       0       0       0       0       0
       0       0       0       0       0       0       0       0       0       0
       0       0       0       0       0       0       0       0       0       0
       0       0       0       0       0       0       0       0       0       0
       0       0       0       0       0       0       0       0       0       0
       0       0       0       0       0       0       0       0       0       0
       0       0       0       0       0       0       0       0       0       0
       0       0       0       0       0       0       0       0       0       0
       0       0       0       0       0       0       0       0       0       0
       0       0       0       0       0       0       0       0       0       0
       0       0       0       0       0       0       0       0       0       0
       0       0       0       0       0       0       0       0       0       0
       0       0       0       0       0       0       0       0       0       0
       0       0       0       0       0       0       0       0       0       0
       0       0       0       0       0       0       0       0       0       0
       0       0       0       0       0       0       0       0       0       0
       0       0       0       0       0       0       0       0       0       0
       0       0       0       0       0       0       0       0       0       0
       0       0       0       0       0       0       0       0       0       0
       0       0       0       0       0       0       0       0       0       0
       0       0       0       0       0       0       0       0       0       0
       0       0       0       0       0       0       0       0       0       0
       0       0       0       0       0       0       0       0       0       0
       0       0       0       0       0       0       0       0       0       0
       0       0       0       0       0       0       0       0       0       0
       0       0       0       0       0       0       0       0       0       0
       0       0       0       0       0       0       0       0       0       0
       0       0       0       0       0       0       0       0       0       0
       0       0       0       0       0       0       0       0       0       0
       0       0       0       0       0       0       0
     957     958     959     960     961     962     963     964     965     966
     967     968     969     970     971     972     973     974     975     976
     977     978     979     980     981     982     983     984     985     986
     987     988     989     990     991     992     993     994     995     996
     997     998     999    1000    1001    1002    1003    1004    1005    1006
    1007    1008    1009    1010    1011    1012    1013    1014    1015    1016
    1017    1018    1019    1020    1021    1022    1023    1024    1025    1026
    1027    1028    1029    1030    1031    1032    1033    1034    1035    1036
    1037    1038    1039    1040    1041    1042    1043    1044    1045    1046
    1047    1048    1049    1050    1051    1052    1053    1054    1055    1056
    1057    1058    1062    1064    1067    1070    1073    1076    1079    1082
    1085    1087    1089    1090    1091    1092    1093    1094    1095    1096
    1097    1098    1099    1100    1101    1102    1103    1104    1105    1106
    1107    1108    1109    1110    1111    1112    1113    1114    1115    1116
    1117    1118    1119    1120    1121    1123    1132    1134    1135    1136
    1137    1138    1139    1141    1150    1152    1153    1154    1155    1156
    1157    1159    1168    1170    1171    1172    1173    1174    1175    1177
    1186    1188    1189    1190    1191    1192    1193    1195    1204    1206
    1207    1208    1209    1210    1211    1213    1222    1224    1225    1226
    1227    1228    1229    1231    1240    1242    1243    1244    1245    1246
    1247    1249    1251    1253    1255    1257    1259    1261    1263    1265
    1266    1268    1269    1270    1271    1272    1273    1274    1275    1276
    1277    1278    1279    1280    1281    1282    1283    1284    1285    1286
    1287    1288    1289    1290    1291    1292    1293    1294    1295    1296
    1297    1298    1299    1300    1301    1302    1303    1304    1305    1306
    1307    1308    1309    1310    1311    1312    1313    1314    1315    1316
    1317    1318    1319    1320    1321    1322    1323    1324    1325    1326
    1327    1328    1329    1330    1331    1332    1333    1334    1335    1336
    1337    1338    1339    1340    1341    1342    1343    1344    1345    1346
    1347    1348    1349    1350    1351    1352    1353    1354    1355    1356
    1357    1358    1359    1360    1361    1362    1363    1364    1365    1366
    1367    1368    1369    1370    1371    1372    1373    1374    1375    1376
    1377    1378    1379    1380    1381    1382    1383    1384    1385    1386
    1387    1388    1389    1390    1391    1392    1393    1394    1395    1396
    1397    1398    1399    1400    1401    1402    1403    1404    1405    1406
    1407    1408    1409    1410    1411    1412    1413    1414    1415    1416
    1417    1418    1419    1420    1421    1422    1423    1424    1425    1426
    1427    1428    1429    1430    1431    1432    1433    1434    1435    1436
    1437    1438    1439    1440    1441    1442    1443    1444    1445    1446
    1447    1448    1449    1450    1451    1452    1453    1454    1455    1456
    1457    1458    1459    1460    1461    1462    1463    1464    1465    1466
    1467    1468    1469    1470    1471    1472    1473    1474    1475    1476
    1477    1478    1479    1480    1481    1482    1483    1484    1485    1486
    1487    1488    1489    1490    1491    1492    1493    1494    1495    1496
    1497    1498    1499    1500    1501    1502    1503    1504    1505    1506
    1507    1508    1509    1510    1511    1512    1513    1514    1515    1516
    1517    1518    1519    1520    1521    1522    1523    1524    1525    1526
    1527    1528    1529    1530    1531    1532    1533    1534    1535    1536
    1537    1538    1539    1540    1541    1542    1543    1544    1545    1546
    1547    1548    1549    1550    1551    1552    1553
       1       0       0       1     100
       0       0       0       0       0       0       0       0       0       0
       0       0       0       0       0       0       0       0       0       0
       0       0       0       0       0       0       0       0       0       0
       0       0       0       0       0       0       0       0       0       0
       0       0       0       0       0       0       0       0       0       0
       0       0       0       0       0       0       0       0       0       0
       0       0       0       0       0       0       0       0       0       0
       0       0       0       0       0       0       0       0       0       0
       0       0       0       0       0       0       0       0       0       0
       0       0       0       0       0       0       0       0       0       0
    1059    1060    1061    1063    1065    1066    1068    1069    1071    1072
    1074    1075    1077    1078    1080    1081    1083    1084    1086    1088
    1122    1124    1125    1126    1127    1128    1129    1130    1131    1133
    1140    1142    1143    1144    1145    1146    1147    1148    1149    1151
    1158    1160    1161    1162    1163    1164    1165    1166    1167    1169
    1176    1178    1179    1180    1181    1182    1183    1184    1185    1187
    1194    1196    1197    1198    1199    1200    1201    1202    1203    1205
    1212    1214    1215    1216    1217    1218    1219    1220    1221    1223
    1230    1232    1233    1234    1235    1236    1237    1238    1239    1241
    1248    1250    1252    1254    1256    1258    1260    1262    1264    1267
       1       0       0       1      81
       0       0       0       0       0       0       0       0       0       0
       0       0       0       0       0       0       0       0       0       0
       0       0       0       0       0       0       0       0       0       0
       0       0       0       0       0       0       0       0       0       0
       0       0       0       0       0       0       0       0       0       0
       0       0       0       0       0       0       0       0       0       0
       0       0       0       0       0       0       0       0       0       0
       0       0       0       0       0       0       0       0       0       0
       0
    1554    1555    1556    1557    1558    1559    1560    1561    1562    1563
    1564    1565    1566    1567    1568    1569    1570    1571    1572    1573
    1574    1575    1576    1577    1578    1579    1580    1581    1582    1583
    1584    1585    1586    1587    1588    1589    1590    1591    1592    1593
    1594    1595    1596    1597    1598    1599    1600    1601    1602    1603
    1604    1605    1606    1607    1608    1609    1610    1611    1612    1613
    1614    1615    1616    1617    1618    1619    1620    1621    1622    1623
    1624    1625    1626    1627    1628    1629    1630    1631    1632    1633
    1634
       1       0       0       1     557
       0       0       0       0       0       0       0       0       0       0
       0       0       0       0       0       0       0       0       0       0
       0       0       0       0       0       0       0       0       0       0
       0       0       0       0       0       0       0       0       0       0
       0       0       0       0       0       0       0       0       0       0
       0       0       0       0       0       0       0       0       0       0
       0       0       0       0       0       0       0       0       0       0
       0       0       0       0       0       0       0       0       0       0
       0       0       0       0       0       0       0       0       0       0
       0       0       0       0       0       0       0       0       0       0
       0       0       0       0       0       0       0       0       0       0
       0       0       0       0       0       0       0       0       0       0
       0       0       0       0       0       0       0       0       0       0
       0       0       0       0       0       0       0       0       0       0
       0       0       0       0       0       0       0       0       0       0
       0       0       0       0       0       0       0       0       0       0
       0       0       0       0       0       0       0       0       0       0
       0       0       0       0       0       0       0       0       0       0
       0       0       0       0       0       0       0       0       0       0
       0       0       0       0       0       0       0       0       0       0
       0       0       0       0       0       0       0       0       0       0
       0       0       0       0       0       0       0       0       0       0
       0       0       0       0       0       0       0       0       0       0
       0       0       0       0       0       0       0       0       0       0
       0       0       0       0       0       0       0       0       0       0
       0       0       0       0       0       0       0       0       0       0
       0       0       0       0       0       0       0       0       0       0
       0       0       0       0       0       0       0       0       0       0
       0       0       0       0       0       0       0       0       0       0
       0       0       0       0       0       0       0       0       0       0
       0       0       0       0       0       0       0       0       0       0
       0       0       0       0       0       0       0       0       0       0
       0       0       0       0       0       0       0       0       0       0
       0       0       0       0       0       0       0       0       0       0
       0       0       0       0       0       0       0       0       0       0
       0       0       0       0       0       0       0       0       0       0
       0       0       0       0       0       0       0       0       0       0
       0       0       0       0       0       0       0       0       0       0
       0       0       0       0       0       0       0       0       0       0
       0       0       0       0       0       0       0       0       0       0
       0       0       0       0       0       0       0       0       0       0
       0       0       0       0       0       0       0       0       0       0
       0       0       0       0       0       0       0       0       0       0
       0       0       0       0       0       0       0       0       0       0
       0       0       0       0       0       0       0       0       0       0
       0       0       0       0       0       0       0       0       0       0
       0       0       0       0       0       0       0       0       0       0
       0       0       0       0       0       0       0       0       0       0
       0       0       0       0       0       0       0       0       0       0
       0       0       0       0       0       0       0       0       0       0
       0       0       0       0       0       0       0       0       0       0
       0       0       0       0       0       0       0       0       0       0
       0       0       0       0       0       0       0       0       0       0
       0       0       0       0       0       0       0       0       0       0
       0       0       0       0       0       0       0       0       0       0
       0       0       0       0       0       0       0
    1635    1636    1637    1638    1639    1640    1641    1642    1643    1644
    1645    1646    1647    1648    1649    1650    1651    1652    1653    1654
    1655    1656    1657    1658    1659    1660    1661    1662    1663    1664
    1665    1666    1667    1668    1669    1670    1671    1672    1673    1674
    1675    1676    1677    1678    1679    1680    1681    1682    1683    1684
    1685    1686    1687    1688    1689    1690    1691    1692    1693    1694
    1695    1696    1697    1698    1699    1700    1701    1702    1703    1704
    1705    1706    1707    1708    1709    1710    1711    1712    1713    1714
    1715    1716    1717    1718    1719    1720    1721    1722    1723    1724
    1725    1726    1727    1728    1729    1730    1731    1732    1733    1734
    1735    1736    1737    1738    1739    1740    1741    1742    1743    1744
    1745    1746    1747    1748    1749    1750    1751    1752    1753    1754
    1755    1756    1757    1758    1759    1760    1761    1762    1763    1764
    1765    1766    1767    1768    1769    1770    1771    1772    1773    1774
    1775    1776    1777    1778    1779    1780    1781    1782    1783    1784
    1785    1786    1787    1788    1789    1790    1791    1792    1793    1794
    1795    1796    1797    1798    1799    1800    1801    1802    1803    1804
    1805    1806    1807    1808    1809    1810    1811    1812    1813    1814
    1815    1816    1817    1818    1819    1820    1821    1822    1823    1824
    1825    1826    1827    1828    1829    1830    1831    1832    1833    1834
    1835    1836    1837    1838    1839    1840    1841    1842    1843    1844
    1845    1846    1847    1848    1849    1850    1851    1852    1853    1854
    1855    1856    1857    1858    1859    1860    1861    1862    1863    1864
    1865    1866    1867    1868    1869    1870    1871    1872    1873    1874
    1875    1876    1877    1878    1879    1880    1881    1882    1883    1884
    1885    1886    1887    1888    1889    1890    1891    1892    1893    1894
    1895    1896    1897    1898    1899    1900    1901    1902    1903    1904
    1905    1906    1907    1908    1909    1910    1911    1912    1913    1914
    1915    1916    1917    1918    1919    1920    1921    1922    1923    1924
    1925    1926    1927    1928    1929    1930    1931    1932    1933    1934
    1935    1936    1937    1938    1939    1940    1941    1942    1943    1944
    1945    1946    1947    1948    1949    1950    1951    1952    1953    1954
    1955    1956    1957    1958    1959    1960    1961    1962    1963    1964
    1965    1966    1967    1968    1969    1970    1971    1972    1973    1974
    1975    1976    1977    1978    1979    1980    1981    1982    1983    1984
    1985    1986    1987    1988    1989    1990    1991    1992    1993    1994
    1995    1996    1997    1998    1999    2000    2001    2002    2003    2004
    2005    2006    2007    2008    2009    2010    2011    2012    2013    2014
    2015    2016    2017    2018    2019    2020    2021    2022    2023    2024
    2025    2026    2027    2028    2029    2030    2031    2032    2033    2034
    2035    2036    2037    2038    2039    2040    2041    2042    2043    2044
    2045    2046    2047    2048    2049    2050    2051    2052    2053    2054
    2055    2056    2057    2058    2059    2060    2061    2062    2063    2064
    2065    2066    2067    2068    2069    2070    2071    2072    2073    2074
    2075    2076    2077    2078    2079    2080    2081    2082    2083    2084
    2085    2086    2087    2088    2089    2090    2091    2092    2093    2094
    2095    2096    2097    2098    2099    2100    2101    2102    2103    2104
    2105    2106    2107    2108    2109    2110    2111    2112    2113    2114
    2115    2116    2117    2118    2119    2120    2121    2122    2123    2124
    2125    2126    2127    2128    2129    2130    2131    2132    2133    2134
    2135    2136    2137    2138    2139    2140    2141    2142    2143    2144
    2145    2146    2147    2148    2149    2150    2151    2152    2153    2154
    2155    2156    2157    2158    2159    2160    2161    2162    2163    2164
    2165    2166    2167    2168    2169    2170    2171    2172    2173    2174
    2175    2176    2177    2178    2179    2180    2181    2182    2183    2184
    2185    2186    2187    2188    2189    2190    2191
       1       0       0       1      97
       0       0       0       0       0       0       0       0       0       0
       0       0       0       0       0       0       0       0       0       0
       0       0       0       0       0       0       0       0       0       0
       0       0       0       0       0       0       0       0       0       0
       0       0       0       0       0       0       0       0       0       0
       0       0       0       0       0       0       0       0       0       0
       0       0       0       0       0       0       0       0       0       0
       0       0       0       0       0       0       0       0       0       0
       0       0       0       0       0       0       0       0       0       0
       0       0       0       0       0       0       0
    2192    2193    2194    2195    2196    2197    2198    2199    2200    2201
    2202    2203    2204    2205    2206    2207    2208    2209    2210    2211
    2212    2213    2214    2215    2216    2217    2218    2219    2220    2221
    2222    2223    2224    2225    2226    2227    2228    2229    2230    2231
    2232    2233    2259    2260    2261    2262    2263    2264    2265    2266
    2267    2268    2269    2270    2271    2272    2273    2274    2275    2276
    2277    2278    2279    2280    2281    2282    2283    2284    2285    2286
    2287    2288    2289    2290    2291    2292    2293    2294    2295    2296
    2297    2298    2299    2300    2301    2302    2303    2304    2305    2306
    2307    2308    2309    2310    2311    2312    2313
       1       0       0       1      25
       0       0       0       0       0       0       0       0       0       0
       0       0       0       0       0       0       0       0       0       0
       0       0       0       0       0
    2234    2235    2236    2237    2238    2239    2240    2241    2242    2243
    2244    2245    2246    2247    2248    2249    2250    2251    2252    2253
    2254    2255    2256    2257    2258
       1       0       0       1     383
       0       0       0       0       0       0       0       0       0       0
       0       0       0       0       0       0       0       0       0       0
       0       0       0       0       0       0       0       0       0       0
       0       0       0       0       0       0       0       0       0       0
       0       0       0       0       0       0       0       0       0       0
       0       0       0       0       0       0       0       0       0       0
       0       0       0       0       0       0       0       0       0       0
       0       0       0       0       0       0       0       0       0       0
       0       0       0       0       0       0       0       0       0       0
       0       0       0       0       0       0       0       0       0       0
       0       0       0       0       0       0       0       0       0       0
       0       0       0       0       0       0       0       0       0       0
       0       0       0       0       0       0       0       0       0       0
       0       0       0       0       0       0       0       0       0       0
       0       0       0       0       0       0       0       0       0       0
       0       0       0       0       0       0       0       0       0       0
       0       0       0       0       0       0       0       0       0       0
       0       0       0       0       0       0       0       0       0       0
       0       0       0       0       0       0       0       0       0       0
       0       0       0       0       0       0       0       0       0       0
       0       0       0       0       0       0       0       0       0       0
       0       0       0       0       0       0       0       0       0       0
       0       0       0       0       0       0       0       0       0       0
       0       0       0       0       0       0       0       0       0       0
       0       0       0       0       0       0       0       0       0       0
       0       0       0       0       0       0       0       0       0       0
       0       0       0       0       0       0       0       0       0       0
       0       0       0       0       0       0       0       0       0       0
       0       0       0       0       0       0       0       0       0       0
       0       0       0       0       0       0       0       0       0       0
       0       0       0       0       0       0       0       0       0       0
       0       0       0       0       0       0       0       0       0       0
       0       0       0       0       0       0       0       0       0       0
       0       0       0       0       0       0       0       0       0       0
       0       0       0       0       0       0       0       0       0       0
       0       0       0       0       0       0       0       0       0       0
       0       0       0       0       0       0       0       0       0       0
       0       0       0       0       0       0       0       0       0       0
       0       0       0
    2314    2315    2316    2317    2318    2319    2320    2321    2322    2323
    2324    2325    2326    2327    2328    2329    2330    2331    2332    2333
    2334    2335    2336    2337    2338    2339    2340    2341    2342    2343
    2344    2345    2346    2347    2348    2349    2350    2351    2352    2353
    2354    2355    2356    2357    2358    2359    2360    2361    2362    2363
    2364    2365    2366    2367    2368    2369    2370    2371    2372    2373
    2374    2375    2376    2377    2378    2379    2380    2381    2382    2383
    2384    2385    2386    2387    2388    2389    2390    2391    2392    2393
    2394    2395    2396    2397    2398    2399    2400    2401    2402    2403
    2404    2405    2406    2407    2408    2409    2410    2411    2412    2413
    2414    2415    2416    2417    2418    2419    2420    2421    2422    2423
    2424    2425    2426    2427    2428    2429    2430    2431    2432    2433
    2434    2435    2436    2437    2438    2439    2440    2441    2442    2443
    2444    2445    2446    2447    2448    2449    2550    2551    2552    2553
    2554    2555    2556    2557    2558    2559    2560    2561    2562    2563
    2564    2565    2566    2567    2568    2569    2570    2571    2572    2573
    2574    2575    2576    2577    2578    2579    2580    2581    2582    2583
    2584    2585    2586    2587    2588    2589    2590    2591    2592    2593
    2594    2595    2596    2597    2598    2599    2600    2601    2602    2603
    2604    2605    2606    2607    2608    2609    2610    2611    2612    2613
    2614    2615    2616    2617    2618    2619    2620    2621    2622    2623
    2624    2625    2626    2627    2628    2629    2630    2631    2632    2633
    2634    2635    2636    2637    2638    2639    2640    2641    2642    2643
    2644    2645    2646    2647    2648    2649    2650    2651    2652    2653
    2654    2655    2656    2657    2658    2659    2660    2661    2662    2663
    2664    2665    2666    2667    2668    2669    2670    2671    2672    2673
    2674    2675    2676    2677    2678    2679    2680    2681    2682    2683
    2684    2685    2686    2687    2688    2689    2690    2691    2692    2693
    2694    2695    2696    2697    2698    2699    2700    2701    2702    2703
    2704    2705    2706    2707    2708    2709    2710    2711    2712    2713
    2714    2715    2716    2717    2718    2719    2720    2721    2722    2723
    2724    2725    2726    2727    2728    2729    2730    2731    2732    2733
    2734    2735    2736    2737    2738    2739    2740    2741    2742    2743
    2744    2745    2746    2747    2748    2749    2750    2751    2752    2753
    2754    2755    2756    2757    2758    2759    2760    2761    2762    2763
    2764    2765    2766    2767    2768    2769    2770    2771    2772    2773
    2774    2775    2776    2777    2778    2779    2780    2781    2782    2783
    2784    2785    2786    2787    2788    2789    2790    2791    2792    2793
    2794    2795    2796
       1       0       0       1     100
       0       0       0       0       0       0       0       0       0       0
       0       0       0       0       0       0       0       0       0       0
       0       0       0       0       0       0       0       0       0       0
       0       0       0       0       0       0       0       0       0       0
       0       0       0       0       0       0       0       0       0       0
       0       0       0       0       0       0       0       0       0       0
       0       0       0       0       0       0       0       0       0       0
       0       0       0       0       0       0       0       0       0       0
       0       0       0       0       0       0       0       0       0       0
       0       0       0       0       0       0       0       0       0       0
    2450    2451    2452    2453    2454    2455    2456    2457    2458    2459
    2460    2461    2462    2463    2464    2465    2466    2467    2468    2469
    2470    2471    2472    2473    2474    2475    2476    2477    2478    2479
    2480    2481    2482    2483    2484    2485    2486    2487    2488    2489
    2490    2491    2492    2493    2494    2495    2496    2497    2498    2499
    2500    2501    2502    2503    2504    2505    2506    2507    2508    2509
    2510    2511    2512    2513    2514    2515    2516    2517    2518    2519
    2520    2521    2522    2523    2524    2525    2526    2527    2528    2529
    2530    2531    2532    2533    2534    2535    2536    2537    2538    2539
    2540    2541    2542    2543    2544    2545    2546    2547    2548    2549
       1       0       0       1     119
       0       0       0       0       0       0       0       0       0       0
       0       0       0       0       0       0       0       0       0       0
       0       0       0       0       0       0       0       0       0       0
       0       0       0       0       0       0       0       0       0       0
       0       0       0       0       0       0       0       0       0       0
       0       0       0       0       0       0       0       0       0       0
       0       0       0       0       0       0       0       0       0       0
       0       0       0       0       0       0       0       0       0       0
       0       0       0       0       0       0       0       0       0       0
       0       0       0       0       0       0       0       0       0       0
       0       0       0       0       0       0       0       0       0       0
       0       0       0       0       0       0       0       0       0
    2797    2798    2801    2805    2809    2819    2820    2828    2829    2833
    2834    2835    2836    2838    2839    2840    2841    2842    2843    2844
    2845    2846    2847    2848    2849    2850    2851    2852    2853    2854
    2855    2856    2857    2858    2859    2860    2861    2862    2863    2864
    2865    2866    2867    2868    2869    2870    2871    2872    2873    2874
    2875    2876    2877    2878    2879    2880    2881    2882    2883    2884
    2885    2886    2887    2888    2889    2890    2891    2892    2893    2894
    2895    2896    2897    2898    2899    2900    2901    2902    2903    2904
    2905    2906    2907    2908    2909    2910    2911    2912    2913    2914
    2915    2916    2917    2918    2919    2920    2921    2922    2923    2924
    2925    2926    2927    2928    2929    2930    2931    2932    2933    2934
    2935    2936    2937    2938    2939    2940    2941    2942    2943
       1       0       0       1      28
       0       0       0       0       0       0       0       0       0       0
       0       0       0       0       0       0       0       0       0       0
       0       0       0       0       0       0       0       0
    2799    2800    2802    2803    2804    2806    2807    2808    2810    2811
    2812    2813    2814    2815    2816    2817    2818    2821    2822    2823
    2824    2825    2826    2827    2830    2831    2832    2837
       1       0       0       1    9476
       0       0       0       0       0       0       0       0       0       0
       0       0       0       0       0       0       0       0       0       0
       0       0       0       0       0       0       0       0       0       0
       0       0       0       0       0       0       0       0       0       0
       0       0       0       0       0       0       0       0       0       0
       0       0       0       0       0       0       0       0       0       0
       0       0       0       0       0       0       0       0       0       0
       0       0       0       0       0       0       0       0       0       0
       0       0       0       0       0       0       0       0       0       0
       0       0       0       0       0       0       0       0       0       0
       0       0       0       0       0       0       0       0       0       0
       0       0       0       0       0       0       0       0       0       0
       0       0       0       0       0       0       0       0       0       0
       0       0       0       0       0       0       0       0       0       0
       0       0       0       0       0       0       0       0       0       0
       0       0       0       0       0       0       0       0       0       0
       0       0       0       0       0       0       0       0       0       0
       0       0       0       0       0       0       0       0       0       0
       0       0       0       0       0       0       0       0       0       0
       0       0       0       0       0       0       0       0       0       0
       0       0       0       0       0       0       0       0       0       0
       0       0       0       0       0       0       0       0       0       0
       0       0       0       0       0       0       0       0       0       0
       0       0       0       0       0       0       0       0       0       0
       0       0       0       0       0       0       0       0       0       0
       0       0       0       0       0       0       0       0       0       0
       0       0       0       0       0       0       0       0       0       0
       0       0       0       0       0       0       0       0       0       0
       0       0       0       0       0       0       0       0       0       0
       0       0       0       0       0       0       0       0       0       0
       0       0       0       0       0       0       0       0       0       0
       0       0       0       0       0       0       0       0       0       0
       0       0       0       0       0       0       0       0       0       0
       0       0       0       0       0       0       0       0       0       0
       0       0       0       0       0       0       0       0       0       0
       0       0       0       0       0       0       0       0       0       0
       0       0       0       0       0       0       0       0       0       0
       0       0       0       0       0       0       0       0       0       0
       0       0       0       0       0       0       0       0       0       0
       0       0       0       0       0       0       0       0       0       0
       0       0       0       0       0       0       0       0       0       0
       0       0       0       0       0       0       0       0       0       0
       0       0       0       0       0       0       0       0       0       0
       0       0       0       0       0       0       0       0       0       0
       0       0       0       0       0       0       0       0       0       0
       0       0       0       0       0       0       0       0       0       0
       0       0       0       0       0       0       0       0       0       0
       0       0       0       0       0       0       0       0       0       0
       0       0       0       0       0       0       0       0       0       0
       0       0       0       0       0       0       0       0       0       0
       0       0       0       0       0       0       0       0       0       0
       0       0       0       0       0       0       0       0       0       0
       0       0       0       0       0       0       0       0       0       0
       0       0       0       0       0       0       0       0       0       0
       0       0       0       0       0       0       0       0       0       0
       0       0       0       0       0       0       0       0       0       0
       0       0       0       0       0       0       0       0       0       0
       0       0       0       0       0       0       0       0       0       0
       0       0       0       0       0       0       0       0       0       0
       0       0       0       0       0       0       0       0       0       0
       0       0       0       0       0       0       0       0       0       0
       0       0       0       0       0       0       0       0       0       0
       0       0       0       0       0       0       0       0       0       0
       0       0       0       0       0       0       0       0       0       0
       0       0       0       0       0       0       0       0       0       0
       0       0       0       0       0       0       0       0       0       0
       0       0       0       0       0       0       0       0       0       0
       0       0       0       0       0       0       0       0       0       0
       0       0       0       0       0       0       0       0       0       0
       0       0       0       0       0       0       0       0       0       0
       0       0       0       0       0       0       0       0       0       0
       0       0       0       0       0       0       0       0       0       0
       0       0       0       0       0       0       0       0       0       0
       0       0       0       0       0       0       0       0       0       0
       0       0       0       0       0       0       0       0       0       0
       0       0       0       0       0       0       0       0       0       0
       0       0       0       0       0       0       0       0       0       0
       0       0       0       0       0       0       0       0       0       0
       0       0       0       0       0       0       0       0       0       0
       0       0       0       0       0       0       0       0       0       0
       0       0       0       0       0       0       0       0       0       0
       0       0       0       0       0       0       0       0       0       0
       0       0       0       0       0       0       0       0       0       0
       0       0       0       0       0       0       0       0       0       0
       0       0       0       0       0       0       0       0       0       0
       0       0       0       0       0       0       0       0       0       0
       0       0       0       0       0       0       0       0       0       0
       0       0       0       0       0       0       0       0       0       0
       0       0       0       0       0       0       0       0       0       0
       0       0       0       0       0       0       0       0       0       0
       0       0       0       0       0       0       0       0       0       0
       0       0       0       0       0       0       0       0       0       0
       0       0       0       0       0       0       0       0       0       0
       0       0       0       0       0       0       0       0       0       0
       0       0       0       0       0       0       0       0       0       0
       0       0       0       0       0       0       0       0       0       0
       0       0       0       0       0       0       0       0       0       0
       0       0       0       0       0       0       0       0       0       0
       0       0       0       0       0       0       0       0       0       0
       0       0       0       0       0       0       0       0       0       0
       0       0       0       0       0       0       0       0       0       0
       0       0       0       0       0       0       0       0       0       0
       0       0       0       0       0       0       0       0       0       0
       0       0       0       0       0       0       0       0       0       0
       0       0       0       0       0       0       0       0       0       0
       0       0       0       0       0       0       0       0       0       0
       0       0       0       0       0       0       0       0       0       0
       0       0       0       0       0       0       0       0       0       0
       0       0       0       0       0       0       0       0       0       0
       0       0       0       0       0       0       0       0       0       0
       0       0       0       0       0       0       0       0       0       0
       0       0       0       0       0       0       0       0       0       0
       0       0       0       0       0       0       0       0       0       0
       0       0       0       0       0       0       0       0       0       0
       0       0       0       0       0       0       0       0       0       0
       0       0       0       0       0       0       0       0       0       0
       0       0       0       0       0       0       0       0       0       0
       0       0       0       0       0       0       0       0       0       0
       0       0       0       0       0       0       0       0       0       0
       0       0       0       0       0       0       0       0       0       0
       0       0       0       0       0       0       0       0       0       0
       0       0       0       0       0       0       0       0       0       0
       0       0       0       0       0       0       0       0       0       0
       0       0       0       0       0       0       0       0       0       0
       0       0       0       0       0       0       0       0       0       0
       0       0       0       0       0       0       0       0       0       0
       0       0       0       0       0       0       0       0       0       0
       0       0       0       0       0       0       0       0       0       0
       0       0       0       0       0       0       0       0       0       0
       0       0       0       0       0       0       0       0       0       0
       0       0       0       0       0       0       0       0       0       0
       0       0       0       0       0       0       0       0       0       0
       0       0       0       0       0       0       0       0       0       0
       0       0       0       0       0       0       0       0       0       0
       0       0       0       0       0       0       0       0       0       0
       0       0       0       0       0       0       0       0       0       0
       0       0       0       0       0       0       0       0       0       0
       0       0       0       0       0       0       0       0       0       0
       0       0       0       0       0       0       0       0       0       0
       0       0       0       0       0       0       0       0       0       0
       0       0       0       0       0       0       0       0       0       0
       0       0       0       0       0       0       0       0       0       0
       0       0       0       0       0       0       0       0       0       0
       0       0       0       0       0       0       0       0       0       0
       0       0       0       0       0       0       0       0       0       0
       0       0       0       0       0       0       0       0       0       0
       0       0       0       0       0       0       0       0       0       0
       0       0       0       0       0       0       0       0       0       0
       0       0       0       0       0       0       0       0       0       0
       0       0       0       0       0       0       0       0       0       0
       0       0       0       0       0       0       0       0       0       0
       0       0       0       0       0       0       0       0       0       0
       0       0       0       0       0       0       0       0       0       0
       0       0       0       0       0       0       0       0       0       0
       0       0       0       0       0       0       0       0       0       0
       0       0       0       0       0       0       0       0       0       0
       0       0       0       0       0       0       0       0       0       0
       0       0       0       0       0       0       0       0       0       0
       0       0       0       0       0       0       0       0       0       0
       0       0       0       0       0       0       0       0       0       0
       0       0       0       0       0       0       0       0       0       0
       0       0       0       0       0       0       0       0       0       0
       0       0       0       0       0       0       0       0       0       0
       0       0       0       0       0       0       0       0       0       0
       0       0       0       0       0       0       0       0       0       0
       0       0       0       0       0       0       0       0       0       0
       0       0       0       0       0       0       0       0       0       0
       0       0       0       0       0       0       0       0       0       0
       0       0       0       0       0       0       0       0       0       0
       0       0       0       0       0       0       0       0       0       0
       0       0       0       0       0       0       0       0       0       0
       0       0       0       0       0       0       0       0       0       0
       0       0       0       0       0       0       0       0       0       0
       0       0       0       0       0       0       0       0       0       0
       0       0       0       0       0       0       0       0       0       0
       0       0       0       0       0       0       0       0       0       0
       0       0       0       0       0       0       0       0       0       0
       0       0       0       0       0       0       0       0       0       0
       0       0       0       0       0       0       0       0       0       0
       0       0       0       0       0       0       0       0       0       0
       0       0       0       0       0       0       0       0       0       0
       0       0       0       0       0       0       0       0       0       0
       0       0       0       0       0       0       0       0       0       0
       0       0       0       0       0       0       0       0       0       0
       0       0       0       0       0       0       0       0       0       0
       0       0       0       0       0       0       0       0       0       0
       0       0       0       0       0       0       0       0       0       0
       0       0       0       0       0       0       0       0       0       0
       0       0       0       0       0       0       0       0       0       0
       0       0       0       0       0       0       0       0       0       0
       0       0       0       0       0       0       0       0       0       0
       0       0       0       0       0       0       0       0       0       0
       0       0       0       0       0       0       0       0       0       0
       0       0       0       0       0       0       0       0       0       0
       0       0       0       0       0       0       0       0       0       0
       0       0       0       0       0       0       0       0       0       0
       0       0       0       0       0       0       0       0       0       0
       0       0       0       0       0       0       0       0       0       0
       0       0       0       0       0       0       0       0       0       0
       0       0       0       0       0       0       0       0       0       0
       0       0       0       0       0       0       0       0       0       0
       0       0       0       0       0       0       0       0       0       0
       0       0       0       0       0       0       0       0       0       0
       0       0       0       0       0       0       0       0       0       0
       0       0       0       0       0       0       0       0       0       0
       0       0       0       0       0       0       0       0       0       0
       0       0       0       0       0       0       0       0       0       0
       0       0       0       0       0       0       0       0       0       0
       0       0       0       0       0       0       0       0       0       0
       0       0       0       0       0       0       0       0       0       0
       0       0       0       0       0       0       0       0       0       0
       0       0       0       0       0       0       0       0       0       0
       0       0       0       0       0       0       0       0       0       0
       0       0       0       0       0       0       0       0       0       0
       0       0       0       0       0       0       0       0       0       0
       0       0       0       0       0       0       0       0       0       0
       0       0       0       0       0       0       0       0       0       0
       0       0       0       0       0       0       0       0       0       0
       0       0       0       0       0       0       0       0       0       0
       0       0       0       0       0       0       0       0       0       0
       0       0       0       0       0       0       0       0       0       0
       0       0       0       0       0       0       0       0       0       0
       0       0       0       0       0       0       0       0       0       0
       0       0       0       0       0       0       0       0       0       0
       0       0       0       0       0       0       0       0       0       0
       0       0       0       0       0       0       0       0       0       0
       0       0       0       0       0       0       0       0       0       0
       0       0       0       0       0       0       0       0       0       0
       0       0       0       0       0       0       0       0       0       0
       0       0       0       0       0       0       0       0       0       0
       0       0       0       0       0       0       0       0       0       0
       0       0       0       0       0       0       0       0       0       0
       0       0       0       0       0       0       0       0       0       0
       0       0       0       0       0       0       0       0       0       0
       0       0       0       0       0       0       0       0       0       0
       0       0       0       0       0       0       0       0       0       0
       0       0       0       0       0       0       0       0       0       0
       0       0       0       0       0       0       0       0       0       0
       0       0       0       0       0       0       0       0       0       0
       0       0       0       0       0       0       0       0       0       0
       0       0       0       0       0       0       0       0       0       0
       0       0       0       0       0       0       0       0       0       0
       0       0       0       0       0       0       0       0       0       0
       0       0       0       0       0       0       0       0       0       0
       0       0       0       0       0       0       0       0       0       0
       0       0       0       0       0       0       0       0       0       0
       0       0       0       0       0       0       0       0       0       0
       0       0       0       0       0       0       0       0       0       0
       0       0       0       0       0       0       0       0       0       0
       0       0       0       0       0       0       0       0       0       0
       0       0       0       0       0       0       0       0       0       0
       0       0       0       0       0       0       0       0       0       0
       0       0       0       0       0       0       0       0       0       0
       0       0       0       0       0       0       0       0       0       0
       0       0       0       0       0       0       0       0       0       0
       0       0       0       0       0       0       0       0       0       0
       0       0       0       0       0       0       0       0       0       0
       0       0       0       0       0       0       0       0       0       0
       0       0       0       0       0       0       0       0       0       0
       0       0       0       0       0       0       0       0       0       0
       0       0       0       0       0       0       0       0       0       0
       0       0       0       0       0       0       0       0       0       0
       0       0       0       0       0       0       0       0       0       0
       0       0       0       0       0       0       0       0       0       0
       0       0       0       0       0       0       0       0       0       0
       0       0       0       0       0       0       0       0       0       0
       0       0       0       0       0       0       0       0       0       0
       0       0       0       0       0       0       0       0       0       0
       0       0       0       0       0       0       0       0       0       0
       0       0       0       0       0       0       0       0       0       0
       0       0       0       0       0       0       0       0       0       0
       0       0       0       0       0       0       0       0       0       0
       0       0       0       0       0       0       0       0       0       0
       0       0       0       0       0       0       0       0       0       0
       0       0       0       0       0       0       0       0       0       0
       0       0       0       0       0       0       0       0       0       0
       0       0       0       0       0       0       0       0       0       0
       0       0       0       0       0       0       0       0       0       0
       0       0       0       0       0       0       0       0       0       0
       0       0       0       0       0       0       0       0       0       0
       0       0       0       0       0       0       0       0       0       0
       0       0       0       0       0       0       0       0       0       0
       0       0       0       0       0       0       0       0       0       0
       0       0       0       0       0       0       0       0       0       0
       0       0       0       0       0       0       0       0       0       0
       0       0       0       0       0       0       0       0       0       0
       0       0       0       0       0       0       0       0       0       0
       0       0       0       0       0       0       0       0       0       0
       0       0       0       0       0       0       0       0       0       0
       0       0       0       0       0       0       0       0       0       0
       0       0       0       0       0       0       0       0       0       0
       0       0       0       0       0       0       0       0       0       0
       0       0       0       0       0       0       0       0       0       0
       0       0       0       0       0       0       0       0       0       0
       0       0       0       0       0       0       0       0       0       0
       0       0       0       0       0       0       0       0       0       0
       0       0       0       0       0       0       0       0       0       0
       0       0       0       0       0       0       0       0       0       0
       0       0       0       0       0       0       0       0       0       0
       0       0       0       0       0       0       0       0       0       0
       0       0       0       0       0       0       0       0       0       0
       0       0       0       0       0       0       0       0       0       0
       0       0       0       0       0       0       0       0       0       0
       0       0       0       0       0       0       0       0       0       0
       0       0       0       0       0       0       0       0       0       0
       0       0       0       0       0       0       0       0       0       0
       0       0       0       0       0       0       0       0       0       0
       0       0       0       0       0       0       0       0       0       0
       0       0       0       0       0       0       0       0       0       0
       0       0       0       0       0       0       0       0       0       0
       0       0       0       0       0       0       0       0       0       0
       0       0       0       0       0       0       0       0       0       0
       0       0       0       0       0       0       0       0       0       0
       0       0       0       0       0       0       0       0       0       0
       0       0       0       0       0       0       0       0       0       0
       0       0       0       0       0       0       0       0       0       0
       0       0       0       0       0       0       0       0       0       0
       0       0       0       0       0       0       0       0       0       0
       0       0       0       0       0       0       0       0       0       0
       0       0       0       0       0       0       0       0       0       0
       0       0       0       0       0       0       0       0       0       0
       0       0       0       0       0       0       0       0       0       0
       0       0       0       0       0       0       0       0       0       0
       0       0       0       0       0       0       0       0       0       0
       0       0       0       0       0       0       0       0       0       0
       0       0       0       0       0       0       0       0       0       0
       0       0       0       0       0       0       0       0       0       0
       0       0       0       0       0       0       0       0       0       0
       0       0       0       0       0       0       0       0       0       0
       0       0       0       0       0       0       0       0       0       0
       0       0       0       0       0       0       0       0       0       0
       0       0       0       0       0       0       0       0       0       0
       0       0       0       0       0       0       0       0       0       0
       0       0       0       0       0       0       0       0       0       0
       0       0       0       0       0       0       0       0       0       0
       0       0       0       0       0       0       0       0       0       0
       0       0       0       0       0       0       0       0       0       0
       0       0       0       0       0       0       0       0       0       0
       0       0       0       0       0       0       0       0       0       0
       0       0       0       0       0       0       0       0       0       0
       0       0       0       0       0       0       0       0       0       0
       0       0       0       0       0       0       0       0       0       0
       0       0       0       0       0       0       0       0       0       0
       0       0       0       0       0       0       0       0       0       0
       0       0       0       0       0       0       0       0       0       0
       0       0       0       0       0       0       0       0       0       0
       0       0       0       0       0       0       0       0       0       0
       0       0       0       0       0       0       0       0       0       0
       0       0       0       0       0       0       0       0       0       0
       0       0       0       0       0       0       0       0       0       0
       0       0       0       0       0       0       0       0       0       0
       0       0       0       0       0       0       0       0       0       0
       0       0       0       0       0       0       0       0       0       0
       0       0       0       0       0       0       0       0       0       0
       0       0       0       0       0       0       0       0       0       0
       0       0       0       0       0       0       0       0       0       0
       0       0       0       0       0       0       0       0       0       0
       0       0       0       0       0       0       0       0       0       0
       0       0       0       0       0       0       0       0       0       0
       0       0       0       0       0       0       0       0       0       0
       0       0       0       0       0       0       0       0       0       0
       0       0       0       0       0       0       0       0       0       0
       0       0       0       0       0       0       0       0       0       0
       0       0       0       0       0       0       0       0       0       0
       0       0       0       0       0       0       0       0       0       0
       0       0       0       0       0       0       0       0       0       0
       0       0       0       0       0       0       0       0       0       0
       0       0       0       0       0       0       0       0       0       0
       0       0       0       0       0       0       0       0       0       0
       0       0       0       0       0       0       0       0       0       0
       0       0       0       0       0       0       0       0       0       0
       0       0       0       0       0       0       0       0       0       0
       0       0       0       0       0       0       0       0       0       0
       0       0       0       0       0       0       0       0       0       0
       0       0       0       0       0       0       0       0       0       0
       0       0       0       0       0       0       0       0       0       0
       0       0       0       0       0       0       0       0       0       0
       0       0       0       0       0       0       0       0       0       0
       0       0       0       0       0       0       0       0       0       0
       0       0       0       0       0       0       0       0       0       0
       0       0       0       0       0       0       0       0       0       0
       0       0       0       0       0       0       0       0       0       0
       0       0       0       0       0       0       0       0       0       0
       0       0       0       0       0       0       0       0       0       0
       0       0       0       0       0       0       0       0       0       0
       0       0       0       0       0       0       0       0       0       0
       0       0       0       0       0       0       0       0       0       0
       0       0       0       0       0       0       0       0       0       0
       0       0       0       0       0       0       0       0       0       0
       0       0       0       0       0       0       0       0       0       0
       0       0       0       0       0       0       0       0       0       0
       0       0       0       0       0       0       0       0       0       0
       0       0       0       0       0       0       0       0       0       0
       0       0       0       0       0       0       0       0       0       0
       0       0       0       0       0       0       0       0       0       0
       0       0       0       0       0       0       0       0       0       0
       0       0       0       0       0       0       0       0       0       0
       0       0       0       0       0       0       0       0       0       0
       0       0       0       0       0       0       0       0       0       0
       0       0       0       0       0       0       0       0       0       0
       0       0       0       0       0       0       0       0       0       0
       0       0       0       0       0       0       0       0       0       0
       0       0       0       0       0       0       0       0       0       0
       0       0       0       0       0       0       0       0       0       0
       0       0       0       0       0       0       0       0       0       0
       0       0       0       0       0       0       0       0       0       0
       0       0       0       0       0       0       0       0       0       0
       0       0       0       0       0       0       0       0       0       0
       0       0       0       0       0       0       0       0       0       0
       0       0       0       0       0       0       0       0       0       0
       0       0       0       0       0       0       0       0       0       0
       0       0       0       0       0       0       0       0       0       0
       0       0       0       0       0       0       0       0       0       0
       0       0       0       0       0       0       0       0       0       0
       0       0       0       0       0       0       0       0       0       0
       0       0       0       0       0       0       0       0       0       0
       0       0       0       0       0       0       0       0       0       0
       0       0       0       0       0       0       0       0       0       0
       0       0       0       0       0       0       0       0       0       0
       0       0       0       0       0       0       0       0       0       0
       0       0       0       0       0       0       0       0       0       0
       0       0       0       0       0       0       0       0       0       0
       0       0       0       0       0       0       0       0       0       0
       0       0       0       0       0       0       0       0       0       0
       0       0       0       0       0       0       0       0       0       0
       0       0       0       0       0       0       0       0       0       0
       0       0       0       0       0       0       0       0       0       0
       0       0       0       0       0       0       0       0       0       0
       0       0       0       0       0       0       0       0       0       0
       0       0       0       0       0       0       0       0       0       0
       0       0       0       0       0       0       0       0       0       0
       0       0       0       0       0       0       0       0       0       0
       0       0       0       0       0       0       0       0       0       0
       0       0       0       0       0       0       0       0       0       0
       0       0       0       0       0       0       0       0       0       0
       0       0       0       0       0       0       0       0       0       0
       0       0       0       0       0       0       0       0       0       0
       0       0       0       0       0       0       0       0       0       0
       0       0       0       0       0       0       0       0       0       0
       0       0       0       0       0       0       0       0       0       0
       0       0       0       0       0       0       0       0       0       0
       0       0       0       0       0       0       0       0       0       0
       0       0       0       0       0       0       0       0       0       0
       0       0       0       0       0       0       0       0       0       0
       0       0       0       0       0       0       0       0       0       0
       0       0       0       0       0       0       0       0       0       0
       0       0       0       0       0       0       0       0       0       0
       0       0       0       0       0       0       0       0       0       0
       0       0       0       0       0       0       0       0       0       0
       0       0       0       0       0       0       0       0       0       0
       0       0       0       0       0       0       0       0       0       0
       0       0       0       0       0       0       0       0       0       0
       0       0       0       0       0       0       0       0       0       0
       0       0       0       0       0       0       0       0       0       0
       0       0       0       0       0       0       0       0       0       0
       0       0       0       0       0       0       0       0       0       0
       0       0       0       0       0       0       0       0       0       0
       0       0       0       0       0       0       0       0       0       0
       0       0       0       0       0       0       0       0       0       0
       0       0       0       0       0       0       0       0       0       0
       0       0       0       0       0       0       0       0       0       0
       0       0       0       0       0       0       0       0       0       0
       0       0       0       0       0       0       0       0       0       0
       0       0       0       0       0       0       0       0       0       0
       0       0       0       0       0       0       0       0       0       0
       0       0       0       0       0       0       0       0       0       0
       0       0       0       0       0       0       0       0       0       0
       0       0       0       0       0       0       0       0       0       0
       0       0       0       0       0       0       0       0       0       0
       0       0       0       0       0       0       0       0       0       0
       0       0       0       0       0       0       0       0       0       0
       0       0       0       0       0       0       0       0       0       0
       0       0       0       0       0       0       0       0       0       0
       0       0       0       0       0       0       0       0       0       0
       0       0       0       0       0       0       0       0       0       0
       0       0       0       0       0       0       0       0       0       0
       0       0       0       0       0       0       0       0       0       0
       0       0       0       0       0       0       0       0       0       0
       0       0       0       0       0       0       0       0       0       0
       0       0       0       0       0       0       0       0       0       0
       0       0       0       0       0       0       0       0       0       0
       0       0       0       0       0       0       0       0       0       0
       0       0       0       0       0       0       0       0       0       0
       0       0       0       0       0       0       0       0       0       0
       0       0       0       0       0       0       0       0       0       0
       0       0       0       0       0       0       0       0       0       0
       0       0       0       0       0       0       0       0       0       0
       0       0       0       0       0       0       0       0       0       0
       0       0       0       0       0       0       0       0       0       0
       0       0       0       0       0       0       0       0       0       0
       0       0       0       0       0       0       0       0       0       0
       0       0       0       0       0       0       0       0       0       0
       0       0       0       0       0       0       0       0       0       0
       0       0       0       0       0       0       0       0       0       0
       0       0       0       0       0       0       0       0       0       0
       0       0       0       0       0       0       0       0       0       0
       0       0       0       0       0       0       0       0       0       0
       0       0       0       0       0       0       0       0       0       0
       0       0       0       0       0       0       0       0       0       0
       0       0       0       0       0       0       0       0       0       0
       0       0       0       0       0       0       0       0       0       0
       0       0       0       0       0       0       0       0       0       0
       0       0       0       0       0       0       0       0       0       0
       0       0       0       0       0       0       0       0       0       0
       0       0       0       0       0       0       0       0       0       0
       0       0       0       0       0       0       0       0       0       0
       0       0       0       0       0       0       0       0       0       0
       0       0       0       0       0       0       0       0       0       0
       0       0       0       0       0       0       0       0       0       0
       0       0       0       0       0       0       0       0       0       0
       0       0       0       0       0       0       0       0       0       0
       0       0       0       0       0       0       0       0       0       0
       0       0       0       0       0       0       0       0       0       0
       0       0       0       0       0       0       0       0       0       0
       0       0       0       0       0       0       0       0       0       0
       0       0       0       0       0       0       0       0       0       0
       0       0       0       0       0       0       0       0       0       0
       0       0       0       0       0       0       0       0       0       0
       0       0       0       0       0       0       0       0       0       0
       0       0       0       0       0       0       0       0       0       0
       0       0       0       0       0       0       0       0       0       0
       0       0       0       0       0       0       0       0       0       0
       0       0       0       0       0       0       0       0       0       0
       0       0       0       0       0       0       0       0       0       0
       0       0       0       0       0       0       0       0       0       0
       0       0       0       0       0       0       0       0       0       0
       0       0       0       0       0       0       0       0       0       0
       0       0       0       0       0       0       0       0       0       0
       0       0       0       0       0       0       0       0       0       0
       0       0       0       0       0       0       0       0       0       0
       0       0       0       0       0       0       0       0       0       0
       0       0       0       0       0       0       0       0       0       0
       0       0       0       0       0       0       0       0       0       0
       0       0       0       0       0       0       0       0       0       0
       0       0       0       0       0       0       0       0       0       0
       0       0       0       0       0       0       0       0       0       0
       0       0       0       0       0       0       0       0       0       0
       0       0       0       0       0       0       0       0       0       0
       0       0       0       0       0       0       0       0       0       0
       0       0       0       0       0       0       0       0       0       0
       0       0       0       0       0       0       0       0       0       0
       0       0       0       0       0       0       0       0       0       0
       0       0       0       0       0       0       0       0       0       0
       0       0       0       0       0       0       0       0       0       0
       0       0       0       0       0       0       0       0       0       0
       0       0       0       0       0       0       0       0       0       0
       0       0       0       0       0       0       0       0       0       0
       0       0       0       0       0       0       0       0       0       0
       0       0       0       0       0       0       0       0       0       0
       0       0       0       0       0       0       0       0       0       0
       0       0       0       0       0       0       0       0       0       0
       0       0       0       0       0       0       0       0       0       0
       0       0       0       0       0       0       0       0       0       0
       0       0       0       0       0       0       0       0       0       0
       0       0       0       0       0       0       0       0       0       0
       0       0       0       0       0       0       0       0       0       0
       0       0       0       0       0       0       0       0       0       0
       0       0       0       0       0       0       0       0       0       0
       0       0       0       0       0       0       0       0       0       0
       0       0       0       0       0       0       0       0       0       0
       0       0       0       0       0       0       0       0       0       0
       0       0       0       0       0       0       0       0       0       0
       0       0       0       0       0       0       0       0       0       0
       0       0       0       0       0       0       0       0       0       0
       0       0       0       0       0       0       0       0       0       0
       0       0       0       0       0       0       0       0       0       0
       0       0       0       0       0       0       0       0       0       0
       0       0       0       0       0       0       0       0       0       0
       0       0       0       0       0       0       0       0       0       0
       0       0       0       0       0       0       0       0       0       0
       0       0       0       0       0       0       0       0       0       0
       0       0       0       0       0       0       0       0       0       0
       0       0       0       0       0       0       0       0       0       0
       0       0       0       0       0       0       0       0       0       0
       0       0       0       0       0       0       0       0       0       0
       0       0       0       0       0       0       0       0       0       0
       0       0       0       0       0       0       0       0       0       0
       0       0       0       0       0       0       0       0       0       0
       0       0       0       0       0       0       0       0       0       0
       0       0       0       0       0       0       0       0       0       0
       0       0       0       0       0       0       0       0       0       0
       0       0       0       0       0       0       0       0       0       0
       0       0       0       0       0       0       0       0       0       0
       0       0       0       0       0       0       0       0       0       0
       0       0       0       0       0       0       0       0       0       0
       0       0       0       0       0       0       0       0       0       0
       0       0       0       0       0       0       0       0       0       0
       0       0       0       0       0       0       0       0       0       0
       0       0       0       0       0       0       0       0       0       0
       0       0       0       0       0       0       0       0       0       0
       0       0       0       0       0       0       0       0       0       0
       0       0       0       0       0       0       0       0       0       0
       0       0       0       0       0       0       0       0       0       0
       0       0       0       0       0       0       0       0       0       0
       0       0       0       0       0       0       0       0       0       0
       0       0       0       0       0       0       0       0       0       0
       0       0       0       0       0       0       0       0       0       0
       0       0       0       0       0       0       0       0       0       0
       0       0       0       0       0       0       0       0       0       0
       0       0       0       0       0       0       0       0       0       0
       0       0       0       0       0       0       0       0       0       0
       0       0       0       0       0       0       0       0       0       0
       0       0       0       0       0       0       0       0       0       0
       0       0       0       0       0       0       0       0       0       0
       0       0       0       0       0       0       0       0       0       0
       0       0       0       0       0       0       0       0       0       0
       0       0       0       0       0       0       0       0       0       0
       0       0       0       0       0       0       0       0       0       0
       0       0       0       0       0       0       0       0       0       0
       0       0       0       0       0       0       0       0       0       0
       0       0       0       0       0       0       0       0       0       0
       0       0       0       0       0       0       0       0       0       0
       0       0       0       0       0       0       0       0       0       0
       0       0       0       0       0       0       0       0       0       0
       0       0       0       0       0       0       0       0       0       0
       0       0       0       0       0       0       0       0       0       0
       0       0       0       0       0       0       0       0       0       0
       0       0       0       0       0       0       0       0       0       0
       0       0       0       0       0       0       0       0       0       0
       0       0       0       0       0       0       0       0       0       0
       0       0       0       0       0       0       0       0       0       0
       0       0       0       0       0       0       0       0       0       0
       0       0       0       0       0       0       0       0       0       0
       0       0       0       0       0       0       0       0       0       0
       0       0       0       0       0       0       0       0       0       0
       0       0       0       0       0       0       0       0       0       0
       0       0       0       0       0       0       0       0       0       0
       0       0       0       0       0       0       0       0       0       0
       0       0       0       0       0       0       0       0       0       0
       0       0       0       0       0       0       0       0       0       0
       0       0       0       0       0       0       0       0       0       0
       0       0       0       0       0       0       0       0       0       0
       0       0       0       0       0       0       0       0       0       0
       0       0       0       0       0       0       0       0       0       0
       0       0       0       0       0       0       0       0       0       0
       0       0       0       0       0       0       0       0       0       0
       0       0       0       0       0       0       0       0       0       0
       0       0       0       0       0       0       0       0       0       0
       0       0       0       0       0       0       0       0       0       0
       0       0       0       0       0       0       0       0       0       0
       0       0       0       0       0       0       0       0       0       0
       0       0       0       0       0       0       0       0       0       0
       0       0       0       0       0       0       0       0       0       0
       0       0       0       0       0       0       0       0       0       0
       0       0       0       0       0       0       0       0       0       0
       0       0       0       0       0       0       0       0       0       0
       0       0       0       0       0       0       0       0       0       0
       0       0       0       0       0       0       0       0       0       0
       0       0       0       0       0       0       0       0       0       0
       0       0       0       0       0       0       0       0       0       0
       0       0       0       0       0       0       0       0       0       0
       0       0       0       0       0       0       0       0       0       0
       0       0       0       0       0       0       0       0       0       0
       0       0       0       0       0       0       0       0       0       0
       0       0       0       0       0       0       0       0       0       0
       0       0       0       0       0       0       0       0       0       0
       0       0       0       0       0       0       0       0       0       0
       0       0       0       0       0       0       0       0       0       0
       0       0       0       0       0       0       0       0       0       0
       0       0       0       0       0       0       0       0       0       0
       0       0       0       0       0       0       0       0       0       0
       0       0       0       0       0       0       0       0       0       0
       0       0       0       0       0       0       0       0       0       0
       0       0       0       0       0       0       0       0       0       0
       0       0       0       0       0       0       0       0       0       0
       0       0       0       0       0       0       0       0       0       0
       0       0       0       0       0       0       0       0       0       0
       0       0       0       0       0       0       0       0       0       0
       0       0       0       0       0       0       0       0       0       0
       0       0       0       0       0       0       0       0       0       0
       0       0       0       0       0       0       0       0       0       0
       0       0       0       0       0       0       0       0       0       0
       0       0       0       0       0       0       0       0       0       0
       0       0       0       0       0       0       0       0       0       0
       0       0       0       0       0       0       0       0       0       0
       0       0       0       0       0       0       0       0       0       0
       0       0       0       0       0       0       0       0       0       0
       0       0       0       0       0       0       0       0       0       0
       0       0       0       0       0       0       0       0       0       0
       0       0       0       0       0       0       0       0       0       0
       0       0       0       0       0       0       0       0       0       0
       0       0       0       0       0       0       0       0       0       0
       0       0       0       0       0       0       0       0       0       0
       0       0       0       0       0       0       0       0       0       0
       0       0       0       0       0       0       0       0       0       0
       0       0       0       0       0       0       0       0       0       0
       0       0       0       0       0       0       0       0       0       0
       0       0       0       0       0       0       0       0       0       0
       0       0       0       0       0       0       0       0       0       0
       0       0       0       0       0       0       0       0       0       0
       0       0       0       0       0       0       0       0       0       0
       0       0       0       0       0       0       0       0       0       0
       0       0       0       0       0       0       0       0       0       0
       0       0       0       0       0       0       0       0       0       0
       0       0       0       0       0       0       0       0       0       0
       0       0       0       0       0       0       0       0       0       0
       0       0       0       0       0       0       0       0       0       0
       0       0       0       0       0       0       0       0       0       0
       0       0       0       0       0       0       0       0       0       0
       0       0       0       0       0       0       0       0       0       0
       0       0       0       0       0       0       0       0       0       0
       0       0       0       0       0       0       0       0       0       0
       0       0       0       0       0       0       0       0       0       0
       0       0       0       0       0       0       0       0       0       0
       0       0       0       0       0       0       0       0       0       0
       0       0       0       0       0       0       0       0       0       0
       0       0       0       0       0       0       0       0       0       0
       0       0       0       0       0       0       0       0       0       0
       0       0       0       0       0       0       0       0       0       0
       0       0       0       0       0       0       0       0       0       0
       0       0       0       0       0       0       0       0       0       0
       0       0       0       0       0       0       0       0       0       0
       0       0       0       0       0       0       0       0       0       0
       0       0       0       0       0       0       0       0       0       0
       0       0       0       0       0       0       0       0       0       0
       0       0       0       0       0       0       0       0       0       0
       0       0       0       0       0       0       0       0       0       0
       0       0       0       0       0       0       0       0       0       0
       0       0       0       0       0       0       0       0       0       0
       0       0       0       0       0       0       0       0       0       0
       0       0       0       0       0       0       0       0       0       0
       0       0       0       0       0       0       0       0       0       0
       0       0       0       0       0       0       0       0       0       0
       0       0       0       0       0       0       0       0       0       0
       0       0       0       0       0       0       0       0       0       0
       0       0       0       0       0       0       0       0       0       0
       0       0       0       0       0       0       0       0       0       0
       0       0       0       0       0       0       0       0       0       0
       0       0       0       0       0       0       0       0       0       0
       0       0       0       0       0       0       0       0       0       0
       0       0       0       0       0       0       0       0       0       0
       0       0       0       0       0       0       0       0       0       0
       0       0       0       0       0       0       0       0       0       0
       0       0       0       0       0       0       0       0       0       0
       0       0       0       0       0       0       0       0       0       0
       0       0       0       0       0       0       0       0       0       0
       0       0       0       0       0       0       0       0       0       0
       0       0       0       0       0       0       0       0       0       0
       0       0       0       0       0       0       0       0       0       0
       0       0       0       0       0       0       0       0       0       0
       0       0       0       0       0       0       0       0       0       0
       0       0       0       0       0       0       0       0       0       0
       0       0       0       0       0       0       0       0       0       0
       0       0       0       0       0       0       0       0       0       0
       0       0       0       0       0       0       0       0       0       0
       0       0       0       0       0       0       0       0       0       0
       0       0       0       0       0       0       0       0       0       0
       0       0       0       0       0       0       0       0       0       0
       0       0       0       0       0       0       0       0       0       0
       0       0       0       0       0       0       0       0       0       0
       0       0       0       0       0       0       0       0       0       0
       0       0       0       0       0       0       0       0       0       0
       0       0       0       0       0       0       0       0       0       0
       0       0       0       0       0       0       0       0       0       0
       0       0       0       0       0       0       0       0       0       0
       0       0       0       0       0       0       0       0       0       0
       0       0       0       0       0       0       0       0       0       0
       0       0       0       0       0       0       0       0       0       0
       0       0       0       0       0       0       0       0       0       0
       0       0       0       0       0       0       0       0       0       0
       0       0       0       0       0       0       0       0       0       0
       0       0       0       0       0       0       0       0       0       0
       0       0       0       0       0       0       0       0       0       0
       0       0       0       0       0       0       0       0       0       0
       0       0       0       0       0       0       0       0       0       0
       0       0       0       0       0       0       0       0       0       0
       0       0       0       0       0       0       0       0       0       0
       0       0       0       0       0       0       0       0       0       0
       0       0       0       0       0       0       0       0       0       0
       0       0       0       0       0       0       0       0       0       0
       0       0       0       0       0       0       0       0       0       0
       0       0       0       0       0       0       0       0       0       0
       0       0       0       0       0       0       0       0       0       0
       0       0       0       0       0       0       0       0       0       0
       0       0       0       0       0       0       0       0       0       0
       0       0       0       0       0       0       0       0       0       0
       0       0       0       0       0       0       0       0       0       0
       0       0       0       0       0       0       0       0       0       0
       0       0       0       0       0       0       0       0       0       0
       0       0       0       0       0       0       0       0       0       0
       0       0       0       0       0       0       0       0       0       0
       0       0       0       0       0       0       0       0       0       0
       0       0       0       0       0       0       0       0       0       0
       0       0       0       0       0       0       0       0       0       0
       0       0       0       0       0       0       0       0       0       0
       0       0       0       0       0       0       0       0       0       0
       0       0       0       0       0       0       0       0       0       0
       0       0       0       0       0       0       0       0       0       0
       0       0       0       0       0       0       0       0       0       0
       0       0       0       0       0       0       0       0       0       0
       0       0       0       0       0       0       0       0       0       0
       0       0       0       0       0       0       0       0       0       0
       0       0       0       0       0       0       0       0       0       0
       0       0       0       0       0       0       0       0       0       0
       0       0       0       0       0       0       0       0       0       0
       0       0       0       0       0       0       0       0       0       0
       0       0       0       0       0       0       0       0       0       0
       0       0       0       0       0       0       0       0       0       0
       0       0       0       0       0       0       0       0       0       0
       0       0       0       0       0       0       0       0       0       0
       0       0       0       0       0       0       0       0       0       0
       0       0       0       0       0       0       0       0       0       0
       0       0       0       0       0       0       0       0       0       0
       0       0       0       0       0       0       0       0       0       0
       0       0       0       0       0       0       0       0       0       0
       0       0       0       0       0       0       0       0       0       0
       0       0       0       0       0       0       0       0       0       0
       0       0       0       0       0       0       0       0       0       0
       0       0       0       0       0       0       0       0       0       0
       0       0       0       0       0       0       0       0       0       0
       0       0       0       0       0       0       0       0       0       0
       0       0       0       0       0       0       0       0       0       0
       0       0       0       0       0       0       0       0       0       0
       0       0       0       0       0       0       0       0       0       0
       0       0       0       0       0       0       0       0       0       0
       0       0       0       0       0       0       0       0       0       0
       0       0       0       0       0       0       0       0       0       0
       0       0       0       0       0       0       0       0       0       0
       0       0       0       0       0       0       0       0       0       0
       0       0       0       0       0       0       0       0       0       0
       0       0       0       0       0       0       0       0       0       0
       0       0       0       0       0       0       0       0       0       0
       0       0       0       0       0       0       0       0       0       0
       0       0       0       0       0       0       0       0       0       0
       0       0       0       0       0       0       0       0       0       0
       0       0       0       0       0       0       0       0       0       0
       0       0       0       0       0       0       0       0       0       0
       0       0       0       0       0       0       0       0       0       0
       0       0       0       0       0       0       0       0       0       0
       0       0       0       0       0       0       0       0       0       0
       0       0       0       0       0       0       0       0       0       0
       0       0       0       0       0       0       0       0       0       0
       0       0       0       0       0       0       0       0       0       0
       0       0       0       0       0       0       0       0       0       0
       0       0       0       0       0       0       0       0       0       0
       0       0       0       0       0       0       0       0       0       0
       0       0       0       0       0       0       0       0       0       0
       0       0       0       0       0       0       0       0       0       0
       0       0       0       0       0       0       0       0       0       0
       0       0       0       0       0       0       0       0       0       0
       0       0       0       0       0       0       0       0       0       0
       0       0       0       0       0       0       0       0       0       0
       0       0       0       0       0       0       0       0       0       0
       0       0       0       0       0       0       0       0       0       0
       0       0       0       0       0       0       0       0       0       0
       0       0       0       0       0       0       0       0       0       0
       0       0       0       0       0       0       0       0       0       0
       0       0       0       0       0       0       0       0       0       0
       0       0       0       0       0       0       0       0       0       0
       0       0       0       0       0       0       0       0       0       0
       0       0       0       0       0       0       0       0       0       0
       0       0       0       0       0       0       0       0       0       0
       0       0       0       0       0       0       0       0       0       0
       0       0       0       0       0       0       0       0       0       0
       0       0       0       0       0       0       0       0       0       0
       0       0       0       0       0       0       0       0       0       0
       0       0       0       0       0       0       0       0       0       0
       0       0       0       0       0       0       0       0       0       0
       0       0       0       0       0       0       0       0       0       0
       0       0       0       0       0       0       0       0       0       0
       0       0       0       0       0       0       0       0       0       0
       0       0       0       0       0       0       0       0       0       0
       0       0       0       0       0       0       0       0       0       0
       0       0       0       0       0       0       0       0       0       0
       0       0       0       0       0       0       0       0       0       0
       0       0       0       0       0       0       0       0       0       0
       0       0       0       0       0       0       0       0       0       0
       0       0       0       0       0       0       0       0       0       0
       0       0       0       0       0       0       0       0       0       0
       0       0       0       0       0       0       0       0       0       0
       0       0       0       0       0       0       0       0       0       0
       0       0       0       0       0       0       0       0       0       0
       0       0       0       0       0       0       0       0       0       0
       0       0       0       0       0       0       0       0       0       0
       0       0       0       0       0       0       0       0       0       0
       0       0       0       0       0       0       0       0       0       0
       0       0       0       0       0       0       0       0       0       0
       0       0       0       0       0       0       0       0       0       0
       0       0       0       0       0       0       0       0       0       0
       0       0       0       0       0       0       0       0       0       0
       0       0       0       0       0       0       0       0       0       0
       0       0       0       0       0       0       0       0       0       0
       0       0       0       0       0       0       0       0       0       0
       0       0       0       0       0       0       0       0       0       0
       0       0       0       0       0       0       0       0       0       0
       0       0       0       0       0       0       0       0       0       0
       0       0       0       0       0       0       0       0       0       0
       0       0       0       0       0       0       0       0       0       0
       0       0       0       0       0       0       0       0       0       0
       0       0       0       0       0       0       0       0       0       0
       0       0       0       0       0       0       0       0       0       0
       0       0       0       0       0       0       0       0       0       0
       0       0       0       0       0       0       0       0       0       0
       0       0       0       0       0       0       0       0       0       0
       0       0       0       0       0       0       0       0       0       0
       0       0       0       0       0       0       0       0       0       0
       0       0       0       0       0       0       0       0       0       0
       0       0       0       0       0       0       0       0       0       0
       0       0       0       0       0       0       0       0       0       0
       0       0       0       0       0       0       0       0       0       0
       0       0       0       0       0       0       0       0       0       0
       0       0       0       0       0       0       0       0       0       0
       0       0       0       0       0       0       0       0       0       0
       0       0       0       0       0       0       0       0       0       0
       0       0       0       0       0       0       0       0       0       0
       0       0       0       0       0       0       0       0       0       0
       0       0       0       0       0       0       0       0       0       0
       0       0       0       0       0       0       0       0       0       0
       0       0       0       0       0       0       0       0       0       0
       0       0       0       0       0       0       0       0       0       0
       0       0       0       0       0       0       0       0       0       0
       0       0       0       0       0       0       0       0       0       0
       0       0       0       0       0       0       0       0       0       0
       0       0       0       0       0       0       0       0       0       0
       0       0       0       0       0       0       0       0       0       0
       0       0       0       0       0       0       0       0       0       0
       0       0       0       0       0       0       0       0       0       0
       0       0       0       0       0       0       0       0       0       0
       0       0       0       0       0       0       0       0       0       0
       0       0       0       0       0       0       0       0       0       0
       0       0       0       0       0       0       0       0       0       0
       0       0       0       0       0       0       0       0       0       0
       0       0       0       0       0       0       0       0       0       0
       0       0       0       0       0       0       0       0       0       0
       0       0       0       0       0       0       0       0       0       0
       0       0       0       0       0       0       0       0       0       0
       0       0       0       0       0       0       0       0       0       0
       0       0       0       0       0       0       0       0       0       0
       0       0       0       0       0       0       0       0       0       0
       0       0       0       0       0       0       0       0       0       0
       0       0       0       0       0       0       0       0       0       0
       0       0       0       0       0       0       0       0       0       0
       0       0       0       0       0       0       0       0       0       0
       0       0       0       0       0       0       0       0       0       0
       0       0       0       0       0       0       0       0       0       0
       0       0       0       0       0       0       0       0       0       0
       0       0       0       0       0       0       0       0       0       0
       0       0       0       0       0       0       0       0       0       0
       0       0       0       0       0       0       0       0       0       0
       0       0       0       0       0       0       0       0       0       0
       0       0       0       0       0       0       0       0       0       0
       0       0       0       0       0       0       0       0       0       0
       0       0       0       0       0       0       0       0       0       0
       0       0       0       0       0       0       0       0       0       0
       0       0       0       0       0       0       0       0       0       0
       0       0       0       0       0       0       0       0       0       0
       0       0       0       0       0       0       0       0       0       0
       0       0       0       0       0       0
    2944    2945    2946    2947    2948    2949    2950    2951    2952    2953
    2954    2955    2956    2957    2958    2959    2960    2961    2962    2963
    2964    2966    2967    2968    2969    2970    2971    2972    2973    2974
    2975    2976    2977    2978    2979    2980    2982    2983    2984    2985
    2986    2987    2989    2990    2991    2993    2994    2995    2996    2997
    2998    2999    3000    3001    3002    3003    3004    3005    3006    3007
    3008    3009    3010    3011    3012    3013    3014    3015    3016    3017
    3018    3019    3021    3022    3023    3024    3025    3026    3028    3029
    3030    3032    3033    3034    3036    3037    3038    3039    3040    3041
    3042    3043    3044    3045    3046    3047    3049    3050    3051    3053
    3054    3055    3057    3058    3059    3061    3062    3063    3065    3066
    3067    3069    3070    3071    3073    3074    3075    3077    3078    3079
    3081    3082    3083    3085    3086    3087    3089    3090    3091    3093
    3094    3095    3097    3098    3099    3101    3102    3103    3105    3106
    3107    3109    3110    3111    3113    3114    3115    3117    3118    3119
    3121    3122    3123    3125    3126    3127    3129    3130    3131    3133
    3134    3135    3137    3138    3139    3141    3142    3143    3145    3146
    3147    3149    3150    3151    3153    3154    3155    3157    3158    3159
    3161    3162    3163    3165    3166    3167    3169    3170    3171    3173
    3174    3175    3176    3177    3178    3179    3180    3182    3183    3184
    3185    3186    3188    3189    3190    3192    3193    3194    3196    3197
    3198    3199    3200    3202    3203    3204    3206    3207    3208    3209
    3210    3212    3213    3214    3215    3216    3217    3219    3220    3221
    3223    3224    3225    3226    3227    3229    3230    3231    3232    3233
    3235    3236    3237    3238    3239    3240    3241    3242    3244    3245
    3246    3247    3248    3249    3251    3252    3253    3254    3255    3257
    3258    3259    3261    3262    3263    3265    3266    3267    3269    3270
    3271    3273    3274    3275    3276    3277    3278    3279    3280    3281
    3282    3283    3284    3285    3286    3287    3288    3289    3290    3291
    3292    3293    3294    3295    3296    3297    3298    3299    3300    3301
    3302    3303    3304    3305    3306    3307    3308    3309    3310    3311
    3312    3313    3314    3315    3316    3317    3318    3319    3320    3321
    3322    3323    3324    3325    3326    3327    3328    3329    3330    3331
    3332    3333    3334    3335    3336    3337    3338    3339    3340    3341
    3342    3343    3344    3345    3346    3347    3348    3349    3350    3351
    3352    3353    3354    3355    3356    3357    3358    3359    3360    3361
    3362    3363    3364    3365    3366    3367    3368    3369    3370    3371
    3372    3373    3374    3375    3376    3377    3378    3379    3380    3381
    3382    3383    3384    3385    3386    3387    3388    3389    3390    3391
    3392    3393    3394    3395    3396    3397    3398    3399    3400    3401
    3403    3404    3405    3407    3408    3409    3411    3412    3413    3415
    3416    3417    3419    3420    3421    3423    3424    3425    3427    3428
    3429    3431    3432    3433    3435    3436    3437    3439    3440    3441
    3443    3444    3445    3447    3448    3449    3451    3452    3453    3455
    3456    3457    3459    3460    3461    3463    3464    3465    3467    3468
    3469    3471    3472    3473    3475    3476    3477    3479    3480    3481
    3483    3484    3485    3487    3488    3489    3491    3492    3493    3495
    3496    3497    3499    3500    3501    3503    3504    3505    3507    3508
    3509    3511    3512    3513    3515    3516    3517    3519    3520    3521
    3523    3524    3525    3527    3528    3529    3531    3532    3533    3535
    3536    3537    3539    3540    3541    3543    3544    3545    3547    3548
    3549    3551    3552    3553    3555    3556    3557    3559    3560    3561
    3563    3564    3565    3567    3568    3569    3571    3572    3573    3575
    3576    3577    3579    3580    3581    3583    3584    3585    3587    3588
    3589    3591    3592    3593    3595    3596    3597    3599    3600    3601
    3603    3604    3605    3607    3608    3609    3611    3612    3613    3615
    3616    3617    3619    3620    3621    3623    3624    3625    3627    3628
    3629    3631    3632    3633    3635    3636    3637    3639    3640    3641
    3643    3644    3645    3647    3648    3649    3651    3652    3653    3655
    3656    3657    3659    3660    3661    3663    3664    3665    3667    3668
    3669    3671    3672    3673    3675    3676    3677    3679    3680    3681
    3683    3684    3685    3687    3688    3689    3691    3692    3693    3695
    3696    3697    3699    3700    3701    3703    3704    3705    3707    3708
    3709    3711    3712    3713    3715    3716    3717    3719    3720    3721
    3723    3724    3725    3727    3728    3729    3731    3732    3733    3735
    3736    3737    3739    3740    3741    3743    3744    3745    3747    3748
    3749    3751    3752    3753    3755    3756    3757    3759    3760    3761
    3763    3764    3765    3767    3768    3769    3771    3772    3773    3775
    3776    3777    3779    3780    3781    3783    3784    3785    3787    3788
    3789    3791    3792    3793    3795    3796    3797    3799    3800    3801
    3803    3804    3805    3807    3808    3809    3811    3812    3813    3815
    3816    3817    3819    3820    3821    3823    3824    3825    3827    3828
    3829    3831    3832    3833    3835    3836    3837    3839    3840    3841
    3843    3844    3845    3847    3848    3849    3851    3852    3853    3855
    3856    3857    3859    3860    3861    3863    3864    3865    3867    3868
    3869    3871    3872    3873    3875    3876    3877    3879    3880    3881
    3883    3884    3885    3887    3888    3889    3891    3892    3893    3895
    3896    3897    3899    3900    3901    3903    3904    3905    3907    3908
    3909    3911    3912    3913    3914    3915    3916    3917    3919    3920
    3921    3923    3924    3925    3926    3927    3928    3929    3930    3931
    3932    3933    3935    3936    3937    3939    3940    3941    3942    3943
    3944    3945    3946    3947    3949    3950    3951    3952    3953    3954
    3955    3956    3957    3958    3959    3961    3962    3963    3965    3966
    3967    3968    3969    3970    3971    3973    3974    3975    3976    3977
    3979    3980    3981    3983    3984    3985    3986    3987    3988    3989
    3991    3992    3993    3995    3996    3997    3998    3999    4000    4001
    4003    4004    4005    4007    4008    4009    4011    4012    4013    4015
    4016    4017    4019    4020    4021    4023    4024    4025    4027    4028
    4029    4031    4032    4033    4035    4036    4037    4039    4040    4041
    4043    4044    4045    4046    4048    4049    4050    4051    4052    4054
    4055    4056    4057    4058    4060    4061    4062    4063    4064    4066
    4067    4068    4070    4071    4072    4074    4075    4076    4078    4079
    4080    4082    4083    4084    4086    4087    4088    4090    4091    4092
    4094    4095    4096    4097    4098    4100    4101    4102    4103    4104
    4105    4106    4107    4108    4109    4110    4111    4112    4113    4114
    4115    4116    4117    4118    4119    4120    4121    4122    4123    4124
    4125    4126    4127    4128    4129    4130    4131    4132    4133    4134
    4136    4137    4138    4139    4140    4141    4142    4143    4144    4145
    4146    4147    4148    4149    4150    4151    4152    4153    4154    4155
    4156    4157    4158    4159    4160    4161    4162    4163    4164    4165
    4166    4167    4168    4169    4170    4172    4173    4174    4175    4176
    4177    4178    4179    4180    4181    4182    4183    4184    4185    4186
    4187    4188    4189    4190    4191    4192    4193    4194    4195    4196
    4197    4198    4199    4200    4201    4202    4203    4204    4205    4206
    4208    4209    4210    4211    4212    4213    4214    4215    4216    4217
    4218    4219    4220    4221    4222    4223    4224    4225    4226    4227
    4228    4229    4230    4231    4232    4233    4234    4235    4236    4237
    4238    4239    4240    4241    4242    4244    4245    4246    4247    4248
    4249    4250    4251    4252    4253    4254    4255    4256    4257    4258
    4259    4260    4261    4262    4263    4264    4265    4266    4267    4268
    4269    4270    4271    4272    4273    4274    4275    4276    4277    4278
    4280    4281    4282    4283    4284    4285    4286    4287    4288    4289
    4290    4291    4292    4293    4294    4295    4296    4297    4298    4299
    4300    4301    4302    4303    4304    4305    4306    4307    4308    4309
    4310    4311    4312    4313    4314    4316    4317    4318    4319    4320
    4321    4322    4323    4324    4325    4326    4327    4328    4329    4330
    4331    4332    4333    4334    4335    4336    4337    4338    4339    4340
    4341    4342    4343    4344    4345    4346    4347    4348    4349    4350
    4352    4353    4354    4356    4357    4358    4360    4361    4362    4364
    4365    4366    4368    4369    4370    4372    4373    4374    4376    4377
    4378    4380    4381    4382    4384    4385    4386    4388    4389    4390
    4392    4393    4394    4396    4397    4398    4400    4401    4402    4404
    4405    4406    4408    4409    4410    4412    4413    4414    4416    4417
    4418    4420    4421    4422    4424    4425    4426    4428    4429    4430
    4432    4433    4434    4436    4437    4438    4440    4441    4442    4444
    4445    4446    4448    4449    4450    4452    4453    4454    4456    4457
    4458    4460    4461    4462    4464    4465    4466    4468    4469    4470
    4472    4473    4474    4476    4477    4478    4480    4481    4482    4484
    4485    4486    4488    4489    4490    4492    4493    4494    4496    4497
    4498    4500    4501    4502    4504    4505    4506    4508    4509    4510
    4512    4513    4514    4516    4517    4518    4520    4521    4522    4524
    4525    4526    4528    4529    4530    4532    4533    4534    4536    4537
    4538    4540    4541    4542    4544    4545    4546    4548    4549    4550
    4552    4553    4554    4556    4557    4558    4560    4561    4562    4564
    4565    4566    4568    4569    4570    4572    4573    4574    4576    4577
    4578    4580    4581    4582    4584    4585    4586    4588    4589    4590
    4592    4593    4594    4596    4597    4598    4600    4601    4602    4604
    4605    4606    4608    4609    4610    4612    4613    4614    4616    4617
    4618    4620    4621    4622    4624    4625    4626    4628    4629    4630
    4632    4633    4634    4636    4637    4638    4640    4641    4642    4644
    4645    4646    4648    4649    4650    4652    4653    4654    4656    4657
    4658    4660    4661    4662    4664    4665    4666    4668    4669    4670
    4672    4673    4674    4676    4677    4678    4680    4681    4682    4684
    4685    4686    4688    4689    4690    4692    4693    4694    4696    4697
    4698    4700    4701    4702    4704    4705    4706    4708    4709    4710
    4712    4713    4714    4716    4717    4718    4720    4721    4722    4724
    4725    4726    4728    4729    4730    4732    4733    4734    4736    4737
    4738    4740    4741    4742    4744    4745    4746    4748    4749    4750
    4752    4753    4754    4756    4757    4758    4760    4761    4762    4764
    4765    4766    4768    4769    4770    4772    4773    4774    4776    4777
    4778    4780    4781    4782    4784    4785    4786    4788    4789    4790
    4792    4793    4794    4796    4797    4798    4800    4801    4802    4804
    4805    4806    4808    4809    4810    4812    4813    4814    4816    4817
    4818    4820    4821    4822    4824    4825    4826    4828    4829    4830
    4832    4833    4834    4836    4837    4838    4840    4841    4842    4844
    4845    4846    4848    4849    4850    4852    4853    4854    4856    4857
    4858    4859    4860    4861    4862    4864    4865    4866    4867    4869
    4870    4871    4873    4874    4875    4876    4877    4878    4879    4881
    4882    4883    4884    4885    4886    4887    4889    4890    4891    4893
    4894    4895    4896    4897    4898    4899    4901    4902    4904    4905
    4906    4907    4908    4910    4911    4912    4913    4914    4915    4916
    4917    4919    4920    4921    4922    4923    4924    4925    4927    4928
    4929    4930    4931    4932    4933    4934    4935    4937    4938    4939
    4940    4941    4942    4943    4945    4946    4947    4949    4950    4951
    4953    4954    4955    4957    4958    4959    4961    4962    4963    4965
    4966    4967    4969    4970    4971    4973    4974    4975    4976    4977
    4978    4979    4981    4982    4983    4985    4986    4987    4988    4989
    4991    4992    4993    4994    4995    4997    4998    4999    5000    5001
    5002    5003    5004    5005    5006    5007    5008    5009    5010    5011
    5012    5013    5014    5015    5016    5017    5018    5019    5020    5021
    5022    5023    5024    5025    5026    5027    5028    5029    5030    5031
    5032    5033    5034    5035    5036    5037    5038    5039    5040    5041
    5042    5043    5044    5045    5046    5047    5048    5049    5050    5051
    5052    5053    5054    5055    5056    5057    5058    5059    5060    5061
    5062    5063    5064    5065    5066    5067    5068    5069    5070    5071
    5072    5073    5074    5075    5076    5077    5078    5079    5080    5081
    5082    5083    5084    5085    5086    5087    5088    5089    5090    5091
    5092    5093    5094    5095    5096    5097    5098    5099    5100    5101
    5102    5103    5104    5105    5106    5107    5108    5109    5110    5111
    5112    5113    5114    5115    5116    5117    5118    5119    5120    5121
    5122    5123    5124    5125    5126    5127    5128    5129    5130    5131
    5132    5133    5134    5135    5136    5137    5138    5139    5140    5141
    5142    5143    5144    5145    5146    5147    5148    5149    5150    5151
    5152    5153    5154    5155    5156    5157    5158    5159    5160    5161
    5162    5163    5164    5165    5166    5167    5168    5169    5170    5171
    5172    5173    5174    5175    5176    5177    5178    5179    5180    5181
    5182    5183    5184    5185    5186    5187    5188    5189    5190    5191
    5192    5193    5194    5195    5196    5197    5198    5199    5200    5201
    5202    5203    5204    5205    5206    5207    5208    5209    5210    5211
    5212    5213    5214    5215    5216    5217    5218    5219    5220    5221
    5222    5223    5224    5225    5226    5227    5228    5229    5230    5231
    5232    5233    5234    5235    5236    5237    5238    5239    5240    5241
    5242    5243    5244    5245    5246    5248    5249    5250    5252    5253
    5254    5256    5257    5258    5260    5261    5262    5264    5265    5266
    5268    5269    5270    5272    5273    5274    5276    5277    5278    5280
    5281    5282    5284    5285    5286    5288    5289    5290    5292    5293
    5294    5296    5297    5298    5300    5301    5302    5304    5305    5306
    5308    5309    5310    5312    5313    5314    5316    5317    5318    5320
    5321    5322    5324    5325    5326    5328    5329    5330    5332    5333
    5334    5336    5337    5338    5340    5341    5342    5344    5345    5346
    5348    5349    5350    5352    5353    5354    5356    5357    5358    5360
    5361    5362    5364    5365    5366    5368    5369    5370    5372    5373
    5374    5376    5377    5378    5380    5381    5382    5384    5385    5386
    5388    5389    5390    5392    5393    5394    5396    5397    5398    5400
    5401    5402    5404    5405    5406    5408    5409    5410    5412    5413
    5414    5416    5417    5418    5420    5421    5422    5424    5425    5426
    5428    5429    5430    5432    5433    5434    5436    5437    5438    5440
    5441    5442    5444    5445    5446    5448    5449    5450    5452    5453
    5454    5456    5457    5458    5460    5461    5462    5464    5465    5466
    5468    5469    5470    5472    5473    5474    5476    5477    5478    5480
    5481    5482    5484    5485    5486    5488    5489    5490    5492    5493
    5494    5496    5497    5498    5500    5501    5502    5504    5505    5506
    5508    5509    5510    5512    5513    5514    5516    5517    5518    5520
    5521    5522    5524    5525    5526    5528    5529    5530    5532    5533
    5534    5536    5537    5538    5540    5541    5542    5544    5545    5546
    5548    5549    5550    5552    5553    5554    5556    5557    5558    5560
    5561    5562    5564    5565    5566    5568    5569    5570    5572    5573
    5574    5576    5577    5578    5580    5581    5582    5584    5585    5586
    5588    5589    5590    5592    5593    5594    5596    5597    5598    5600
    5601    5602    5604    5605    5606    5608    5609    5610    5612    5613
    5614    5616    5617    5618    5620    5621    5622    5624    5625    5626
    5628    5629    5630    5632    5633    5634    5636    5637    5638    5640
    5641    5642    5644    5645    5646    5648    5649    5650    5652    5653
    5654    5656    5657    5658    5660    5661    5662    5664    5665    5666
    5668    5669    5670    5672    5673    5674    5676    5677    5678    5680
    5681    5682    5684    5685    5686    5688    5689    5690    5692    5693
    5694    5696    5697    5698    5700    5701    5702    5704    5705    5706
    5708    5709    5710    5712    5713    5714    5716    5717    5718    5720
    5721    5722    5724    5725    5726    5728    5729    5730    5732    5733
    5734    5736    5737    5738    5740    5741    5742    5744    5745    5746
    5748    5749    5750    5752    5753    5754    5756    5757    5758    5760
    5761    5762    5764    5765    5766    5768    5769    5770    5772    5773
    5774    5776    5777    5778    5780    5781    5782    5784    5785    5786
    5788    5789    5790    5792    5793    5794    5796    5797    5798    5800
    5801    5802    5804    5805    5806    5808    5809    5810    5812    5813
    5814    5816    5817    5818    5820    5821    5822    5824    5825    5826
    5828    5829    5830    5832    5833    5834    5836    5837    5838    5840
    5841    5842    5844    5845    5846    5848    5849    5850    5852    5853
    5854    5856    5857    5858    5860    5861    5862    5864    5865    5866
    5868    5869    5870    5872    5873    5874    5876    5877    5878    5880
    5881    5882    5884    5885    5886    5888    5889    5890    5892    5893
    5894    5896    5897    5898    5900    5901    5902    5904    5905    5906
    5908    5909    5910    5912    5913    5914    5916    5917    5918    5920
    5921    5922    5924    5925    5926    5928    5929    5930    5932    5933
    5934    5936    5937    5938    5940    5941    5942    5944    5945    5946
    5948    5949    5950    5952    5953    5954    5956    5957    5958    5960
    5961    5962    5964    5965    5966    5968    5969    5970    5972    5973
    5974    5976    5977    5978    5980    5981    5982    5984    5985    5986
    5988    5989    5990    5992    5993    5994    5996    5997    5998    6000
    6001    6002    6004    6005    6006    6008    6009    6010    6012    6013
    6014    6016    6017    6018    6020    6021    6022    6024    6025    6026
    6028    6029    6030    6032    6033    6034    6036    6037    6038    6040
    6041    6042    6044    6045    6046    6048    6049    6050    6052    6053
    6054    6056    6057    6058    6060    6061    6062    6064    6065    6066
    6068    6069    6070    6072    6073    6074    6076    6077    6078    6080
    6081    6082    6084    6085    6086    6088    6089    6090    6092    6093
    6094    6096    6097    6098    6100    6101    6102    6104    6105    6106
    6108    6109    6110    6112    6113    6114    6116    6117    6118    6120
    6121    6122    6124    6125    6126    6128    6129    6130    6132    6133
    6134    6136    6137    6138    6140    6141    6142    6144    6145    6146
    6148    6149    6150    6152    6153    6154    6156    6157    6158    6160
    6161    6162    6163    6164    6165    6167    6168    6169    6171    6172
    6173    6174    6175    6176    6178    6179    6180    6182    6183    6184
    6185    6186    6187    6189    6190    6191    6193    6194    6195    6196
    6197    6198    6200    6201    6202    6203    6204    6205    6206    6207
    6209    6210    6211    6213    6214    6215    6216    6217    6219    6220
    6221    6223    6224    6225    6226    6227    6229    6230    6231    6233
    6234    6235    6237    6238    6239    6241    6242    6243    6245    6246
    6247    6249    6250    6251    6253    6254    6255    6257    6258    6259
    6260    6261    6262    6263    6264    6265    6267    6268    6269    6271
    6272    6273    6275    6276    6277    6278    6279    6280    6281    6282
    6283    6284    6285    6287    6288    6289    6290    6291    6292    6293
    6294    6295    6296    6297    6298    6299    6300    6301    6302    6303
    6304    6305    6306    6307    6308    6309    6310    6311    6313    6314
    6315    6316    6317    6318    6319    6321    6322    6323    6324    6325
    6326    6327    6328    6329    6330    6331    6333    6334    6335    6336
    6337    6338    6339    6341    6342    6343    6344    6345    6346    6347
    6348    6349    6350    6351    6352    6353    6354    6355    6356    6357
    6358    6359    6360    6361    6363    6364    6365    6366    6367    6368
    6369    6371    6372    6373    6374    6375    6376    6377    6378    6379
    6380    6381    6383    6384    6385    6386    6387    6388    6389    6391
    6392    6393    6394    6395    6396    6397    6398    6399    6400    6401
    6402    6403    6404    6405    6406    6407    6408    6409    6410    6411
    6413    6414    6415    6416    6417    6418    6419    6421    6422    6423
    6424    6425    6426    6427    6428    6429    6430    6431    6433    6434
    6435    6436    6437    6438    6439    6441    6442    6443    6444    6445
    6446    6447    6448    6449    6450    6451    6452    6453    6454    6455
    6456    6457    6458    6459    6460    6461    6463    6464    6465    6466
    6467    6468    6469    6471    6472    6473    6474    6475    6476    6477
    6478    6479    6480    6481    6483    6484    6485    6486    6487    6488
    6489    6491    6492    6493    6494    6495    6496    6497    6498    6499
    6500    6501    6502    6503    6504    6505    6506    6507    6508    6509
    6510    6511    6513    6514    6515    6516    6517    6518    6519    6521
    6522    6523    6524    6525    6526    6527    6528    6529    6530    6531
    6533    6534    6535    6536    6537    6538    6539    6541    6542    6543
    6544    6545    6546    6547    6548    6549    6550    6551    6552    6553
    6554    6555    6556    6557    6558    6559    6560    6561    6563    6564
    6565    6566    6567    6568    6569    6571    6572    6573    6574    6575
    6576    6577    6578    6579    6580    6581    6583    6584    6585    6586
    6587    6588    6589    6591    6592    6593    6594    6595    6596    6597
    6598    6599    6600    6601    6602    6603    6604    6605    6606    6607
    6608    6609    6610    6611    6613    6614    6615    6616    6617    6618
    6619    6621    6622    6623    6624    6625    6626    6627    6628    6629
    6630    6631    6633    6634    6635    6636    6637    6638    6639    6641
    6642    6643    6644    6645    6646    6647    6648    6649    6650    6651
    6652    6653    6654    6655    6656    6657    6658    6659    6660    6661
    6663    6664    6665    6666    6667    6668    6669    6671    6672    6673
    6674    6675    6676    6677    6678    6679    6680    6681    6683    6684
    6685    6686    6687    6688    6689    6691    6692    6693    6694    6695
    6696    6697    6698    6699    6700    6701    6702    6703    6704    6705
    6706    6707    6708    6709    6710    6711    6713    6714    6715    6716
    6717    6718    6719    6721    6722    6723    6724    6725    6726    6727
    6728    6729    6730    6731    6733    6734    6735    6736    6737    6738
    6739    6741    6742    6743    6744    6745    6746    6747    6748    6749
    6750    6751    6752    6753    6754    6755    6756    6757    6758    6759
    6760    6761    6763    6764    6765    6766    6767    6768    6769    6771
    6772    6773    6774    6775    6776    6777    6778    6779    6780    6781
    6783    6784    6785    6786    6787    6788    6789    6791    6792    6793
    6794    6795    6796    6797    6798    6799    6800    6801    6802    6803
    6804    6805    6806    6807    6808    6809    6810    6811    6813    6814
    6815    6816    6817    6818    6819    6821    6822    6823    6824    6825
    6826    6827    6828    6829    6830    6831    6833    6834    6835    6836
    6837    6838    6839    6841    6842    6843    6844    6845    6846    6847
    6848    6849    6850    6851    6852    6853    6854    6855    6856    6857
    6858    6859    6860    6861    6863    6864    6865    6866    6867    6868
    6869    6871    6872    6873    6874    6875    6876    6877    6878    6879
    6880    6881    6883    6884    6885    6886    6887    6888    6889    6891
    6892    6893    6894    6895    6896    6897    6898    6899    6900    6901
    6902    6903    6904    6905    6906    6907    6908    6909    6910    6911
    6913    6914    6915    6916    6917    6918    6919    6921    6922    6923
    6924    6925    6926    6927    6928    6929    6930    6931    6933    6934
    6935    6936    6937    6938    6939    6941    6942    6943    6944    6945
    6946    6947    6948    6949    6950    6951    6952    6953    6954    6955
    6956    6957    6958    6959    6960    6961    6963    6964    6965    6966
    6967    6968    6969    6971    6972    6973    6974    6975    6976    6977
    6978    6979    6980    6981    6983    6984    6985    6986    6987    6988
    6989    6991    6992    6993    6994    6995    6996    6997    6998    6999
    7000    7001    7002    7003    7004    7005    7006    7007    7008    7009
    7010    7011    7013    7014    7015    7016    7017    7018    7019    7021
    7022    7023    7024    7025    7026    7027    7028    7029    7030    7031
    7033    7034    7035    7036    7037    7038    7039    7041    7042    7043
    7044    7045    7046    7047    7048    7049    7050    7051    7052    7053
    7054    7055    7056    7057    7058    7059    7060    7061    7063    7064
    7065    7066    7067    7068    7069    7071    7072    7073    7074    7075
    7076    7077    7078    7079    7080    7081    7083    7084    7085    7086
    7087    7088    7089    7091    7092    7093    7094    7095    7096    7097
    7098    7099    7100    7101    7102    7103    7104    7105    7106    7107
    7108    7109    7110    7111    7113    7114    7115    7116    7117    7118
    7119    7121    7122    7123    7124    7125    7126    7127    7128    7129
    7130    7131    7133    7134    7135    7136    7137    7138    7139    7141
    7142    7143    7144    7145    7146    7147    7148    7149    7150    7151
    7152    7153    7154    7155    7156    7157    7158    7159    7160    7161
    7163    7164    7165    7166    7167    7168    7169    7171    7172    7173
    7174    7175    7176    7177    7178    7179    7180    7181    7183    7184
    7185    7186    7187    7188    7189    7191    7192    7193    7194    7195
    7196    7197    7198    7199    7200    7201    7202    7203    7204    7205
    7206    7207    7208    7209    7210    7211    7213    7214    7215    7216
    7217    7218    7219    7221    7222    7223    7224    7225    7226    7227
    7228    7229    7230    7231    7233    7234    7235    7236    7237    7238
    7239    7241    7242    7243    7244    7245    7246    7247    7249    7250
    7251    7253    7254    7255    7257    7258    7259    7261    7262    7263
    7265    7266    7267    7268    7269    7270    7272    7273    7274    7276
    7277    7278    7280    7281    7282    7284    7285    7286    7288    7289
    7290    7292    7293    7294    7296    7297    7298    7300    7301    7302
    7304    7305    7306    7308    7309    7310    7312    7313    7314    7316
    7317    7318    7320    7321    7322    7324    7325    7326    7328    7329
    7330    7332    7333    7334    7336    7337    7338    7340    7341    7342
    7344    7345    7346    7348    7349    7350    7352    7353    7354    7356
    7357    7358    7360    7361    7362    7364    7365    7366    7368    7369
    7370    7372    7373    7374    7376    7377    7378    7380    7381    7382
    7384    7385    7386    7388    7389    7390    7392    7393    7394    7396
    7397    7398    7400    7401    7402    7404    7405    7406    7408    7409
    7410    7412    7413    7414    7416    7417    7418    7420    7421    7422
    7424    7425    7426    7428    7429    7430    7432    7433    7434    7436
    7437    7438    7440    7441    7442    7444    7445    7446    7448    7449
    7450    7452    7453    7454    7456    7457    7458    7460    7461    7462
    7464    7465    7466    7468    7469    7470    7472    7473    7474    7476
    7477    7478    7480    7481    7482    7484    7485    7486    7488    7489
    7490    7492    7493    7494    7496    7497    7498    7500    7501    7502
    7504    7505    7506    7508    7509    7510    7512    7513    7514    7515
    7516    7518    7519    7520    7522    7523    7524    7526    7527    7528
    7529    7530    7531    7533    7534    7535    7537    7538    7539    7541
    7542    7543    7545    7546    7547    7549    7550    7551    7553    7554
    7555    7557    7558    7559    7561    7562    7563    7565    7566    7567
    7569    7570    7571    7573    7574    7575    7577    7578    7579    7581
    7582    7583    7585    7586    7587    7589    7590    7591    7593    7594
    7595    7597    7598    7599    7601    7602    7603    7605    7606    7607
    7608    7609    7611    7612    7613    7615    7616    7617    7619    7620
    7621    7623    7624    7625    7627    7628    7629    7631    7632    7633
    7635    7636    7637    7639    7640    7641    7643    7644    7645    7647
    7648    7649    7651    7652    7653    7655    7656    7657    7659    7660
    7661    7663    7664    7665    7666    7667    7668    7669    7671    7672
    7673    7675    7676    7677    7679    7680    7681    7683    7684    7685
    7687    7688    7689    7691    7692    7693    7695    7696    7697    7699
    7700    7701    7703    7704    7705    7707    7708    7709    7711    7712
    7713    7715    7716    7717    7719    7720    7721    7722    7723    7725
    7726    7727    7729    7730    7731    7732    7733    7734    7736    7737
    7738    7740    7741    7742    7744    7745    7746    7748    7749    7750
    7752    7753    7754    7756    7757    7758    7760    7761    7762    7763
    7764    7766    7767    7768    7770    7771    7772    7774    7775    7776
    7778    7779    7780    7782    7783    7784    7786    7787    7788    7790
    7791    7792    7794    7795    7796    7798    7799    7800    7802    7803
    7804    7805    7806    7807    7809    7810    7811    7813    7814    7815
    7816    7817    7819    7820    7821    7823    7824    7825    7826    7827
    7829    7830    7831    7833    7834    7835    7837    7838    7839    7841
    7842    7843    7845    7846    7847    7848    7849    7851    7852    7853
    7855    7856    7857    7859    7860    7861    7863    7864    7865    7867
    7868    7869    7871    7872    7873    7874    7875    7876    7877    7879
    7880    7881    7883    7884    7885    7887    7888    7889    7890    7891
    7893    7894    7895    7897    7898    7899    7901    7902    7903    7904
    7905    7907    7908    7909    7911    7912    7913    7915    7916    7917
    7919    7920    7921    7923    7924    7925    7927    7928    7929    7931
    7932    7933    7934    7935    7937    7938    7939    7941    7942    7943
    7945    7946    7947    7949    7950    7951    7953    7954    7955    7957
    7958    7959    7961    7962    7963    7965    7966    7967    7969    7970
    7971    7973    7974    7975    7977    7978    7979    7980    7981    7983
    7984    7985    7987    7988    7989    7991    7992    7993    7995    7996
    7997    7999    8000    8001    8003    8004    8005    8007    8008    8009
    8011    8012    8013    8015    8016    8017    8018    8019    8021    8022
    8024    8025    8026    8028    8029    8030    8031    8033    8034    8035
    8037    8038    8039    8041    8042    8043    8045    8046    8047    8049
    8050    8051    8053    8054    8055    8057    8058    8059    8061    8062
    8063    8065    8066    8067    8069    8070    8071    8073    8074    8075
    8077    8078    8079    8081    8082    8083    8085    8086    8087    8089
    8090    8091    8093    8094    8095    8097    8098    8099    8101    8102
    8103    8105    8106    8107    8109    8110    8111    8113    8114    8115
    8117    8118    8119    8121    8122    8123    8125    8126    8127    8129
    8130    8131    8133    8134    8135    8137    8138    8139    8141    8142
    8143    8145    8146    8147    8149    8150    8151    8153    8154    8155
    8157    8158    8159    8161    8162    8163    8165    8166    8167    8169
    8170    8171    8173    8174    8175    8177    8178    8179    8181    8182
    8183    8185    8186    8187    8189    8190    8191    8193    8194    8195
    8197    8198    8199    8201    8202    8203    8205    8206    8207    8209
    8210    8211    8213    8214    8215    8217    8218    8219    8221    8222
    8223    8225    8226    8227    8229    8230    8231    8233    8234    8235
    8236    8237    8238    8240    8241    8242    8244    8245    8246    8248
    8249    8250    8252    8254    8255    8256    8258    8259    8260    8261
    8262    8264    8265    8266    8267    8268    8269    8270    8271    8273
    8274    8275    8276    8277    8279    8280    8281    8283    8284    8285
    8287    8288    8289    8290    8291    8293    8294    8296    8297    8298
    8299    8300    8301    8302    8303    8305    8306    8307    8308    8309
    8310    8311    8313    8314    8315    8317    8318    8319    8320    8321
    8323    8324    8326    8327    8328    8329    8330    8331    8332    8333
    8335    8336    8338    8339    8340    8341    8342    8343    8345    8346
    8347    8349    8350    8351    8352    8353    8354    8356    8357    8358
    8359    8360    8361    8363    8364    8365    8367    8368    8370    8371
    8372    8373    8374    8376    8377    8378    8379    8380    8381    8382
    8383    8384    8385    8386    8387    8388    8389    8390    8392    8393
    8394    8395    8397    8398    8399    8401    8402    8403    8405    8406
    8407    8409    8410    8411    8413    8414    8415    8417    8418    8419
    8421    8422    8423    8424    8425    8426    8427    8428    8429    8430
    8431    8432    8433    8434    8435    8436    8437    8438    8439    8440
    8441    8442    8443    8444    8445    8446    8447    8448    8449    8450
    8451    8453    8454    8455    8456    8457    8458    8459    8460    8461
    8462    8463    8465    8466    8467    8468    8469    8470    8471    8472
    8473    8474    8475    8476    8477    8478    8479    8480    8481    8482
    8483    8484    8486    8487    8488    8489    8490    8491    8492    8493
    8494    8495    8496    8497    8498    8499    8500    8501    8502    8503
    8504    8505    8506    8507    8508    8509    8510    8511    8512    8513
    8514    8515    8516    8518    8519    8520    8521    8522    8523    8524
    8525    8526    8527    8528    8529    8530    8531    8532    8533    8534
    8535    8536    8537    8538    8540    8541    8542    8543    8544    8545
    8546    8547    8548    8549    8550    8551    8552    8553    8554    8555
    8556    8557    8558    8559    8560    8561    8562    8563    8564    8565
    8566    8567    8568    8569    8570    8572    8573    8574    8575    8576
    8577    8578    8579    8580    8581    8582    8583    8584    8585    8586
    8587    8588    8589    8590    8591    8592    8593    8594    8595    8596
    8597    8598    8599    8600    8601    8602    8603    8604    8605    8606
    8607    8608    8609    8610    8611    8612    8613    8614    8615    8616
    8617    8618    8619    8620    8621    8622    8623    8624    8625    8626
    8627    8628    8629    8630    8631    8632    8633    8634    8635    8636
    8637    8638    8639    8640    8641    8642    8643    8644    8645    8646
    8647    8648    8649    8650    8651    8652    8653    8654    8655    8656
    8657    8658    8659    8660    8661    8662    8663    8664    8665    8666
    8667    8668    8669    8670    8671    8672    8673    8674    8675    8676
    8677    8678    8679    8680    8681    8682    8683    8684    8685    8686
    8687    8688    8689    8690    8691    8692    8693    8694    8695    8696
    8697    8699    8700    8701    8702    8703    8704    8705    8707    8708
    8709    8710    8711    8712    8713    8714    8715    8716    8717    8719
    8720    8721    8722    8723    8724    8725    8727    8728    8729    8730
    8731    8732    8733    8734    8735    8736    8737    8739    8740    8741
    8742    8743    8744    8745    8747    8748    8749    8750    8751    8752
    8753    8754    8755    8756    8757    8758    8760    8761    8762    8763
    8764    8765    8766    8768    8769    8770    8771    8772    8773    8774
    8775    8776    8777    8778    8780    8781    8782    8783    8784    8785
    8786    8788    8789    8790    8791    8792    8793    8794    8796    8797
    8798    8799    8800    8802    8803    8804    8805    8806    8807    8808
    8810    8811    8812    8813    8814    8815    8816    8817    8818    8819
    8820    8822    8823    8824    8825    8826    8827    8828    8830    8831
    8832    8833    8834    8835    8836    8837    8838    8839    8840    8842
    8843    8844    8845    8846    8847    8848    8850    8851    8852    8853
    8854    8855    8856    8858    8859    8860    8861    8862    8864    8865
    8866    8867    8868    8869    8870    8872    8873    8874    8875    8876
    8877    8878    8879    8880    8881    8882    8884    8885    8886    8887
    8888    8889    8890    8892    8893    8894    8895    8896    8897    8898
    8900    8901    8902    8903    8904    8906    8907    8908    8909    8910
    8911    8912    8914    8915    8916    8917    8918    8919    8920    8921
    8922    8923    8924    8926    8927    8928    8929    8930    8931    8932
    8934    8935    8936    8937    8938    8939    8940    8941    8942    8943
    8944    8946    8947    8948    8949    8950    8951    8952    8954    8955
    8956    8957    8958    8959    8960    8962    8963    8964    8965    8966
    8968    8969    8970    8971    8972    8973    8974    8976    8977    8978
    8979    8980    8981    8982    8983    8984    8985    8986    8988    8989
    8990    8991    8992    8993    8994    8996    8997    8998    8999    9000
    9001    9002    9003    9004    9005    9006    9008    9009    9010    9011
    9012    9013    9014    9016    9017    9018    9019    9020    9021    9022
    9023    9024    9025    9026    9028    9029    9030    9031    9032    9033
    9034    9036    9037    9038    9039    9040    9041    9042    9043    9044
    9045    9046    9048    9049    9050    9051    9052    9053    9054    9056
    9057    9058    9059    9060    9061    9062    9063    9064    9065    9066
    9068    9069    9070    9071    9072    9073    9074    9076    9077    9078
    9079    9080    9081    9082    9083    9084    9085    9086    9088    9089
    9090    9091    9092    9093    9094    9096    9097    9098    9099    9100
    9101    9102    9103    9104    9105    9106    9108    9109    9110    9111
    9112    9113    9114    9116    9117    9118    9119    9120    9121    9122
    9123    9124    9125    9126    9128    9129    9130    9131    9132    9133
    9134    9136    9137    9138    9139    9140    9141    9142    9144    9145
    9146    9147    9148    9150    9151    9152    9153    9154    9155    9156
    9158    9159    9160    9161    9162    9163    9164    9165    9166    9167
    9168    9170    9171    9172    9173    9174    9175    9176    9178    9179
    9180    9181    9182    9183    9184    9185    9186    9187    9188    9189
    9190    9191    9192    9193    9194    9195    9196    9197    9198    9200
    9201    9202    9203    9204    9205    9206    9208    9209    9210    9211
    9212    9213    9214    9215    9216    9217    9218    9219    9221    9222
    9223    9224    9225    9226    9227    9229    9230    9231    9232    9233
    9234    9235    9237    9238    9239    9240    9241    9243    9244    9245
    9246    9247    9248    9249    9251    9252    9253    9254    9255    9256
    9257    9258    9259    9260    9261    9263    9264    9265    9266    9267
    9268    9269    9271    9272    9273    9274    9275    9276    9277    9278
    9279    9280    9281    9283    9284    9285    9286    9287    9288    9289
    9291    9292    9293    9294    9295    9296    9297    9299    9300    9301
    9302    9303    9305    9306    9307    9308    9309    9310    9311    9313
    9314    9315    9316    9317    9318    9319    9320    9321    9322    9323
    9325    9326    9327    9328    9329    9330    9331    9333    9334    9335
    9336    9337    9338    9339    9340    9341    9342    9343    9345    9346
    9347    9348    9349    9350    9351    9353    9354    9355    9356    9357
    9358    9359    9361    9362    9363    9364    9365    9367    9368    9369
    9370    9371    9372    9373    9375    9376    9377    9378    9379    9380
    9381    9382    9383    9384    9385    9387    9388    9389    9390    9391
    9392    9393    9395    9396    9397    9398    9399    9400    9401    9403
    9404    9405    9406    9407    9409    9410    9411    9412    9413    9414
    9415    9417    9418    9419    9420    9421    9422    9423    9424    9425
    9426    9427    9429    9430    9431    9432    9433    9434    9435    9437
    9438    9439    9440    9441    9442    9443    9444    9445    9446    9447
    9449    9450    9451    9452    9453    9454    9455    9457    9458    9459
    9460    9461    9462    9463    9465    9466    9467    9468    9469    9471
    9472    9473    9474    9475    9476    9477    9479    9480    9481    9482
    9483    9484    9485    9486    9487    9488    9489    9491    9492    9493
    9494    9495    9496    9497    9499    9500    9501    9502    9503    9504
    9505    9506    9507    9508    9509    9511    9512    9513    9514    9515
    9516    9517    9519    9520    9521    9522    9523    9524    9525    9526
    9527    9528    9529    9531    9532    9533    9534    9535    9536    9537
    9539    9540    9541    9542    9543    9544    9545    9546    9547    9548
    9549    9551    9552    9553    9554    9555    9556    9557    9559    9560
    9561    9562    9563    9564    9565    9566    9567    9568    9569    9571
    9572    9573    9574    9575    9576    9577    9579    9580    9581    9582
    9583    9584    9585    9586    9587    9588    9589    9591    9592    9593
    9594    9595    9596    9597    9599    9600    9601    9602    9603    9604
    9605    9606    9607    9608    9609    9611    9612    9613    9614    9615
    9616    9617    9619    9620    9621    9622    9623    9624    9625    9626
    9627    9628    9629    9631    9632    9633    9634    9635    9636    9637
    9639    9640    9641    9642    9643    9644    9645    9647    9648    9649
    9650    9651    9653    9654    9655    9656    9657    9658    9659    9661
    9662    9663    9664    9665    9666    9667    9668    9669    9670    9671
    9673    9674    9675    9676    9677    9678    9679    9681    9682    9683
    9684    9685    9686    9687    9689    9690    9691    9692    9693    9694
    9695    9697    9698    9699    9700    9701    9702    9703    9705    9706
    9707    9708    9709    9710    9711    9713    9714    9715    9716    9717
    9718    9719    9721    9722    9723    9724    9725    9726    9727    9729
    9730    9731    9732    9733    9734    9735    9737    9738    9739    9740
    9741    9742    9743    9745    9746    9747    9748    9749    9750    9751
    9753    9754    9755    9756    9757    9758    9759    9761    9762    9763
    9764    9765    9766    9767    9769    9770    9771    9772    9773    9774
    9775    9777    9778    9779    9780    9781    9782    9783    9785    9786
    9787    9788    9789    9790    9791    9793    9794    9795    9796    9797
    9798    9799    9801    9802    9803    9804    9805    9806    9807    9809
    9810    9811    9812    9813    9814    9815    9817    9818    9819    9820
    9821    9822    9823    9825    9826    9827    9828    9829    9830    9831
    9833    9834    9835    9836    9837    9838    9839    9841    9842    9843
    9844    9845    9846    9847    9849    9850    9851    9852    9853    9854
    9855    9856    9857    9858    9859    9861    9862    9863    9864    9865
    9866    9867    9869    9870    9871    9872    9873    9874    9875    9876
    9877    9878    9879    9881    9882    9883    9884    9885    9886    9887
    9889    9890    9891    9892    9893    9894    9895    9897    9898    9899
    9900    9901    9902    9903    9905    9906    9907    9908    9909    9910
    9911    9913    9914    9915    9916    9917    9918    9919    9921    9922
    9923    9924    9925    9926    9927    9929    9930    9931    9932    9933
    9934    9935    9937    9938    9939    9940    9941    9942    9943    9945
    9946    9947    9948    9949    9950    9952    9953    9954    9955    9956
    9957    9958    9960    9961    9962    9963    9964    9965    9966    9968
    9969    9970    9971    9972    9974    9975    9976    9977    9978    9979
    9980    9982    9983    9984    9985    9986    9987    9988    9990    9991
    9992    9993    9994    9995    9996    9998    9999   10000   10001   10002
   10003   10004   10006   10007   10008   10009   10010   10011   10012   10014
   10015   10016   10017   10018   10019   10020   10022   10023   10024   10025
   10026   10027   10028   10030   10031   10032   10033   10034   10035   10036
   10038   10039   10040   10041   10042   10043   10044   10046   10047   10048
   10049   10050   10051   10052   10054   10055   10056   10057   10058   10059
   10060   10062   10063   10064   10065   10066   10067   10069   10070   10071
   10072   10073   10074   10075   10077   10078   10079   10080   10081   10082
   10083   10085   10086   10087   10088   10089   10090   10091   10092   10093
   10094   10095   10097   10098   10099   10100   10101   10102   10103   10105
   10106   10107   10108   10109   10110   10111   10112   10113   10114   10115
   10117   10118   10119   10120   10121   10122   10123   10125   10126   10127
   10128   10129   10130   10131   10132   10133   10134   10135   10137   10138
   10139   10140   10141   10142   10143   10145   10146   10147   10148   10149
   10150   10151   10153   10154   10155   10156   10157   10158   10159   10161
   10162   10163   10164   10165   10166   10167   10169   10170   10171   10172
   10173   10174   10175   10177   10178   10179   10180   10181   10182   10183
   10185   10186   10187   10188   10189   10190   10191   10193   10194   10195
   10196   10197   10198   10199   10201   10202   10203   10204   10205   10206
   10207   10208   10209   10210   10211   10213   10214   10215   10216   10217
   10218   10219   10220   10221   10222   10223   10225   10226   10227   10228
   10229   10230   10231   10233   10234   10235   10236   10237   10239   10240
   10241   10242   10243   10244   10245   10247   10248   10249   10250   10251
   10252   10253   10254   10255   10256   10257   10258   10259   10260   10261
   10263   10264   10265   10266   10267   10268   10269   10271   10272   10273
   10274   10275   10276   10277   10279   10280   10281   10282   10283   10284
   10285   10287   10288   10289   10290   10291   10292   10293   10295   10296
   10297   10298   10299   10300   10301   10303   10304   10305   10306   10307
   10308   10309   10311   10312   10313   10314   10315   10316   10317   10319
   10320   10321   10322   10323   10324   10325   10326   10327   10328   10329
   10331   10332   10333   10334   10335   10336   10338   10339   10340   10341
   10342   10343   10345   10346   10347   10348   10349   10350   10351   10353
   10354   10355   10356   10357   10358   10359   10361   10362   10363   10364
   10365   10366   10368   10369   10370   10371   10372   10373   10375   10376
   10377   10378   10379   10380   10381   10382   10383   10384   10385   10387
   10388   10389   10390   10391   10392   10393   10395   10396   10397   10398
   10399   10400   10401   10403   10404   10405   10406   10407   10408   10409
   10411   10412   10413   10414   10415   10416   10417   10419   10420   10421
   10422   10423   10424   10425   10427   10428   10429   10430   10431   10432
   10433   10434   10435   10436   10437   10439   10440   10441   10442   10443
   10444   10445   10447   10448   10449   10450   10451   10452   10453   10455
   10456   10457   10458   10459   10460   10461   10462   10463   10464   10465
   10467   10468   10469   10470   10471   10472   10474   10475   10476   10477
   10478   10479   10480   10482   10483   10484   10485   10486   10487   10488
   10490   10491   10492   10493   10494   10495   10496   10497   10498   10499
   10500   10502   10503   10504   10505   10506   10507   10509   10510   10511
   10512   10513   10514   10515   10517   10518   10519   10520   10521   10522
   10523   10525   10526   10527   10528   10529   10530   10531   10533   10534
   10535   10536   10537   10538   10540   10541   10542   10543   10544   10545
   10547   10548   10549   10550   10551   10552   10553   10555   10556   10557
   10558   10559   10560   10561   10563   10564   10565   10566   10567   10569
   10570   10571   10572   10573   10574   10576   10577   10578   10579   10580
   10581   10583   10584   10585   10586   10587   10588   10589   10590   10591
   10592   10593   10595   10596   10597   10598   10599   10600   10601   10603
   10604   10605   10606   10607   10608   10609   10611   10612   10613   10614
   10615   10617   10618   10619   10620   10621   10622   10623   10625   10626
   10627   10628   10629   10631   10632   10633   10634   10635   10636   10638
   10639   10640   10641   10642   10643   10644   10646   10647   10648   10649
   10650   10651   10652   10654   10655   10656   10657   10658   10659   10660
   10662   10663   10664   10665   10666   10667   10668   10670   10671   10672
   10673   10674   10675   10676   10678   10679   10680   10681   10682   10683
   10684   10686   10687   10688   10689   10690   10691   10692   10694   10695
   10696   10697   10698   10699   10700   10702   10703   10704   10705   10706
   10707   10708   10710   10711   10712   10713   10714   10715   10717   10718
   10719   10720   10721   10722   10724   10725   10726   10727   10728   10729
   10730   10732   10733   10734   10735   10736   10737   10738   10739   10740
   10741   10742   10744   10745   10746   10747   10748   10749   10750   10751
   10752   10753   10754   10756   10757   10758   10759   10760   10761   10762
   10764   10765   10766   10767   10768   10769   10770   10772   10773   10774
   10775   10776   10777   10778   10780   10781   10782   10783   10784   10785
   10786   10788   10789   10790   10791   10792   10793   10794   10796   10797
   10798   10799   10800   10801   10802   10803   10804   10805   10806   10808
   10809   10810   10811   10812   10813   10814   10815   10816   10817   10818
   10820   10821   10822   10823   10824   10825   10826   10827   10828   10829
   10830   10832   10833   10834   10835   10836   10837   10838   10839   10840
   10841   10842   10844   10845   10846   10847   10848   10849   10850   10852
   10853   10854   10855   10856   10857   10858   10860   10861   10862   10863
   10864   10865   10866   10868   10869   10870   10871   10872   10873   10874
   10876   10877   10878   10879   10880   10881   10882   10884   10885   10886
   10887   10888   10889   10891   10892   10893   10894   10895   10896   10898
   10899   10900   10901   10902   10903   10904   10906   10907   10908   10909
   10910   10911   10912   10914   10915   10916   10917   10918   10919   10921
   10922   10923   10924   10925   10926   10927   10929   10930   10931   10932
   10933   10934   10936   10937   10938   10939   10940   10941   10942   10943
   10944   10945   10946   10948   10949   10950   10951   10952   10953   10954
   10956   10957   10958   10959   10960   10961   10962   10964   10965   10966
   10967   10968   10969   10970   10971   10972   10973   10975   10976   10977
   10978   10979   10980   10981   10983   10984   10985   10986   10987   10988
   10989   10991   10992   10993   10994   10995   10996   10998   10999   11000
   11001   11002   11003   11004   11005   11006   11007   11008   11010   11011
   11012   11013   11014   11015   11016   11018   11019   11020   11021   11022
   11023   11024   11026   11027   11028   11029   11030   11031   11032   11034
   11035   11036   11037   11038   11039   11040   11042   11043   11044   11045
   11046   11047   11048   11050   11051   11052   11053   11054   11055   11056
   11058   11059   11060   11061   11062   11063   11064   11066   11067   11068
   11069   11070   11071   11072   11073   11074   11075   11077   11078   11079
   11080   11081   11082   11084   11085   11086   11087   11088   11090   11091
   11092   11093   11094   11095   11096   11097   11098   11099   11100   11102
   11103   11104   11105   11106   11107   11108   11109   11110   11111   11112
   11114   11115   11116   11117   11118   11119   11120   11121   11122   11123
   11124   11126   11127   11128   11129   11130   11131   11132   11133   11134
   11135   11136   11138   11139   11140   11141   11142   11143   11144   11146
   11147   11148   11149   11150   11151   11152   11154   11155   11156   11157
   11158   11159   11160   11162   11163   11164   11165   11166   11167   11168
   11170   11171   11172   11173   11174   11175   11176   11178   11179   11180
   11181   11182   11183   11184   11186   11187   11188   11189   11190   11191
   11192   11194   11195   11196   11197   11198   11199   11200   11202   11203
   11204   11205   11206   11207   11208   11209   11210   11211   11212   11214
   11215   11216   11217   11218   11219   11220   11222   11223   11224   11225
   11226   11227   11228   11230   11231   11232   11233   11234   11235   11236
   11238   11239   11240   11241   11242   11243   11244   11246   11247   11248
   11249   11250   11251   11252   11254   11255   11256   11257   11258   11259
   11260   11262   11263   11264   11265   11266   11267   11268   11270   11271
   11272   11273   11274   11275   11276   11278   11279   11280   11281   11282
   11283   11284   11286   11287   11288   11289   11290   11291   11292   11293
   11294   11295   11296   11298   11299   11300   11301   11303   11304   11305
   11306   11307   11309   11310   11311   11312   11313   11314   11315   11317
   11318   11319   11320   11321   11322   11323   11325   11326   11327   11328
   11329   11330   11332   11333   11334   11335   11336   11337   11338   11340
   11341   11342   11343   11344   11345   11346   11348   11349   11350   11351
   11352   11353   11354   11356   11357   11358   11359   11360   11361   11363
   11364   11365   11366   11367   11368   11369   11371   11372   11373   11374
   11375   11376   11377   11379   11380   11381   11382   11383   11384   11385
   11387   11388   11389   11390   11391   11392   11393   11394   11395   11396
   11397   11399   11400   11401   11402   11403   11404   11405   11407   11408
   11409   11410   11411   11412   11413   11415   11416   11417   11418   11419
   11420   11421   11422   11423   11424   11425   11427   11428   11429   11430
   11431   11433   11434   11435   11436   11437   11438   11439   11441   11442
   11443   11444   11445   11447   11448   11449   11450   11451   11452   11453
   11455   11456   11457   11458   11459   11460   11461   11463   11464   11465
   11466   11467   11469   11470   11471   11472   11473   11474   11475   11477
   11478   11479   11480   11481   11482   11484   11485   11486   11487   11488
   11490   11491   11492   11493   11494   11495   11497   11498   11499   11500
   11501   11502   11503   11505   11506   11507   11508   11509   11510   11511
   11513   11514   11515   11516   11517   11518   11519   11521   11522   11523
   11524   11525   11526   11527   11529   11530   11531   11532   11533   11534
   11535   11536   11537   11538   11539   11540   11542   11543   11544   11545
   11546   11547   11548   11550   11551   11552   11553   11554   11555   11556
   11558   11559   11560   11561   11562   11563   11564   11566   11567   11568
   11569   11570   11571   11572   11573   11574   11575   11576   11578   11579
   11580   11581   11582   11583   11584   11586   11587   11588   11589   11590
   11591   11592   11594   11595   11596   11597   11598   11599   11600   11602
   11603   11604   11605   11606   11607   11608   11610   11611   11612   11613
   11614   11615   11616   11618   11619   11620   11621   11622   11623   11624
   11626   11627   11628   11629   11630   11631   11632   11634   11635   11636
   11637   11638   11639   11640   11642   11643   11644   11645   11646   11647
   11648   11650   11651   11652   11653   11654   11655   11656   11658   11659
   11660   11661   11662   11664   11665   11666   11667   11668   11669   11670
   11672   11673   11674   11675   11676   11677   11678   11680   11681   11682
   11683   11684   11685   11686   11687   11688   11689   11690   11692   11693
   11694   11695   11696   11697   11698   11700   11701   11702   11703   11704
   11705   11706   11707   11708   11709   11710   11712   11713   11714   11715
   11716   11717   11718   11720   11721   11722   11723   11724   11725   11726
   11728   11729   11730   11731   11732   11734   11735   11736   11737   11738
   11739   11740   11742   11743   11744   11745   11746   11747   11748   11750
   11751   11752   11753   11754   11755   11756   11758   11759   11760   11761
   11762   11763   11764   11766   11767   11768   11769   11770   11771   11772
   11774   11775   11776   11777   11778   11779   11781   11782   11783   11784
   11785   11786   11787   11789   11790   11791   11792   11793   11794   11795
   11797   11798   11799   11800   11801   11802   11803   11805   11806   11807
   11808   11809   11810   11811   11812   11813   11814   11816   11817   11818
   11819   11820   11821   11822   11823   11824   11825   11826   11828   11829
   11830   11831   11832   11833   11834   11836   11837   11838   11839   11840
   11841   11842   11844   11845   11846   11847   11848   11849   11850   11852
   11853   11854   11855   11856   11857   11858   11860   11861   11862   11863
   11864   11865   11866   11868   11869   11870   11871   11872   11873   11874
   11876   11877   11878   11879   11880   11881   11882   11883   11884   11885
   11886   11888   11889   11890   11891   11892   11893   11894   11896   11897
   11898   11899   11900   11901   11902   11904   11905   11906   11907   11908
   11909   11910   11912   11913   11914   11915   11916   11917   11918   11920
   11921   11922   11923   11925   11926   11927   11928   11929   11931   11932
   11933   11934   11935   11937   11938   11939   11940   11941   11942   11943
   11945   11946   11947   11948   11949   11950   11951   11953   11954   11955
   11956   11957   11958   11960   11961   11962   11963   11964   11965   11966
   11968   11969   11970   11971   11972   11973   11974   11976   11977   11978
   11979   11980   11981   11982   11984   11985   11986   11987   11988   11989
   11990   11992   11993   11994   11995   11996   11997   11998   12000   12001
   12002   12003   12004   12005   12006   12008   12009   12010   12011   12012
   12013   12014   12016   12017   12018   12019   12020   12021   12022   12024
   12025   12026   12027   12028   12029   12030   12032   12033   12034   12035
   12036   12037   12038   12040   12041   12042   12043   12044   12045   12046
   12048   12049   12050   12051   12052   12053   12054   12056   12057   12058
   12059   12060   12061   12062   12064   12065   12066   12067   12068   12069
   12070   12072   12073   12074   12075   12076   12077   12078   12080   12081
   12082   12083   12084   12085   12086   12088   12089   12090   12091   12092
   12093   12094   12096   12097   12098   12099   12100   12101   12102   12104
   12105   12106   12107   12108   12109   12110   12111   12112   12113   12114
   12116   12117   12118   12119   12120   12121   12122   12123   12124   12125
   12126   12128   12129   12130   12131   12132   12133   12134   12136   12137
   12138   12139   12140   12141   12142   12144   12145   12146   12147   12148
   12149   12150   12152   12153   12154   12155   12156   12157   12158   12160
   12161   12162   12163   12164   12165   12166   12168   12169   12170   12171
   12172   12173   12174   12176   12177   12178   12179   12180   12181   12182
   12184   12185   12186   12187   12188   12189   12190   12192   12193   12194
   12195   12196   12197   12198   12200   12201   12202   12203   12204   12205
   12206   12208   12209   12210   12211   12212   12213   12214   12216   12217
   12218   12219   12220   12221   12222   12224   12225   12226   12227   12228
   12229   12230   12232   12233   12234   12235   12236   12237   12238   12240
   12241   12242   12243   12244   12245   12246   12248   12249   12250   12251
   12252   12253   12254   12256   12257   12258   12259   12260   12261   12262
   12264   12265   12266   12267   12268   12269   12270   12272   12273   12274
   12275   12276   12277   12278   12280   12281   12282   12283   12284   12285
   12286   12288   12289   12290   12291   12292   12294   12295   12296   12298
   12299   12300   12302   12303   12304   12306   12307   12308   12310   12311
   12312   12314   12315   12316   12318   12319   12320   12322   12323   12324
   12326   12327   12328   12330   12331   12332   12334   12335   12336   12338
   12339   12340   12341   12342   12344   12345   12346   12348   12349   12350
   12351   12352   12354   12355   12356   12358   12359   12360   12362   12363
   12364   12366   12367   12368   12369   12370   12372   12373   12374   12376
   12377   12378   12379   12380   12382   12383   12384   12386   12387   12388
   12389   12390   12392   12393   12394   12396   12397   12398   12400   12401
   12402   12404   12405   12406   12408   12409   12411   12412   12413   12415
   12416   12417   12419   12420   12421   12423   12424   12425   12427   12428
   12429   12431   12432   12433   12435   12436   12437   12438   12439   12441
   12443   12444   12445   12446   12447   12449   12450   12451   12452   12453
   12455   12456   12457   12459   12460   12461   12463   12464   12465   12467
   12468   12469   12471   12472   12473   12475   12476   12477   12479   12480
   12481   12483   12484   12485   12487   12488   12489   12491   12492   12493
   12495   12496   12497   12499   12500   12501   12503   12504   12505   12506
   12508   12509   12511   12512   12513   12515   12516   12517   12519   12520
   12521   12523   12524   12525   12527   12528   12529   12531   12532   12533
   12534   12535   12537   12538   12539   12541   12542   12543   12545   12546
   12547   12548   12549   12551   12552   12553   12555   12556   12557   12558
   12559   12561   12562   12563   12565   12566   12567   12569   12570   12571
   12573   12574   12575   12577   12578   12579   12581   12582   12583   12585
   12586   12587   12589   12590   12591   12593   12594   12595   12597   12598
   12599   12600   12601   12603   12604   12605   12606   12607   12609   12610
   12611   12612   12613   12615   12616   12617   12619   12620   12621   12622
   12623   12624   12625   12627   12628   12629   12631   12632   12633   12635
   12636   12637   12639   12640   12641   12643   12644   12645   12647   12648
   12649   12651   12652   12653   12654   12655   12657   12658   12659   12660
   12662   12663   12665   12666   12667   12669   12670   12671   12673   12674
   12675   12677   12678   12679   12680   12681   12683   12684   12685   12686
   12688   12689   12690   12692   12693   12694   12696   12697   12698   12700
   12701   12702   12704   12705   12706   12708   12709   12710   12711   12712
   12714   12715   12716   12718   12719   12720   12722   12723   12724   12725
   12727   12728   12730   12731   12732   12734   12735   12736   12738   12739
   12740   12742   12743   12744   12745   12746   12747   12749   12750   12751
   12753   12754   12755   12757   12758   12759   12761   12762   12763   12764
   12765   12766   12767   12768   12769   12771   12772   12773   12774   12775
   12776   12777   12778   12780   12781   12782   12783   12784   12785   12786
   12787   12788   12789   12791   12792   12793   12795   12796   12797   12799
   12800   12802   12803   12804   12805   12806   12807   12808   12809   12811
   12812   12813   12815   12816   12817   12819   12820   12821   12823   12824
   12825   12827   12828   12829   12831   12832   12833   12835   12836   12837
   12839   12840   12841   12843   12844   12845   12847   12848   12849   12851
   12852   12853   12854   12855   12856   12857   12858   12859   12860   12862
   12863   12864   12865   12866   12868   12869   12870   12872   12873   12874
   12876   12877   12878   12880   12881   12882   12884   12885   12887   12888
   12889   12891   12892   12893   12895   12896   12897   12899   12900   12901
   12902   12903   12905   12906   12907   12908   12909   12911   12912   12913
   12914   12915   12917   12918   12919   12920   12921   12923   12924   12925
   12927   12928   12929   12931   12932   12933   12935   12936   12937   12939
   12940   12941   12942   12943   12944   12945   12946   12948   12949   12950
   12952   12953   12954   12956   12957   12958   12959   12960   12961   12963
   12964   12965   12967   12968   12970   12971   12972   12973   12974   12976
   12977   12978   12980   12981   12982   12983   12985   12986   12987   12988
   12989   12990   12992   12993   12994   12996   12997   12999   13000   13001
   13002   13003   13005   13006   13007   13008   13009   13011   13012   13013
   13015   13016   13017   13019   13020   13021   13023   13024   13025   13027
   13028   13029   13031   13032   13033   13035   13036   13037   13038   13039
   13040   13041   13042   13043   13044   13045   13047   13048   13049   13050
   13051   13053   13054   13055   13057   13058   13059   13060   13061   13063
   13064   13065   13067   13068   13069   13070   13071   13073   13074   13075
   13076   13077   13079   13080   13081   13083   13084   13085   13087   13088
   13089   13091   13092   13093   13095   13096   13097   13099   13100   13101
   13103   13104   13105   13107   13108   13109   13111   13112   13113   13114
   13115   13117   13118   13119   13121   13122   13123   13125   13126   13127
   13129   13130   13131   13133   13134   13135   13137   13138   13139   13141
   13142   13143   13145   13146   13147   13149   13150   13151   13153   13154
   13155   13156   13157   13158   13159   13161   13162   13163   13165   13166
   13168   13169   13170   13172   13173   13175   13176   13177   13179   13180
   13181   13183   13184   13185   13187   13188   13190   13191   13192   13194
   13195   13196   13198   13199   13200   13202   13203   13204   13206   13207
   13208   13209   13210   13211   13212   13213   13215   13216   13217   13219
   13220   13221   13222   13223   13224   13225   13226   13227   13228   13230
   13231   13232   13233   13234   13235   13236   13238   13239   13240   13242
   13243   13244   13245   13246   13247   13248   13250   13251   13252   13254
   13255   13256   13257   13258   13260   13261   13262   13263   13264   13265
   13266   13267   13268   13269   13271   13272   13273   13275   13276   13278
   13279   13280   13281   13282   13284   13285   13286   13288   13289   13290
   13292   13293   13294   13296   13297   13298   13300   13301   13302   13304
   13305   13306   13308   13309   13310   13312   13313   13314   13315   13316
   13318   13319   13320   13321   13322   13324   13325   13326   13328   13329
   13330   13332   13333   13334   13336   13337   13338   13339   13340   13342
   13343   13344   13346   13347   13348   13350   13351   13352   13353   13354
   13355   13356   13358   13359   13360   13362   13363   13364   13365   13366
   13367   13368   13370   13371   13372   13374   13375   13376   13378   13379
   13380   13382   13383   13384   13386   13387   13388   13389   13390   13392
   13393   13394   13396   13397   13398   13400   13401   13402   13404   13405
   13406   13407   13409   13410   13411   13412   13413   13415   13416   13417
   13419   13420   13421   13423   13424   13425   13427   13428   13429   13431
   13432   13433   13434   13435   13436   13437   13438   13439   13440   13442
   13443   13444   13446   13447   13448   13450   13451   13452   13454   13455
   13456   13457   13458   13459   13460   13461   13463   13464   13465   13467
   13468   13469   13471   13472   13474   13475   13476   13478   13479   13480
   13482   13483   13484   13486   13487   13488   13490   13491   13492   13494
   13495   13496   13498   13499   13500   13502   13503   13504   13506   13507
   13508   13510   13511   13512   13514   13515   13516   13518   13519   13520
   13522   13523   13524   13526   13527   13528   13530   13531   13532   13534
   13535   13536   13538   13539   13540   13542   13543   13544   13546   13547
   13548   13549   13550   13552   13553   13554   13555   13556   13558   13559
   13560   13562   13563   13564   13566   13567   13568   13570   13571   13572
   13574   13575   13576   13578   13579   13580   13582   13583   13584   13586
   13587   13588   13590   13591   13592   13594   13595   13596   13598   13599
   13600   13602   13603   13604   13606   13607   13608   13610   13611   13612
   13614   13615   13616   13618   13619   13620   13622   13623   13624   13626
   13627   13628   13629   13630   13632   13633   13634   13636   13637   13638
   13639   13640   13642   13645   13648   13651   13653   13654   13656   13657
   13659   13662   13663   13666   13667   13670   13673   13676   13679   13681
   13682   13684   13686   13687   13688   13690   13692   13694   13696   13698
   13700   13702   13704   13706   13708   13710   13712   13714   13716   13718
   13721   13724   13727   13730   13732   13733   13735   13736   13737   13739
   13742   13745   13747   13749   13751   13753   13754   13756   13758   13760
   13763   13765   13767   13768   13770   13772   13774   13775   13777   13779
   13781   13782   13783   13785   13787   13789   13790   13791   13793   13795
   13799   13800   13801   13803   13805   13808   13809   13810   13811   13813
   13814   13815   13817   13819   13821   13822   13823   13824   13827   13829
   13830   13831   13833   13835   13838   13840   13841   13843   13845   13847
   13848   13849   13851   13853   13856   13857   13858   13860   13862   13863
   13865   13867   13869   13871   13872   13874   13876   13878   13879   13880
   13881   13884   13887   13888   13889   13890   13892   13894   13896   13898
   13899   13901   13905   13906   13907   13908   13910   13911   13912   13914
   13915   13916   13918   13920   13921   13922   13923   13926   13928   13929
   13930   13932   13934   13935   13936   13938   13940   13941   13942   13944
   13945   13946   13948   13950   13953   13955   13957   13959   13961   13963
   13965   13967   13968   13969   13971   13973   13975   13976   13977   13978
   13980   13981   13982   13984   13987   13988   13989   13991   13993   13994
   13995   13997   13998   13999   14000   14003   14004   14005   14006   14008
   14009   14010   14011   14012   14013   14014   14016   14018   14020   14021
   14022   14024   14026   14028   14029   14030   14032   14033   14034   14035
   14037   14038   14039   14041   14042   14043   14045   14047   14049   14050
   14051   14052   14054   14057   14060   14062   14063   14064   14066   14068
   14070   14072   14073   14074   14076   14078   14079   14080   14082   14084
   14085   14086   14088   14089   14090   14091   14093   14094   14096   14098
   14099   14101   14102   14103   14104   14106   14107   14108   14110   14111
   14112   14113   14116   14117   14118   14119   14122   14123   14124   14125
   14127   14128   14129   14130   14131   14132   14134   14136   14137   14138
   14140   14142   14144   14145   14146   14147   14149   14150   14151   14152
   14154   14156   14157   14158   14160   14161   14162   14163   14166   14167
   14168   14169   14171   14172   14173   14174   14176   14177   14178   14179
   14181   14182   14184   14186   14188   14189   14190   14191   14193   14195
   14197   14198   14199   14201   14203   14204   14205   14207   14210   14212
   14213   14214   14215   14217   14220   14221   14222   14223   14225   14226
   14227   14229   14231   14232   14233   14235   14236   14237   14238   14240
   14241   14242   14243   14245   14247   14248   14249   14251   14253   14254
   14255   14257   14260   14262   14263   14264   14265   14266   14268   14270
   14271   14272   14273   14274   14276   14278   14279   14280   14283   14284
   14285   14286   14288   14290   14291   14292   14293   14294   14295   14297
   14298   14299   14301   14303   14306   14308   14309   14310   14312   14314
   14315   14316   14318   14320   14321   14322   14323   14324   14325   14327
   14328   14329   14331   14333   14336   14338   14339   14340   14341   14343
   14345   14346   14347   14348   14350   14352   14354   14355   14356   14357
   14358   14359   14360   14361   14362   14363   14365   14367   14368   14369
   14371   14374   14376   14377   14378   14379   14380   14381   14383   14385
   14386   14387   14388   14389   14390   14391
       1       0       0       1      72
       0       0       0       0       0       0       0       0       0       0
       0       0       0       0       0       0       0       0       0       0
       0       0       0       0       0       0       0       0       0       0
       0       0       0       0       0       0       0       0       0       0
       0       0       0       0       0       0       0       0       0       0
       0       0       0       0       0       0       0       0       0       0
       0       0       0       0       0       0       0       0       0       0
       0       0
    2965    2981    2988    2992    3020    3027    3031    3035    3048    3052
    3056    3060    3064    3068    3072    3076    3080    3084    3088    3092
    3096    3100    3104    3108    3112    3116    3120    3124    3128    3132
    3136    3140    3144    3148    3152    3156    3160    3164    3168    3172
    3181    3187    3191    3195    3201    3205    3211    3218    3222    3228
    3234    3243    3250    3256    3260    3264    3268    3272   13641   13643
   13644   13646   13647   13649   13650   13652   13655   13658   13660   13661
   13664   13665
       1       0       0       1     180
       0       0       0       0       0       0       0       0       0       0
       0       0       0       0       0       0       0       0       0       0
       0       0       0       0       0       0       0       0       0       0
       0       0       0       0       0       0       0       0       0       0
       0       0       0       0       0       0       0       0       0       0
       0       0       0       0       0       0       0       0       0       0
       0       0       0       0       0       0       0       0       0       0
       0       0       0       0       0       0       0       0       0       0
       0       0       0       0       0       0       0       0       0       0
       0       0       0       0       0       0       0       0       0       0
       0       0       0       0       0       0       0       0       0       0
       0       0       0       0       0       0       0       0       0       0
       0       0       0       0       0       0       0       0       0       0
       0       0       0       0       0       0       0       0       0       0
       0       0       0       0       0       0       0       0       0       0
       0       0       0       0       0       0       0       0       0       0
       0       0       0       0       0       0       0       0       0       0
       0       0       0       0       0       0       0       0       0       0
    3402    3406    3410    3414    3418    3422    3426    3430    3434    3438
    3442    3446    3450    3454    3458    3462    3466    3470    3474    3478
    3482    3486    3490    3494    3498    3502    3506    3510    3514    3518
    3522    3526    3530    3534    3538    3542    3546    3550    3554    3558
    3562    3566    3570    3574    3578    3582    3586    3590    3594    3598
    3602    3606    3610    3614    3618    3622    3626    3630    3634    3638
    3642    3646    3650    3654    3658    3662    3666    3670    3674    3678
    3682    3686    3690    3694    3698    3702    3706    3710    3714    3718
    3722    3726    3730    3734    3738    3742    3746    3750    3754    3758
    3762    3766    3770    3774    3778    3782    3786    3790    3794    3798
    3802    3806    3810    3814    3818    3822    3826    3830    3834    3838
    3842    3846    3850    3854    3858    3862    3866    3870    3874    3878
    3882    3886    3890    3894    3898    3902    3906    3910    3918    3922
    3934    3938    3948    3960    3964    3972    3978    3982    3990    3994
    4002    4006    4010    4014    4018    4022    4026    4030    4034    4038
    4042    4047    4053    4059    4065    4069    4073    4077    4081    4085
    4089    4093    4099    4135    4171    4207    4243    4279    4315   13668
   13669   13671   13672   13674   13675   13677   13678   13680   13683   13685
       1       0       0       1     176
       0       0       0       0       0       0       0       0       0       0
       0       0       0       0       0       0       0       0       0       0
       0       0       0       0       0       0       0       0       0       0
       0       0       0       0       0       0       0       0       0       0
       0       0       0       0       0       0       0       0       0       0
       0       0       0       0       0       0       0       0       0       0
       0       0       0       0       0       0       0       0       0       0
       0       0       0       0       0       0       0       0       0       0
       0       0       0       0       0       0       0       0       0       0
       0       0       0       0       0       0       0       0       0       0
       0       0       0       0       0       0       0       0       0       0
       0       0       0       0       0       0       0       0       0       0
       0       0       0       0       0       0       0       0       0       0
       0       0       0       0       0       0       0       0       0       0
       0       0       0       0       0       0       0       0       0       0
       0       0       0       0       0       0       0       0       0       0
       0       0       0       0       0       0       0       0       0       0
       0       0       0       0       0       0
    4351    4355    4359    4363    4367    4371    4375    4379    4383    4387
    4391    4395    4399    4403    4407    4411    4415    4419    4423    4427
    4431    4435    4439    4443    4447    4451    4455    4459    4463    4467
    4471    4475    4479    4483    4487    4491    4495    4499    4503    4507
    4511    4515    4519    4523    4527    4531    4535    4539    4543    4547
    4551    4555    4559    4563    4567    4571    4575    4579    4583    4587
    4591    4595    4599    4603    4607    4611    4615    4619    4623    4627
    4631    4635    4639    4643    4647    4651    4655    4659    4663    4667
    4671    4675    4679    4683    4687    4691    4695    4699    4703    4707
    4711    4715    4719    4723    4727    4731    4735    4739    4743    4747
    4751    4755    4759    4763    4767    4771    4775    4779    4783    4787
    4791    4795    4799    4803    4807    4811    4815    4819    4823    4827
    4831    4835    4839    4843    4847    4851    4855    4863    4868    4872
    4880    4888    4892    4900    4903    4909    4918    4926    4936    4944
    4948    4952    4956    4960    4964    4968    4972    4980    4984    4990
    4996   13689   13691   13693   13695   13697   13699   13701   13703   13705
   13707   13709   13711   13713   13715   13717   13719   13720   13722   13723
   13725   13726   13728   13729   13731   13734
       1       0       0       1     328
       0       0       0       0       0       0       0       0       0       0
       0       0       0       0       0       0       0       0       0       0
       0       0       0       0       0       0       0       0       0       0
       0       0       0       0       0       0       0       0       0       0
       0       0       0       0       0       0       0       0       0       0
       0       0       0       0       0       0       0       0       0       0
       0       0       0       0       0       0       0       0       0       0
       0       0       0       0       0       0       0       0       0       0
       0       0       0       0       0       0       0       0       0       0
       0       0       0       0       0       0       0       0       0       0
       0       0       0       0       0       0       0       0       0       0
       0       0       0       0       0       0       0       0       0       0
       0       0       0       0       0       0       0       0       0       0
       0       0       0       0       0       0       0       0       0       0
       0       0       0       0       0       0       0       0       0       0
       0       0       0       0       0       0       0       0       0       0
       0       0       0       0       0       0       0       0       0       0
       0       0       0       0       0       0       0       0       0       0
       0       0       0       0       0       0       0       0       0       0
       0       0       0       0       0       0       0       0       0       0
       0       0       0       0       0       0       0       0       0       0
       0       0       0       0       0       0       0       0       0       0
       0       0       0       0       0       0       0       0       0       0
       0       0       0       0       0       0       0       0       0       0
       0       0       0       0       0       0       0       0       0       0
       0       0       0       0       0       0       0       0       0       0
       0       0       0       0       0       0       0       0       0       0
       0       0       0       0       0       0       0       0       0       0
       0       0       0       0       0       0       0       0       0       0
       0       0       0       0       0       0       0       0       0       0
       0       0       0       0       0       0       0       0       0       0
       0       0       0       0       0       0       0       0       0       0
       0       0       0       0       0       0       0       0
    5247    5251    5255    5259    5263    5267    5271    5275    5279    5283
    5287    5291    5295    5299    5303    5307    5311    5315    5319    5323
    5327    5331    5335    5339    5343    5347    5351    5355    5359    5363
    5367    5371    5375    5379    5383    5387    5391    5395    5399    5403
    5407    5411    5415    5419    5423    5427    5431    5435    5439    5443
    5447    5451    5455    5459    5463    5467    5471    5475    5479    5483
    5487    5491    5495    5499    5503    5507    5511    5515    5519    5523
    5527    5531    5535    5539    5543    5547    5551    5555    5559    5563
    5567    5571    5575    5579    5583    5587    5591    5595    5599    5603
    5607    5611    5615    5619    5623    5627    5631    5635    5639    5643
    5647    5651    5655    5659    5663    5667    5671    5675    5679    5683
    5687    5691    5695    5699    5703    5707    5711    5715    5719    5723
    5727    5731    5735    5739    5743    5747    5751    5755    5759    5763
    5767    5771    5775    5779    5783    5787    5791    5795    5799    5803
    5807    5811    5815    5819    5823    5827    5831    5835    5839    5843
    5847    5851    5855    5859    5863    5867    5871    5875    5879    5883
    5887    5891    5895    5899    5903    5907    5911    5915    5919    5923
    5927    5931    5935    5939    5943    5947    5951    5955    5959    5963
    5967    5971    5975    5979    5983    5987    5991    5995    5999    6003
    6007    6011    6015    6019    6023    6027    6031    6035    6039    6043
    6047    6051    6055    6059    6063    6067    6071    6075    6079    6083
    6087    6091    6095    6099    6103    6107    6111    6115    6119    6123
    6127    6131    6135    6139    6143    6147    6151    6155    6159    6166
    6170    6177    6181    6188    6192    6199    6208    6212    6218    6222
    6228    6232    6236    6240    6244    6248    6252    6256    6266    6270
    6274    6286    6312    6320    6332    6340    6362    6370    6382    6390
    6412    6420    6432    6440    6462    6470    6482    6490    6512    6520
    6532    6540    6562    6570    6582    6590    6612    6620    6632    6640
    6662    6670    6682    6690    6712    6720    6732    6740    6762    6770
    6782    6790    6812    6820    6832    6840    6862    6870    6882    6890
    6912    6920    6932    6940    6962    6970    6982    6990    7012    7020
    7032    7040    7062    7070    7082    7090    7112    7120    7132    7140
    7162    7170    7182    7190    7212    7220    7232    7240
       1       0       0       1     408
       0       0       0       0       0       0       0       0       0       0
       0       0       0       0       0       0       0       0       0       0
       0       0       0       0       0       0       0       0       0       0
       0       0       0       0       0       0       0       0       0       0
       0       0       0       0       0       0       0       0       0       0
       0       0       0       0       0       0       0       0       0       0
       0       0       0       0       0       0       0       0       0       0
       0       0       0       0       0       0       0       0       0       0
       0       0       0       0       0       0       0       0       0       0
       0       0       0       0       0       0       0       0       0       0
       0       0       0       0       0       0       0       0       0       0
       0       0       0       0       0       0       0       0       0       0
       0       0       0       0       0       0       0       0       0       0
       0       0       0       0       0       0       0       0       0       0
       0       0       0       0       0       0       0       0       0       0
       0       0       0       0       0       0       0       0       0       0
       0       0       0       0       0       0       0       0       0       0
       0       0       0       0       0       0       0       0       0       0
       0       0       0       0       0       0       0       0       0       0
       0       0       0       0       0       0       0       0       0       0
       0       0       0       0       0       0       0       0       0       0
       0       0       0       0       0       0       0       0       0       0
       0       0       0       0       0       0       0       0       0       0
       0       0       0       0       0       0       0       0       0       0
       0       0       0       0       0       0       0       0       0       0
       0       0       0       0       0       0       0       0       0       0
       0       0       0       0       0       0       0       0       0       0
       0       0       0       0       0       0       0       0       0       0
       0       0       0       0       0       0       0       0       0       0
       0       0       0       0       0       0       0       0       0       0
       0       0       0       0       0       0       0       0       0       0
       0       0       0       0       0       0       0       0       0       0
       0       0       0       0       0       0       0       0       0       0
       0       0       0       0       0       0       0       0       0       0
       0       0       0       0       0       0       0       0       0       0
       0       0       0       0       0       0       0       0       0       0
       0       0       0       0       0       0       0       0       0       0
       0       0       0       0       0       0       0       0       0       0
       0       0       0       0       0       0       0       0       0       0
       0       0       0       0       0       0       0       0       0       0
       0       0       0       0       0       0       0       0
    7248    7252    7256    7260    7264    7271    7275    7279    7283    7287
    7291    7295    7299    7303    7307    7311    7315    7319    7323    7327
    7331    7335    7339    7343    7347    7351    7355    7359    7363    7367
    7371    7375    7379    7383    7387    7391    7395    7399    7403    7407
    7411    7415    7419    7423    7427    7431    7435    7439    7443    7447
    7451    7455    7459    7463    7467    7471    7475    7479    7483    7487
    7491    7495    7499    7503    7507    7511    7517    7521    7525    7532
    7536    7540    7544    7548    7552    7556    7560    7564    7568    7572
    7576    7580    7584    7588    7592    7596    7600    7604    7610    7614
    7618    7622    7626    7630    7634    7638    7642    7646    7650    7654
    7658    7662    7670    7674    7678    7682    7686    7690    7694    7698
    7702    7706    7710    7714    7718    7724    7728    7735    7739    7743
    7747    7751    7755    7759    7765    7769    7773    7777    7781    7785
    7789    7793    7797    7801    7808    7812    7818    7822    7828    7832
    7836    7840    7844    7850    7854    7858    7862    7866    7870    7878
    7882    7886    7892    7896    7900    7906    7910    7914    7918    7922
    7926    7930    7936    7940    7944    7948    7952    7956    7960    7964
    7968    7972    7976    7982    7986    7990    7994    7998    8002    8006
    8010    8014    8020    8023    8027    8032    8036    8040    8044    8048
    8052    8056    8060    8064    8068    8072    8076    8080    8084    8088
    8092    8096    8100    8104    8108    8112    8116    8120    8124    8128
    8132    8136    8140    8144    8148    8152    8156    8160    8164    8168
    8172    8176    8180    8184    8188    8192    8196    8200    8204    8208
    8212    8216    8220    8224    8228    8232    8239    8243    8247    8251
    8253    8257    8263    8272    8278    8282    8286    8292    8295    8304
    8312    8316    8322    8325    8334    8337    8344    8348    8355    8362
    8366    8369    8375    8391    8396    8400    8404    8408    8412    8416
    8420    8452    8464    8485    8517    8539    8571    8698    8706    8718
    8726    8738    8746    8759    8767    8779    8787    8795    8801    8809
    8821    8829    8841    8849    8857    8863    8871    8883    8891    8899
    8905    8913    8925    8933    8945    8953    8961    8967    8975    8987
    8995    9007    9015    9027    9035    9047    9055    9067    9075    9087
    9095    9107    9115    9127    9135    9143    9149    9157    9169    9177
    9199    9207    9220    9228    9236    9242    9250    9262    9270    9282
    9290    9298    9304    9312    9324    9332    9344    9352    9360    9366
    9374    9386    9394    9402    9408    9416    9428    9436    9448    9456
    9464    9470    9478    9490    9498    9510    9518    9530    9538    9550
    9558    9570    9578    9590    9598    9610    9618    9630    9638    9646
    9652    9660    9672    9680   13738   13740   13741   13743   13744   13746
   13748   13750   13752   13755   13757   13759   13761   13762   13764   13766
   13769   13771   13773   13776   13778   13780   13784   13786
       1       0       0       1     808
       0       0       0       0       0       0       0       0       0       0
       0       0       0       0       0       0       0       0       0       0
       0       0       0       0       0       0       0       0       0       0
       0       0       0       0       0       0       0       0       0       0
       0       0       0       0       0       0       0       0       0       0
       0       0       0       0       0       0       0       0       0       0
       0       0       0       0       0       0       0       0       0       0
       0       0       0       0       0       0       0       0       0       0
       0       0       0       0       0       0       0       0       0       0
       0       0       0       0       0       0       0       0       0       0
       0       0       0       0       0       0       0       0       0       0
       0       0       0       0       0       0       0       0       0       0
       0       0       0       0       0       0       0       0       0       0
       0       0       0       0       0       0       0       0       0       0
       0       0       0       0       0       0       0       0       0       0
       0       0       0       0       0       0       0       0       0       0
       0       0       0       0       0       0       0       0       0       0
       0       0       0       0       0       0       0       0       0       0
       0       0       0       0       0       0       0       0       0       0
       0       0       0       0       0       0       0       0       0       0
       0       0       0       0       0       0       0       0       0       0
       0       0       0       0       0       0       0       0       0       0
       0       0       0       0       0       0       0       0       0       0
       0       0       0       0       0       0       0       0       0       0
       0       0       0       0       0       0       0       0       0       0
       0       0       0       0       0       0       0       0       0       0
       0       0       0       0       0       0       0       0       0       0
       0       0       0       0       0       0       0       0       0       0
       0       0       0       0       0       0       0       0       0       0
       0       0       0       0       0       0       0       0       0       0
       0       0       0       0       0       0       0       0       0       0
       0       0       0       0       0       0       0       0       0       0
       0       0       0       0       0       0       0       0       0       0
       0       0       0       0       0       0       0       0       0       0
       0       0       0       0       0       0       0       0       0       0
       0       0       0       0       0       0       0       0       0       0
       0       0       0       0       0       0       0       0       0       0
       0       0       0       0       0       0       0       0       0       0
       0       0       0       0       0       0       0       0       0       0
       0       0       0       0       0       0       0       0       0       0
       0       0       0       0       0       0       0       0       0       0
       0       0       0       0       0       0       0       0       0       0
       0       0       0       0       0       0       0       0       0       0
       0       0       0       0       0       0       0       0       0       0
       0       0       0       0       0       0       0       0       0       0
       0       0       0       0       0       0       0       0       0       0
       0       0       0       0       0       0       0       0       0       0
       0       0       0       0       0       0       0       0       0       0
       0       0       0       0       0       0       0       0       0       0
       0       0       0       0       0       0       0       0       0       0
       0       0       0       0       0       0       0       0       0       0
       0       0       0       0       0       0       0       0       0       0
       0       0       0       0       0       0       0       0       0       0
       0       0       0       0       0       0       0       0       0       0
       0       0       0       0       0       0       0       0       0       0
       0       0       0       0       0       0       0       0       0       0
       0       0       0       0       0       0       0       0       0       0
       0       0       0       0       0       0       0       0       0       0
       0       0       0       0       0       0       0       0       0       0
       0       0       0       0       0       0       0       0       0       0
       0       0       0       0       0       0       0       0       0       0
       0       0       0       0       0       0       0       0       0       0
       0       0       0       0       0       0       0       0       0       0
       0       0       0       0       0       0       0       0       0       0
       0       0       0       0       0       0       0       0       0       0
       0       0       0       0       0       0       0       0       0       0
       0       0       0       0       0       0       0       0       0       0
       0       0       0       0       0       0       0       0       0       0
       0       0       0       0       0       0       0       0       0       0
       0       0       0       0       0       0       0       0       0       0
       0       0       0       0       0       0       0       0       0       0
       0       0       0       0       0       0       0       0       0       0
       0       0       0       0       0       0       0       0       0       0
       0       0       0       0       0       0       0       0       0       0
       0       0       0       0       0       0       0       0       0       0
       0       0       0       0       0       0       0       0       0       0
       0       0       0       0       0       0       0       0       0       0
       0       0       0       0       0       0       0       0       0       0
       0       0       0       0       0       0       0       0       0       0
       0       0       0       0       0       0       0       0       0       0
       0       0       0       0       0       0       0       0
    9688    9696    9704    9712    9720    9728    9736    9744    9752    9760
    9768    9776    9784    9792    9800    9808    9816    9824    9832    9840
    9848    9860    9868    9880    9888    9896    9904    9912    9920    9928
    9936    9944    9951    9959    9967    9973    9981    9989    9997   10005
   10013   10021   10029   10037   10045   10053   10061   10068   10076   10084
   10096   10104   10116   10124   10136   10144   10152   10160   10168   10176
   10184   10192   10200   10212   10224   10232   10238   10246   10262   10270
   10278   10286   10294   10302   10310   10318   10330   10337   10344   10352
   10360   10367   10374   10386   10394   10402   10410   10418   10426   10438
   10446   10454   10466   10473   10481   10489   10501   10508   10516   10524
   10532   10539   10546   10554   10562   10568   10575   10582   10594   10602
   10610   10616   10624   10630   10637   10645   10653   10661   10669   10677
   10685   10693   10701   10709   10716   10723   10731   10743   10755   10763
   10771   10779   10787   10795   10807   10819   10831   10843   10851   10859
   10867   10875   10883   10890   10897   10905   10913   10920   10928   10935
   10947   10955   10963   10974   10982   10990   10997   11009   11017   11025
   11033   11041   11049   11057   11065   11076   11083   11089   11101   11113
   11125   11137   11145   11153   11161   11169   11177   11185   11193   11201
   11213   11221   11229   11237   11245   11253   11261   11269   11277   11285
   11297   11302   11308   11316   11324   11331   11339   11347   11355   11362
   11370   11378   11386   11398   11406   11414   11426   11432   11440   11446
   11454   11462   11468   11476   11483   11489   11496   11504   11512   11520
   11528   11541   11549   11557   11565   11577   11585   11593   11601   11609
   11617   11625   11633   11641   11649   11657   11663   11671   11679   11691
   11699   11711   11719   11727   11733   11741   11749   11757   11765   11773
   11780   11788   11796   11804   11815   11827   11835   11843   11851   11859
   11867   11875   11887   11895   11903   11911   11919   11924   11930   11936
   11944   11952   11959   11967   11975   11983   11991   11999   12007   12015
   12023   12031   12039   12047   12055   12063   12071   12079   12087   12095
   12103   12115   12127   12135   12143   12151   12159   12167   12175   12183
   12191   12199   12207   12215   12223   12231   12239   12247   12255   12263
   12271   12279   12287   12293   12297   12301   12305   12309   12313   12317
   12321   12325   12329   12333   12337   12343   12347   12353   12357   12361
   12365   12371   12375   12381   12385   12391   12395   12399   12403   12407
   12410   12414   12418   12422   12426   12430   12434   12440   12442   12448
   12454   12458   12462   12466   12470   12474   12478   12482   12486   12490
   12494   12498   12502   12507   12510   12514   12518   12522   12526   12530
   12536   12540   12544   12550   12554   12560   12564   12568   12572   12576
   12580   12584   12588   12592   12596   12602   12608   12614   12618   12626
   12630   12634   12638   12642   12646   12650   12656   12661   12664   12668
   12672   12676   12682   12687   12691   12695   12699   12703   12707   12713
   12717   12721   12726   12729   12733   12737   12741   12748   12752   12756
   12760   12770   12779   12790   12794   12798   12801   12810   12814   12818
   12822   12826   12830   12834   12838   12842   12846   12850   12861   12867
   12871   12875   12879   12883   12886   12890   12894   12898   12904   12910
   12916   12922   12926   12930   12934   12938   12947   12951   12955   12962
   12966   12969   12975   12979   12984   12991   12995   12998   13004   13010
   13014   13018   13022   13026   13030   13034   13046   13052   13056   13062
   13066   13072   13078   13082   13086   13090   13094   13098   13102   13106
   13110   13116   13120   13124   13128   13132   13136   13140   13144   13148
   13152   13160   13164   13167   13171   13174   13178   13182   13186   13189
   13193   13197   13201   13205   13214   13218   13229   13237   13241   13249
   13253   13259   13270   13274   13277   13283   13287   13291   13295   13299
   13303   13307   13311   13317   13323   13327   13331   13335   13341   13345
   13349   13357   13361   13369   13373   13377   13381   13385   13391   13395
   13399   13403   13408   13414   13418   13422   13426   13430   13441   13445
   13449   13453   13462   13466   13470   13473   13477   13481   13485   13489
   13493   13497   13501   13505   13509   13513   13517   13521   13525   13529
   13533   13537   13541   13545   13551   13557   13561   13565   13569   13573
   13577   13581   13585   13589   13593   13597   13601   13605   13609   13613
   13617   13621   13625   13631   13635   13788   13792   13794   13796   13797
   13798   13802   13804   13806   13807   13812   13816   13818   13820   13825
   13826   13828   13832   13834   13836   13837   13839   13842   13844   13846
   13850   13852   13854   13855   13859   13861   13864   13866   13868   13870
   13873   13875   13877   13882   13883   13885   13886   13891   13893   13895
   13897   13900   13902   13903   13904   13909   13913   13917   13919   13924
   13925   13927   13931   13933   13937   13939   13943   13947   13949   13951
   13952   13954   13956   13958   13960   13962   13964   13966   13970   13972
   13974   13979   13983   13985   13986   13990   13992   13996   14001   14002
   14007   14015   14017   14019   14023   14025   14027   14031   14036   14040
   14044   14046   14048   14053   14055   14056   14058   14059   14061   14065
   14067   14069   14071   14075   14077   14081   14083   14087   14092   14095
   14097   14100   14105   14109   14114   14115   14120   14121   14126   14133
   14135   14139   14141   14143   14148   14153   14155   14159   14164   14165
   14170   14175   14180   14183   14185   14187   14192   14194   14196   14200
   14202   14206   14208   14209   14211   14216   14218   14219   14224   14228
   14230   14234   14239   14244   14246   14250   14252   14256   14258   14259
   14261   14267   14269   14275   14277   14281   14282   14287   14289   14296
   14300   14302   14304   14305   14307   14311   14313   14317   14319   14326
   14330   14332   14334   14335   14337   14342   14344   14349   14351   14353
   14364   14366   14370   14372   14373   14375   14382   14384
      14       0       0       8     512
       0       0       0       0       0       0       0       0       0       0
       0       0       0       0       0       0       0       0       0       0
       0       0       0       0       0       0       0       0       0       0
       0       0       0       0       0       0       0       0       0       0
       0       0       0       0       0       0       0       0       0       0
       0       0       0       0       0       0       0       0       0       0
       0       0       0       0       0       0       0       0       0       0
       0       0       0       0       0       0       0       0       0       0
       0       0       0       0       0       0       0       0       0       0
       0       0       0       0       0       0       0       0       0       0
       0       0       0       0       0       0       0       0       0       0
       0       0       0       0       0       0       0       0       0       0
       0       0       0       0       0       0       0       0       0       0
       0       0       0       0       0       0       0       0       0       0
       0       0       0       0       0       0       0       0       0       0
       0       0       0       0       0       0       0       0       0       0
       0       0       0       0       0       0       0       0       0       0
       0       0       0       0       0       0       0       0       0       0
       0       0       0       0       0       0       0       0       0       0
       0       0       0       0       0       0       0       0       0       0
       0       0       0       0       0       0       0       0       0       0
       0       0       0       0       0       0       0       0       0       0
       0       0       0       0       0       0       0       0       0       0
       0       0       0       0       0       0       0       0       0       0
       0       0       0       0       0       0       0       0       0       0
       0       0       0       0       0       0       0       0       0       0
       0       0       0       0       0       0       0       0       0       0
       0       0       0       0       0       0       0       0       0       0
       0       0       0       0       0       0       0       0       0       0
       0       0       0       0       0       0       0       0       0       0
       0       0       0       0       0       0       0       0       0       0
       0       0       0       0       0       0       0       0       0       0
       0       0       0       0       0       0       0       0       0       0
       0       0       0       0       0       0       0       0       0       0
       0       0       0       0       0       0       0       0       0       0
       0       0       0       0       0       0       0       0       0       0
       0       0       0       0       0       0       0       0       0       0
       0       0       0       0       0       0       0       0       0       0
       0       0       0       0       0       0       0       0       0       0
       0       0       0       0       0       0       0       0       0       0
       0       0       0       0       0       0       0       0       0       0
       0       0       0       0       0       0       0       0       0       0
       0       0       0       0       0       0       0       0       0       0
       0       0       0       0       0       0       0       0       0       0
       0       0       0       0       0       0       0       0       0       0
       0       0       0       0       0       0       0       0       0       0
       0       0       0       0       0       0       0       0       0       0
       0       0       0       0       0       0       0       0       0       0
       0       0       0       0       0       0       0       0       0       0
       0       0       0       0       0       0       0       0       0       0
       0       0       0       0       0       0       0       0       0       0
       0       0
      75      80      69      54      68     391     439      53      68     391
     439      53      62     390     440      63      62     390     440      63
      61     437     441      64      61     437     441      64     212     430
     442     201     212     430     442     201     209     423     443     196
     209     423     443     196     205     416     444     191     205     416
     444     191     200     393     445     186     200     393     445     186
     195     190     176     181      80      85      70      69     391     394
     446     439     391     394     446     439     390     395     447     440
     390     395     447     440     437     436     448     441     437     436
     448     441     430     429     449     442     430     429     449     442
     423     422     450     443     423     422     450     443     416     415
     451     444     416     415     451     444     393     396     452     445
     393     396     452     445     190     185     170     176      85      90
      76      70     394     398     453     446     394     398     453     446
     395     397     454     447     395     397     454     447     436     432
     455     448     436     432     455     448     429     425     456     449
     429     425     456     449     422     418     457     450     422     418
     457     450     415     411     458     451     415     411     458     451
     396     399     459     452     396     399     459     452     185     180
     166     170      90      95      81      76     398     401     460     453
     398     401     460     453     397     400     461     454     397     400
     461     454     432     433     462     455     432     433     462     455
     425     426     463     456     425     426     463     456     418     419
     464     457     418     419     464     457     411     412     465     458
     411     412     465     458     399     404     466     459     399     404
     466     459     180     175     161     166      95     100      86      81
     401     403     467     460     401     403     467     460     400     402
     468     461     400     402     468     461     433     434     469     462
     433     434     469     462     426     427     470     463     426     427
     470     463     419     420     471     464     419     420     471     464
     412     413     472     465     412     413     472     465     404     405
     473     466     404     405     473     466     175     174     156     161
     100     105      91      86     403     406     474     467     403     406
     474     467     402     407     475     468     402     407     475     468
     434     435     476     469     434     435     476     469     427     428
     477     470     427     428     477     470     420     421     478     471
     420     421     478     471     413     414     479     472     413     414
     479     472     405     408     480     473     405     408     480     473
     174     165     151     156     105     110      96      91     406     410
     481     474     406     410     481     474     407     409     482     475
     407     409     482     475     435     438     483     476     435     438
     483     476     428     431     484     477     428     431     484     477
     421     424     485     478     421     424     485     478     414     417
     486     479     414     417     486     479     408     392     487     480
     408     392     487     480     165     160     146     151     110     115
     101      96     410     120     106     481     410     120     106     481
     409     125     111     482     409     125     111     482     438     130
     116     483     438     130     116     483     431     135     121     484
     431     135     121     484     424     140     126     485     424     140
     126     485     417     145     131     486     417     145     131     486
     392     150     136     487     392     150     136     487     160     155
     141     146      54      69      72      55      53     439     488      56
      53     439     488      56      63     440     489      65      63     440
     489      65      64     441     490     206      64     441     490     206
     201     442     491     202     201     442     491     202     196     443
     492     197     196     443     492     197     191     444     493     192
     191     444     493     192     186     445     494     187     186     445
     494     187     181     176     177     182      69      70      71      72
     439     446     495     488     439     446     495     488     440     447
     496     489     440     447     496     489     441     448     497     490
     441     448     497     490     442     449     498     491     442     449
     498     491     443     450     499     492     443     450     499     492
     444     451     500     493     444     451     500     493     445     452
     501     494     445     452     501     494     176     170     171     177
      70      76      77      71     446     453     502     495     446     453
     502     495     447     454     503     496     447     454     503     496
     448     455     504     497     448     455     504     497     449     456
     505     498     449     456     505     498     450     457     506     499
     450     457     506     499     451     458     507     500     451     458
     507     500     452     459     508     501     452     459     508     501
     170     166     167     171      76      81      82      77     453     460
     509     502     453     460     509     502     454     461     510     503
     454     461     510     503     455     462     511     504     455     462
     511     504     456     463     512     505     456     463     512     505
     457     464     513     506     457     464     513     506     458     465
     514     507     458     465     514     507     459     466     515     508
     459     466     515     508     166     161     162     167      81      86
      87      82     460     467     516     509     460     467     516     509
     461     468     517     510     461     468     517     510     462     469
     518     511     462     469     518     511     463     470     519     512
     463     470     519     512     464     471     520     513     464     471
     520     513     465     472     521     514     465     472     521     514
     466     473     522     515     466     473     522     515     161     156
     157     162      86      91      92      87     467     474     523     516
     467     474     523     516     468     475     524     517     468     475
     524     517     469     476     525     518     469     476     525     518
     470     477     526     519     470     477     526     519     471     478
     527     520     471     478     527     520     472     479     528     521
     472     479     528     521     473     480     529     522     473     480
     529     522     156     151     152     157      91      96      97      92
     474     481     530     523     474     481     530     523     475     482
     531     524     475     482     531     524     476     483     532     525
     476     483     532     525     477     484     533     526     477     484
     533     526     478     485     534     527     478     485     534     527
     479     486     535     528     479     486     535     528     480     487
     536     529     480     487     536     529     151     146     147     152
      96     101     102      97     481     106     107     530     481     106
     107     530     482     111     112     531     482     111     112     531
     483     116     117     532     483     116     117     532     484     121
     122     533     484     121     122     533     485     126     127     534
     485     126     127     534     486     131     132     535     486     131
     132     535     487     136     137     536     487     136     137     536
     146     141     142     147      55      72      73      66      56     488
     537      58      56     488     537      58      65     489     538      57
      65     489     538      57     206     490     539     210     206     490
     539     210     202     491     540     207     202     491     540     207
     197     492     541     203     197     492     541     203     192     493
     542     198     192     493     542     198     187     494     543     193
     187     494     543     193     182     177     183     188      72      71
      78      73     488     495     544     537     488     495     544     537
     489     496     545     538     489     496     545     538     490     497
     546     539     490     497     546     539     491     498     547     540
     491     498     547     540     492     499     548     541     492     499
     548     541     493     500     549     542     493     500     549     542
     494     501     550     543     494     501     550     543     177     171
     178     183      71      77      83      78     495     502     551     544
     495     502     551     544     496     503     552     545     496     503
     552     545     497     504     553     546     497     504     553     546
     498     505     554     547     498     505     554     547     499     506
     555     548     499     506     555     548     500     507     556     549
     500     507     556     549     501     508     557     550     501     508
     557     550     171     167     172     178      77      82      88      83
     502     509     558     551     502     509     558     551     503     510
     559     552     503     510     559     552     504     511     560     553
     504     511     560     553     505     512     561     554     505     512
     561     554     506     513     562     555     506     513     562     555
     507     514     563     556     507     514     563     556     508     515
     564     557     508     515     564     557     167     162     168     172
      82      87      93      88     509     516     565     558     509     516
     565     558     510     517     566     559     510     517     566     559
     511     518     567     560     511     518     567     560     512     519
     568     561     512     519     568     561     513     520     569     562
     513     520     569     562     514     521     570     563     514     521
     570     563     515     522     571     564     515     522     571     564
     162     157     163     168      87      92      98      93     516     523
     572     565     516     523     572     565     517     524     573     566
     517     524     573     566     518     525     574     567     518     525
     574     567     519     526     575     568     519     526     575     568
     520     527     576     569     520     527     576     569     521     528
     577     570     521     528     577     570     522     529     578     571
     522     529     578     571     157     152     158     163      92      97
     103      98     523     530     579     572     523     530     579     572
     524     531     580     573     524     531     580     573     525     532
     581     574     525     532     581     574     526     533     582     575
     526     533     582     575     527     534     583     576     527     534
     583     576     528     535     584     577     528     535     584     577
     529     536     585     578     529     536     585     578     152     147
     153     158      97     102     108     103     530     107     113     579
     530     107     113     579     531     112     118     580     531     112
     118     580     532     117     123     581     532     117     123     581
     533     122     128     582     533     122     128     582     534     127
     133     583     534     127     133     583     535     132     138     584
     535     132     138     584     536     137     143     585     536     137
     143     585     147     142     148     153      66      73      74      67
      58     537     586      59      58     537     586      59      57     538
     587      60      57     538     587      60     210     539     588     211
     210     539     588     211     207     540     589     208     207     540
     589     208     203     541     590     204     203     541     590     204
     198     542     591     199     198     542     591     199     193     543
     592     194     193     543     592     194     188     183     184     189
      73      78      79      74     537     544     593     586     537     544
     593     586     538     545     594     587     538     545     594     587
     539     546     595     588     539     546     595     588     540     547
     596     589     540     547     596     589     541     548     597     590
     541     548     597     590     542     549     598     591     542     549
     598     591     543     550     599     592     543     550     599     592
     183     178     179     184      78      83      84      79     544     551
     600     593     544     551     600     593     545     552     601     594
     545     552     601     594     546     553     602     595     546     553
     602     595     547     554     603     596     547     554     603     596
     548     555     604     597     548     555     604     597     549     556
     605     598     549     556     605     598     550     557     606     599
     550     557     606     599     178     172     173     179      83      88
      89      84     551     558     607     600     551     558     607     600
     552     559     608     601     552     559     608     601     553     560
     609     602     553     560     609     602     554     561     610     603
     554     561     610     603     555     562     611     604     555     562
     611     604     556     563     612     605     556     563     612     605
     557     564     613     606     557     564     613     606     172     168
     169     173      88      93      94      89     558     565     614     607
     558     565     614     607     559     566     615     608     559     566
     615     608     560     567     616     609     560     567     616     609
     561     568     617     610     561     568     617     610     562     569
     618     611     562     569     618     611     563     570     619     612
     563     570     619     612     564     571     620     613     564     571
     620     613     168     163     164     169      93      98      99      94
     565     572     621     614     565     572     621     614     566     573
     622     615     566     573     622     615     567     574     623     616
     567     574     623     616     568     575     624     617     568     575
     624     617     569     576     625     618     569     576     625     618
     570     577     626     619     570     577     626     619     571     578
     627     620     571     578     627     620     163     158     159     164
      98     103     104      99     572     579     628     621     572     579
     628     621     573     580     629     622     573     580     629     622
     574     581     630     623     574     581     630     623     575     582
     631     624     575     582     631     624     576     583     632     625
     576     583     632     625     577     584     633     626     577     584
     633     626     578     585     634     627     578     585     634     627
     158     153     154     159     103     108     109     104     579     113
     114     628     579     113     114     628     580     118     119     629
     580     118     119     629     581     123     124     630     581     123
     124     630     582     128     129     631     582     128     129     631
     583     133     134     632     583     133     134     632     584     138
     139     633     584     138     139     633     585     143     144     634
     585     143     144     634     153     148     149     154      67      74
     271     273      59     586     635     275      59     586     635     275
      60     587     636     214      60     587     636     214     211     588
     637     213     211     588     637     213     208     589     638     217
     208     589     638     217     204     590     639     219     204     590
     639     219     199     591     640     221     199     591     640     221
     194     592     641     223     194     592     641     223     189     184
     227     225      74      79     269     271     586     593     642     635
     586     593     642     635     587     594     643     636     587     594
     643     636     588     595     644     637     588     595     644     637
     589     596     645     638     589     596     645     638     590     597
     646     639     590     597     646     639     591     598     647     640
     591     598     647     640     592     599     648     641     592     599
     648     641     184     179     229     227      79      84     267     269
     593     600     649     642     593     600     649     642     594     601
     650     643     594     601     650     643     595     602     651     644
     595     602     651     644     596     603     652     645     596     603
     652     645     597     604     653     646     597     604     653     646
     598     605     654     647     598     605     654     647     599     606
     655     648     599     606     655     648     179     173     231     229
      84      89     265     267     600     607     656     649     600     607
     656     649     601     608     657     650     601     608     657     650
     602     609     658     651     602     609     658     651     603     610
     659     652     603     610     659     652     604     611     660     653
     604     611     660     653     605     612     661     654     605     612
     661     654     606     613     662     655     606     613     662     655
     173     169     233     231      89      94     263     265     607     614
     663     656     607     614     663     656     608     615     664     657
     608     615     664     657     609     616     665     658     609     616
     665     658     610     617     666     659     610     617     666     659
     611     618     667     660     611     618     667     660     612     619
     668     661     612     619     668     661     613     620     669     662
     613     620     669     662     169     164     235     233      94      99
     261     263     614     621     670     663     614     621     670     663
     615     622     671     664     615     622     671     664     616     623
     672     665     616     623     672     665     617     624     673     666
     617     624     673     666     618     625     674     667     618     625
     674     667     619     626     675     668     619     626     675     668
     620     627     676     669     620     627     676     669     164     159
     237     235      99     104     259     261     621     628     677     670
     621     628     677     670     622     629     678     671     622     629
     678     671     623     630     679     672     623     630     679     672
     624     631     680     673     624     631     680     673     625     632
     681     674     625     632     681     674     626     633     682     675
     626     633     682     675     627     634     683     676     627     634
     683     676     159     154     239     237     104     109     257     259
     628     114     255     677     628     114     255     677     629     119
     253     678     629     119     253     678     630     124     251     679
     630     124     251     679     631     129     249     680     631     129
     249     680     632     134     247     681     632     134     247     681
     633     139     245     682     633     139     245     682     634     144
     243     683     634     144     243     683     154     149     241     239
     273     271     272     274     275     635     684     276     275     635
     684     276     214     636     685     215     214     636     685     215
     213     637     686     216     213     637     686     216     217     638
     687     218     217     638     687     218     219     639     688     220
     219     639     688     220     221     640     689     222     221     640
     689     222     223     641     690     224     223     641     690     224
     225     227     228     226     271     269     270     272     635     642
     691     684     635     642     691     684     636     643     692     685
     636     643     692     685     637     644     693     686     637     644
     693     686     638     645     694     687     638     645     694     687
     639     646     695     688     639     646     695     688     640     647
     696     689     640     647     696     689     641     648     697     690
     641     648     697     690     227     229     230     228     269     267
     268     270     642     649     698     691     642     649     698     691
     643     650     699     692     643     650     699     692     644     651
     700     693     644     651     700     693     645     652     701     694
     645     652     701     694     646     653     702     695     646     653
     702     695     647     654     703     696     647     654     703     696
     648     655     704     697     648     655     704     697     229     231
     232     230     267     265     266     268     649     656     705     698
     649     656     705     698     650     657     706     699     650     657
     706     699     651     658     707     700     651     658     707     700
     652     659     708     701     652     659     708     701     653     660
     709     702     653     660     709     702     654     661     710     703
     654     661     710     703     655     662     711     704     655     662
     711     704     231     233     234     232     265     263     264     266
     656     663     712     705     656     663     712     705     657     664
     713     706     657     664     713     706     658     665     714     707
     658     665     714     707     659     666     715     708     659     666
     715     708     660     667     716     709     660     667     716     709
     661     668     717     710     661     668     717     710     662     669
     718     711     662     669     718     711     233     235     236     234
     263     261     262     264     663     670     719     712     663     670
     719     712     664     671     720     713     664     671     720     713
     665     672     721     714     665     672     721     714     666     673
     722     715     666     673     722     715     667     674     723     716
     667     674     723     716     668     675     724     717     668     675
     724     717     669     676     725     718     669     676     725     718
     235     237     238     236     261     259     260     262     670     677
     726     719     670     677     726     719     671     678     727     720
     671     678     727     720     672     679     728     721     672     679
     728     721     673     680     729     722     673     680     729     722
     674     681     730     723     674     681     730     723     675     682
     731     724     675     682     731     724     676     683     732     725
     676     683     732     725     237     239     240     238     259     257
     258     260     677     255     256     726     677     255     256     726
     678     253     254     727     678     253     254     727     679     251
     252     728     679     251     252     728     680     249     250     729
     680     249     250     729     681     247     248     730     681     247
     248     730     682     245     246     731     682     245     246     731
     683     243     244     732     683     243     244     732     239     241
     242     240     274     272     280     279     276     684     733     277
     276     684     733     277     215     685     734     278     215     685
     734     278     216     686     735     308     216     686     735     308
     218     687     736     307     218     687     736     307     220     688
     737     306     220     688     737     306     222     689     738     305
     222     689     738     305     224     690     739     304     224     690
     739     304     226     228     302     303     272     270     281     280
     684     691     740     733     684     691     740     733     685     692
     741     734     685     692     741     734     686     693     742     735
     686     693     742     735     687     694     743     736     687     694
     743     736     688     695     744     737     688     695     744     737
     689     696     745     738     689     696     745     738     690     697
     746     739     690     697     746     739     228     230     301     302
     270     268     282     281     691     698     747     740     691     698
     747     740     692     699     748     741     692     699     748     741
     693     700     749     742     693     700     749     742     694     701
     750     743     694     701     750     743     695     702     751     744
     695     702     751     744     696     703     752     745     696     703
     752     745     697     704     753     746     697     704     753     746
     230     232     300     301     268     266     283     282     698     705
     754     747     698     705     754     747     699     706     755     748
     699     706     755     748     700     707     756     749     700     707
     756     749     701     708     757     750     701     708     757     750
     702     709     758     751     702     709     758     751     703     710
     759     752     703     710     759     752     704     711     760     753
     704     711     760     753     232     234     299     300     266     264
     284     283     705     712     761     754     705     712     761     754
     706     713     762     755     706     713     762     755     707     714
     763     756     707     714     763     756     708     715     764     757
     708     715     764     757     709     716     765     758     709     716
     765     758     710     717     766     759     710     717     766     759
     711     718     767     760     711     718     767     760     234     236
     298     299     264     262     285     284     712     719     768     761
     712     719     768     761     713     720     769     762     713     720
     769     762     714     721     770     763     714     721     770     763
     715     722     771     764     715     722     771     764     716     723
     772     765     716     723     772     765     717     724     773     766
     717     724     773     766     718     725     774     767     718     725
     774     767     236     238     297     298     262     260     286     285
     719     726     775     768     719     726     775     768     720     727
     776     769     720     727     776     769     721     728     777     770
     721     728     777     770     722     729     778     771     722     729
     778     771     723     730     779     772     723     730     779     772
     724     731     780     773     724     731     780     773     725     732
     781     774     725     732     781     774     238     240     296     297
     260     258     287     286     726     256     288     775     726     256
     288     775     727     254     289     776     727     254     289     776
     728     252     290     777     728     252     290     777     729     250
     291     778     729     250     291     778     730     248     292     779
     730     248     292     779     731     246     293     780     731     246
     293     780     732     244     294     781     732     244     294     781
     240     242     295     296     279     280     338     339     277     733
     385     340     277     733     385     340     278     734     384     309
     278     734     384     309     308     735     341     310     308     735
     341     310     307     736     342     311     307     736     342     311
     306     737     343     312     306     737     343     312     305     738
     344     313     305     738     344     313     304     739     345     314
     304     739     345     314     303     302     316     315     280     281
     337     338     733     740     379     385     733     740     379     385
     734     741     378     384     734     741     378     384     735     742
     377     341     735     742     377     341     736     743     388     342
     736     743     388     342     737     744     386     343     737     744
     386     343     738     745     387     344     738     745     387     344
     739     746     389     345     739     746     389     345     302     301
     317     316     281     282     336     337     740     747     372     379
     740     747     372     379     741     748     371     378     741     748
     371     378     742     749     370     377     742     749     370     377
     743     750     382     388     743     750     382     388     744     751
     380     386     744     751     380     386     745     752     381     387
     745     752     381     387     746     753     383     389     746     753
     383     389     301     300     318     317     282     283     335     336
     747     754     361     372     747     754     361     372     748     755
     367     371     748     755     367     371     749     756     369     370
     749     756     369     370     750     757     375     382     750     757
     375     382     751     758     373     380     751     758     373     380
     752     759     374     381     752     759     374     381     753     760
     376     383     753     760     376     383     300     299     319     318
     283     284     334     335     754     761     360     361     754     761
     360     361     755     762     366     367     755     762     366     367
     756     763     368     369     756     763     368     369     757     764
     362     375     757     764     362     375     758     765     356     373
     758     765     356     373     759     766     359     374     759     766
     359     374     760     767     364     376     760     767     364     376
     299     298     320     319     284     285     333     334     761     768
     354     360     761     768     354     360     762     769     352     366
     762     769     352     366     763     770     351     368     763     770
     351     368     764     771     363     362     764     771     363     362
     765     772     357     356     765     772     357     356     766     773
     358     359     766     773     358     359     767     774     365     364
     767     774     365     364     298     297     321     320     285     286
     332     333     768     775     348     354     768     775     348     354
     769     776     347     352     769     776     347     352     770     777
     346     351     770     777     346     351     771     778     355     363
     771     778     355     363     772     779     353     357     772     779
     353     357     773     780     349     358     773     780     349     358
     774     781     350     365     774     781     350     365     297     296
     322     321     286     287     331     332     775     288     330     348
     775     288     330     348     776     289     329     347     776     289
     329     347     777     290     328     346     777     290     328     346
     778     291     327     355     778     291     327     355     779     292
     326     353     779     292     326     353     780     293     325     349
     780     293     325     349     781     294     324     350     781     294
     324     350     296     295     323     322
      14       0       0       8      96
       0       0       0       0       0       0       0       0       0       0
       0       0       0       0       0       0       0       0       0       0
       0       0       0       0       0       0       0       0       0       0
       0       0       0       0       0       0       0       0       0       0
       0       0       0       0       0       0       0       0       0       0
       0       0       0       0       0       0       0       0       0       0
       0       0       0       0       0       0       0       0       0       0
       0       0       0       0       0       0       0       0       0       0
       0       0       0       0       0       0       0       0       0       0
       0       0       0       0       0       0
     785     807     810     782     784     815     912     783     784     815
     912     783     793     824     913     792     793     824     913     792
     798     821     914     797     798     821     914     797     803     838
     832     802     807     808     809     810     815     816     915     912
     815     816     915     912     824     823     916     913     824     823
     916     913     821     822     917     914     821     822     917     914
     838     837     831     832     808     903     907     809     816     891
     918     915     816     891     918     915     823     888     919     916
     823     888     919     916     822     898     920     917     822     898
     920     917     837     908     887     831     903     902     906     907
     891     890     921     918     891     890     921     918     888     889
     922     919     888     889     922     919     898     899     923     920
     898     899     923     920     908     909     886     887     902     859
     839     906     890     863     924     921     890     863     924     921
     889     868     925     922     889     868     925     922     899     858
     926     923     899     858     926     923     909     850     847     886
     859     860     840     839     863     864     871     924     863     864
     871     924     868     867     874     925     868     867     874     925
     858     857     877     926     858     857     877     926     850     849
     848     847     782     810     825     786     783     912     927     787
     783     912     927     787     792     913     928     794     792     913
     928     794     797     914     929     799     797     914     929     799
     802     832     820     804     810     809     826     825     912     915
     930     927     912     915     930     927     913     916     931     928
     913     916     931     928     914     917     932     929     914     917
     932     929     832     831     819     820     809     907     894     826
     915     918     933     930     915     918     933     930     916     919
     934     931     916     919     934     931     917     920     935     932
     917     920     935     932     831     887     884     819     907     906
     895     894     918     921     936     933     918     921     936     933
     919     922     937     934     919     922     937     934     920     923
     938     935     920     923     938     935     887     886     885     884
     906     839     842     895     921     924     939     936     921     924
     939     936     922     925     940     937     922     925     940     937
     923     926     941     938     923     926     941     938     886     847
     866     885     839     840     841     842     924     871     872     939
     924     871     872     939     925     874     875     940     925     874
     875     940     926     877     878     941     926     877     878     941
     847     848     865     866     786     825     828     788     787     927
     942     789     787     927     942     789     794     928     943     795
     794     928     943     795     799     929     944     800     799     929
     944     800     804     820     817     805     825     826     827     828
     927     930     945     942     927     930     945     942     928     931
     946     943     928     931     946     943     929     932     947     944
     929     932     947     944     820     819     818     817     826     894
     897     827     930     933     948     945     930     933     948     945
     931     934     949     946     931     934     949     946     932     935
     950     947     932     935     950     947     819     884     900     818
     894     895     896     897     933     936     951     948     933     936
     951     948     934     937     952     949     934     937     952     949
     935     938     953     950     935     938     953     950     884     885
     901     900     895     842     851     896     936     939     954     951
     936     939     954     951     937     940     955     952     937     940
     955     952     938     941     956     953     938     941     956     953
     885     866     856     901     842     841     852     851     939     872
     873     954     939     872     873     954     940     875     876     955
     940     875     876     955     941     878     879     956     941     878
     879     956     866     865     855     856     788     828     835     790
     789     942     833     791     789     942     833     791     795     943
     829     796     795     943     829     796     800     944     811     801
     800     944     811     801     805     817     814     806     828     827
     836     835     942     945     834     833     942     945     834     833
     943     946     830     829     943     946     830     829     944     947
     812     811     944     947     812     811     817     818     813     814
     827     897     911     836     945     948     880     834     945     948
     880     834     946     949     883     830     946     949     883     830
     947     950     893     812     947     950     893     812     818     900
     905     813     897     896     910     911     948     951     881     880
     948     951     881     880     949     952     882     883     949     952
     882     883     950     953     892     893     950     953     892     893
     900     901     904     905     896     851     843     910     951     954
     846     881     951     954     846     881     952     955     869     882
     952     955     869     882     953     956     861     892     953     956
     861     892     901     856     853     904     851     852     844     843
     954     873     845     846     954     873     845     846     955     876
     870     869     955     876     870     869     956     879     862     861
     956     879     862     861     856     855     854     853
      14       0       0       8     405
       0       0       0       0       0       0       0       0       0       0
       0       0       0       0       0       0       0       0       0       0
       0       0       0       0       0       0       0       0       0       0
       0       0       0       0       0       0       0       0       0       0
       0       0       0       0       0       0       0       0       0       0
       0       0       0       0       0       0       0       0       0       0
       0       0       0       0       0       0       0       0       0       0
       0       0       0       0       0       0       0       0       0       0
       0       0       0       0       0       0       0       0       0       0
       0       0       0       0       0       0       0       0       0       0
       0       0       0       0       0       0       0       0       0       0
       0       0       0       0       0       0       0       0       0       0
       0       0       0       0       0       0       0       0       0       0
       0       0       0       0       0       0       0       0       0       0
       0       0       0       0       0       0       0       0       0       0
       0       0       0       0       0       0       0       0       0       0
       0       0       0       0       0       0       0       0       0       0
       0       0       0       0       0       0       0       0       0       0
       0       0       0       0       0       0       0       0       0       0
       0       0       0       0       0       0       0       0       0       0
       0       0       0       0       0       0       0       0       0       0
       0       0       0       0       0       0       0       0       0       0
       0       0       0       0       0       0       0       0       0       0
       0       0       0       0       0       0       0       0       0       0
       0       0       0       0       0       0       0       0       0       0
       0       0       0       0       0       0       0       0       0       0
       0       0       0       0       0       0       0       0       0       0
       0       0       0       0       0       0       0       0       0       0
       0       0       0       0       0       0       0       0       0       0
       0       0       0       0       0       0       0       0       0       0
       0       0       0       0       0       0       0       0       0       0
       0       0       0       0       0       0       0       0       0       0
       0       0       0       0       0       0       0       0       0       0
       0       0       0       0       0       0       0       0       0       0
       0       0       0       0       0       0       0       0       0       0
       0       0       0       0       0       0       0       0       0       0
       0       0       0       0       0       0       0       0       0       0
       0       0       0       0       0       0       0       0       0       0
       0       0       0       0       0       0       0       0       0       0
       0       0       0       0       0       0       0       0       0       0
       0       0       0       0       0
    1060    1061    1062    1057    1059    1063    1298    1058    1059    1063
    1298    1058    1065    1066    1299    1064    1065    1066    1299    1064
    1068    1069    1300    1067    1068    1069    1300    1067    1071    1072
    1301    1070    1071    1072    1301    1070    1074    1075    1302    1073
    1074    1075    1302    1073    1077    1078    1303    1076    1077    1078
    1303    1076    1080    1081    1304    1079    1080    1081    1304    1079
    1083    1084    1305    1082    1083    1084    1305    1082    1086    1088
    1087    1085    1061    1122    1123    1062    1063    1124    1306    1298
    1063    1124    1306    1298    1066    1125    1307    1299    1066    1125
    1307    1299    1069    1126    1308    1300    1069    1126    1308    1300
    1072    1127    1309    1301    1072    1127    1309    1301    1075    1128
    1310    1302    1075    1128    1310    1302    1078    1129    1311    1303
    1078    1129    1311    1303    1081    1130    1312    1304    1081    1130
    1312    1304    1084    1131    1313    1305    1084    1131    1313    1305
    1088    1133    1132    1087    1122    1140    1141    1123    1124    1142
    1314    1306    1124    1142    1314    1306    1125    1143    1315    1307
    1125    1143    1315    1307    1126    1144    1316    1308    1126    1144
    1316    1308    1127    1145    1317    1309    1127    1145    1317    1309
    1128    1146    1318    1310    1128    1146    1318    1310    1129    1147
    1319    1311    1129    1147    1319    1311    1130    1148    1320    1312
    1130    1148    1320    1312    1131    1149    1321    1313    1131    1149
    1321    1313    1133    1151    1150    1132    1140    1158    1159    1141
    1142    1160    1322    1314    1142    1160    1322    1314    1143    1161
    1323    1315    1143    1161    1323    1315    1144    1162    1324    1316
    1144    1162    1324    1316    1145    1163    1325    1317    1145    1163
    1325    1317    1146    1164    1326    1318    1146    1164    1326    1318
    1147    1165    1327    1319    1147    1165    1327    1319    1148    1166
    1328    1320    1148    1166    1328    1320    1149    1167    1329    1321
    1149    1167    1329    1321    1151    1169    1168    1150    1158    1176
    1177    1159    1160    1178    1330    1322    1160    1178    1330    1322
    1161    1179    1331    1323    1161    1179    1331    1323    1162    1180
    1332    1324    1162    1180    1332    1324    1163    1181    1333    1325
    1163    1181    1333    1325    1164    1182    1334    1326    1164    1182
    1334    1326    1165    1183    1335    1327    1165    1183    1335    1327
    1166    1184    1336    1328    1166    1184    1336    1328    1167    1185
    1337    1329    1167    1185    1337    1329    1169    1187    1186    1168
    1176    1194    1195    1177    1178    1196    1338    1330    1178    1196
    1338    1330    1179    1197    1339    1331    1179    1197    1339    1331
    1180    1198    1340    1332    1180    1198    1340    1332    1181    1199
    1341    1333    1181    1199    1341    1333    1182    1200    1342    1334
    1182    1200    1342    1334    1183    1201    1343    1335    1183    1201
    1343    1335    1184    1202    1344    1336    1184    1202    1344    1336
    1185    1203    1345    1337    1185    1203    1345    1337    1187    1205
    1204    1186    1194    1212    1213    1195    1196    1214    1346    1338
    1196    1214    1346    1338    1197    1215    1347    1339    1197    1215
    1347    1339    1198    1216    1348    1340    1198    1216    1348    1340
    1199    1217    1349    1341    1199    1217    1349    1341    1200    1218
    1350    1342    1200    1218    1350    1342    1201    1219    1351    1343
    1201    1219    1351    1343    1202    1220    1352    1344    1202    1220
    1352    1344    1203    1221    1353    1345    1203    1221    1353    1345
    1205    1223    1222    1204    1212    1230    1231    1213    1214    1232
    1354    1346    1214    1232    1354    1346    1215    1233    1355    1347
    1215    1233    1355    1347    1216    1234    1356    1348    1216    1234
    1356    1348    1217    1235    1357    1349    1217    1235    1357    1349
    1218    1236    1358    1350    1218    1236    1358    1350    1219    1237
    1359    1351    1219    1237    1359    1351    1220    1238    1360    1352
    1220    1238    1360    1352    1221    1239    1361    1353    1221    1239
    1361    1353    1223    1241    1240    1222    1230    1248    1249    1231
    1232    1250    1251    1354    1232    1250    1251    1354    1233    1252
    1253    1355    1233    1252    1253    1355    1234    1254    1255    1356
    1234    1254    1255    1356    1235    1256    1257    1357    1235    1256
    1257    1357    1236    1258    1259    1358    1236    1258    1259    1358
    1237    1260    1261    1359    1237    1260    1261    1359    1238    1262
    1263    1360    1238    1262    1263    1360    1239    1264    1265    1361
    1239    1264    1265    1361    1241    1267    1266    1240    1057    1062
    1091    1089    1058    1298    1362    1090    1058    1298    1362    1090
    1064    1299    1363    1092    1064    1299    1363    1092    1067    1300
    1364    1093    1067    1300    1364    1093    1070    1301    1365    1094
    1070    1301    1365    1094    1073    1302    1366    1095    1073    1302
    1366    1095    1076    1303    1367    1096    1076    1303    1367    1096
    1079    1304    1368    1097    1079    1304    1368    1097    1082    1305
    1369    1098    1082    1305    1369    1098    1085    1087    1100    1099
    1062    1123    1134    1091    1298    1306    1370    1362    1298    1306
    1370    1362    1299    1307    1371    1363    1299    1307    1371    1363
    1300    1308    1372    1364    1300    1308    1372    1364    1301    1309
    1373    1365    1301    1309    1373    1365    1302    1310    1374    1366
    1302    1310    1374    1366    1303    1311    1375    1367    1303    1311
    1375    1367    1304    1312    1376    1368    1304    1312    1376    1368
    1305    1313    1377    1369    1305    1313    1377    1369    1087    1132
    1135    1100    1123    1141    1152    1134    1306    1314    1378    1370
    1306    1314    1378    1370    1307    1315    1379    1371    1307    1315
    1379    1371    1308    1316    1380    1372    1308    1316    1380    1372
    1309    1317    1381    1373    1309    1317    1381    1373    1310    1318
    1382    1374    1310    1318    1382    1374    1311    1319    1383    1375
    1311    1319    1383    1375    1312    1320    1384    1376    1312    1320
    1384    1376    1313    1321    1385    1377    1313    1321    1385    1377
    1132    1150    1153    1135    1141    1159    1170    1152    1314    1322
    1386    1378    1314    1322    1386    1378    1315    1323    1387    1379
    1315    1323    1387    1379    1316    1324    1388    1380    1316    1324
    1388    1380    1317    1325    1389    1381    1317    1325    1389    1381
    1318    1326    1390    1382    1318    1326    1390    1382    1319    1327
    1391    1383    1319    1327    1391    1383    1320    1328    1392    1384
    1320    1328    1392    1384    1321    1329    1393    1385    1321    1329
    1393    1385    1150    1168    1171    1153    1159    1177    1188    1170
    1322    1330    1394    1386    1322    1330    1394    1386    1323    1331
    1395    1387    1323    1331    1395    1387    1324    1332    1396    1388
    1324    1332    1396    1388    1325    1333    1397    1389    1325    1333
    1397    1389    1326    1334    1398    1390    1326    1334    1398    1390
    1327    1335    1399    1391    1327    1335    1399    1391    1328    1336
    1400    1392    1328    1336    1400    1392    1329    1337    1401    1393
    1329    1337    1401    1393    1168    1186    1189    1171    1177    1195
    1206    1188    1330    1338    1402    1394    1330    1338    1402    1394
    1331    1339    1403    1395    1331    1339    1403    1395    1332    1340
    1404    1396    1332    1340    1404    1396    1333    1341    1405    1397
    1333    1341    1405    1397    1334    1342    1406    1398    1334    1342
    1406    1398    1335    1343    1407    1399    1335    1343    1407    1399
    1336    1344    1408    1400    1336    1344    1408    1400    1337    1345
    1409    1401    1337    1345    1409    1401    1186    1204    1207    1189
    1195    1213    1224    1206    1338    1346    1410    1402    1338    1346
    1410    1402    1339    1347    1411    1403    1339    1347    1411    1403
    1340    1348    1412    1404    1340    1348    1412    1404    1341    1349
    1413    1405    1341    1349    1413    1405    1342    1350    1414    1406
    1342    1350    1414    1406    1343    1351    1415    1407    1343    1351
    1415    1407    1344    1352    1416    1408    1344    1352    1416    1408
    1345    1353    1417    1409    1345    1353    1417    1409    1204    1222
    1225    1207    1213    1231    1242    1224    1346    1354    1418    1410
    1346    1354    1418    1410    1347    1355    1419    1411    1347    1355
    1419    1411    1348    1356    1420    1412    1348    1356    1420    1412
    1349    1357    1421    1413    1349    1357    1421    1413    1350    1358
    1422    1414    1350    1358    1422    1414    1351    1359    1423    1415
    1351    1359    1423    1415    1352    1360    1424    1416    1352    1360
    1424    1416    1353    1361    1425    1417    1353    1361    1425    1417
    1222    1240    1243    1225    1231    1249    1268    1242    1354    1251
    1269    1418    1354    1251    1269    1418    1355    1253    1270    1419
    1355    1253    1270    1419    1356    1255    1271    1420    1356    1255
    1271    1420    1357    1257    1272    1421    1357    1257    1272    1421
    1358    1259    1273    1422    1358    1259    1273    1422    1359    1261
    1274    1423    1359    1261    1274    1423    1360    1263    1275    1424
    1360    1263    1275    1424    1361    1265    1276    1425    1361    1265
    1276    1425    1240    1266    1277    1243    1089    1091    1103    1101
    1090    1362    1426    1102    1090    1362    1426    1102    1092    1363
    1427    1104    1092    1363    1427    1104    1093    1364    1428    1105
    1093    1364    1428    1105    1094    1365    1429    1106    1094    1365
    1429    1106    1095    1366    1430    1107    1095    1366    1430    1107
    1096    1367    1431       2    1096    1367    1431       2    1097    1368
    1432       6    1097    1368    1432       6    1098    1369    1433       4
    1098    1369    1433       4    1099    1100    1109    1108    1091    1134
    1136    1103    1362    1370    1434    1426    1362    1370    1434    1426
    1363    1371    1435    1427    1363    1371    1435    1427    1364    1372
    1436    1428    1364    1372    1436    1428    1365    1373    1437    1429
    1365    1373    1437    1429    1366    1374    1438    1430    1366    1374
    1438    1430    1367    1375    1439    1431    1367    1375    1439    1431
    1368    1376    1440    1432    1368    1376    1440    1432    1369    1377
    1441    1433    1369    1377    1441    1433    1100    1135    1137    1109
    1134    1152    1154    1136    1370    1378    1442    1434    1370    1378
    1442    1434    1371    1379    1443    1435    1371    1379    1443    1435
    1372    1380    1444    1436    1372    1380    1444    1436    1373    1381
    1445    1437    1373    1381    1445    1437    1374    1382    1446    1438
    1374    1382    1446    1438    1375    1383    1447    1439    1375    1383
    1447    1439    1376    1384    1448    1440    1376    1384    1448    1440
    1377    1385    1449    1441    1377    1385    1449    1441    1135    1153
    1155    1137    1152    1170    1172    1154    1378    1386    1450    1442
    1378    1386    1450    1442    1379    1387    1451    1443    1379    1387
    1451    1443    1380    1388    1452    1444    1380    1388    1452    1444
    1381    1389    1453    1445    1381    1389    1453    1445    1382    1390
    1454    1446    1382    1390    1454    1446    1383    1391    1455    1447
    1383    1391    1455    1447    1384    1392    1456    1448    1384    1392
    1456    1448    1385    1393    1457    1449    1385    1393    1457    1449
    1153    1171    1173    1155    1170    1188    1190    1172    1386    1394
    1458    1450    1386    1394    1458    1450    1387    1395    1459    1451
    1387    1395    1459    1451    1388    1396    1460    1452    1388    1396
    1460    1452    1389    1397    1461    1453    1389    1397    1461    1453
    1390    1398    1462    1454    1390    1398    1462    1454    1391    1399
    1463    1455    1391    1399    1463    1455    1392    1400    1464    1456
    1392    1400    1464    1456    1393    1401    1465    1457    1393    1401
    1465    1457    1171    1189    1191    1173    1188    1206    1208    1190
    1394    1402    1466    1458    1394    1402    1466    1458    1395    1403
    1467    1459    1395    1403    1467    1459    1396    1404    1468    1460
    1396    1404    1468    1460    1397    1405    1469    1461    1397    1405
    1469    1461    1398    1406    1470    1462    1398    1406    1470    1462
    1399    1407    1471    1463    1399    1407    1471    1463    1400    1408
    1472    1464    1400    1408    1472    1464    1401    1409    1473    1465
    1401    1409    1473    1465    1189    1207    1209    1191    1206    1224
    1226    1208    1402    1410    1474    1466    1402    1410    1474    1466
    1403    1411    1475    1467    1403    1411    1475    1467    1404    1412
    1476    1468    1404    1412    1476    1468    1405    1413    1477    1469
    1405    1413    1477    1469    1406    1414    1478    1470    1406    1414
    1478    1470    1407    1415    1479    1471    1407    1415    1479    1471
    1408    1416    1480    1472    1408    1416    1480    1472    1409    1417
    1481    1473    1409    1417    1481    1473    1207    1225    1227    1209
    1224    1242    1244    1226    1410    1418    1482    1474    1410    1418
    1482    1474    1411    1419    1483    1475    1411    1419    1483    1475
    1412    1420    1484    1476    1412    1420    1484    1476    1413    1421
    1485    1477    1413    1421    1485    1477    1414    1422    1486    1478
    1414    1422    1486    1478    1415    1423    1487    1479    1415    1423
    1487    1479    1416    1424    1488    1480    1416    1424    1488    1480
    1417    1425    1489    1481    1417    1425    1489    1481    1225    1243
    1245    1227    1242    1268    1278    1244    1418    1269    1279    1482
    1418    1269    1279    1482    1419    1270    1280    1483    1419    1270
    1280    1483    1420    1271    1281    1484    1420    1271    1281    1484
    1421    1272    1282    1485    1421    1272    1282    1485    1422    1273
    1283    1486    1422    1273    1283    1486    1423    1274    1284    1487
    1423    1274    1284    1487    1424    1275    1285    1488    1424    1275
    1285    1488    1425    1276    1286    1489    1425    1276    1286    1489
    1243    1277    1287    1245    1101    1103    1112    1110    1102    1426
    1490    1111    1102    1426    1490    1111    1104    1427    1491    1113
    1104    1427    1491    1113    1105    1428    1492    1114    1105    1428
    1492    1114    1106    1429    1493    1115    1106    1429    1493    1115
    1107    1430    1494    1116    1107    1430    1494    1116       2    1431
    1495    1117       2    1431    1495    1117       6    1432    1496    1118
       6    1432    1496    1118       4    1433    1497    1119       4    1433
    1497    1119    1108    1109    1121    1120    1103    1136    1138    1112
    1426    1434    1498    1490    1426    1434    1498    1490    1427    1435
    1499    1491    1427    1435    1499    1491    1428    1436    1500    1492
    1428    1436    1500    1492    1429    1437    1501    1493    1429    1437
    1501    1493    1430    1438    1502    1494    1430    1438    1502    1494
    1431    1439    1503    1495    1431    1439    1503    1495    1432    1440
    1504    1496    1432    1440    1504    1496    1433    1441    1505    1497
    1433    1441    1505    1497    1109    1137    1139    1121    1136    1154
    1156    1138    1434    1442    1506    1498    1434    1442    1506    1498
    1435    1443    1507    1499    1435    1443    1507    1499    1436    1444
    1508    1500    1436    1444    1508    1500    1437    1445    1509    1501
    1437    1445    1509    1501    1438    1446    1510    1502    1438    1446
    1510    1502    1439    1447    1511    1503    1439    1447    1511    1503
    1440    1448    1512    1504    1440    1448    1512    1504    1441    1449
    1513    1505    1441    1449    1513    1505    1137    1155    1157    1139
    1154    1172    1174    1156    1442    1450    1514    1506    1442    1450
    1514    1506    1443    1451    1515    1507    1443    1451    1515    1507
    1444    1452    1516    1508    1444    1452    1516    1508    1445    1453
    1517    1509    1445    1453    1517    1509    1446    1454    1518    1510
    1446    1454    1518    1510    1447    1455    1519    1511    1447    1455
    1519    1511    1448    1456    1520    1512    1448    1456    1520    1512
    1449    1457    1521    1513    1449    1457    1521    1513    1155    1173
    1175    1157    1172    1190    1192    1174    1450    1458    1522    1514
    1450    1458    1522    1514    1451    1459    1523    1515    1451    1459
    1523    1515    1452    1460    1524    1516    1452    1460    1524    1516
    1453    1461    1525    1517    1453    1461    1525    1517    1454    1462
    1526    1518    1454    1462    1526    1518    1455    1463    1527    1519
    1455    1463    1527    1519    1456    1464    1528    1520    1456    1464
    1528    1520    1457    1465    1529    1521    1457    1465    1529    1521
    1173    1191    1193    1175    1190    1208    1210    1192    1458    1466
    1530    1522    1458    1466    1530    1522    1459    1467    1531    1523
    1459    1467    1531    1523    1460    1468    1532    1524    1460    1468
    1532    1524    1461    1469    1533    1525    1461    1469    1533    1525
    1462    1470    1534    1526    1462    1470    1534    1526    1463    1471
    1535    1527    1463    1471    1535    1527    1464    1472    1536    1528
    1464    1472    1536    1528    1465    1473    1537    1529    1465    1473
    1537    1529    1191    1209    1211    1193    1208    1226    1228    1210
    1466    1474    1538    1530    1466    1474    1538    1530    1467    1475
    1539    1531    1467    1475    1539    1531    1468    1476    1540    1532
    1468    1476    1540    1532    1469    1477    1541    1533    1469    1477
    1541    1533    1470    1478    1542    1534    1470    1478    1542    1534
    1471    1479    1543    1535    1471    1479    1543    1535    1472    1480
    1544    1536    1472    1480    1544    1536    1473    1481    1545    1537
    1473    1481    1545    1537    1209    1227    1229    1211    1226    1244
    1246    1228    1474    1482    1546    1538    1474    1482    1546    1538
    1475    1483    1547    1539    1475    1483    1547    1539    1476    1484
    1548    1540    1476    1484    1548    1540    1477    1485    1549    1541
    1477    1485    1549    1541    1478    1486    1550    1542    1478    1486
    1550    1542    1479    1487    1551    1543    1479    1487    1551    1543
    1480    1488    1552    1544    1480    1488    1552    1544    1481    1489
    1553    1545    1481    1489    1553    1545    1227    1245    1247    1229
    1244    1278    1288    1246    1482    1279    1289    1546    1482    1279
    1289    1546    1483    1280    1290    1547    1483    1280    1290    1547
    1484    1281    1291    1548    1484    1281    1291    1548    1485    1282
    1292    1549    1485    1282    1292    1549    1486    1283    1293    1550
    1486    1283    1293    1550    1487    1284    1294    1551    1487    1284
    1294    1551    1488    1285    1295    1552    1488    1285    1295    1552
    1489    1286    1296    1553    1489    1286    1296    1553    1245    1287
    1297    1247    1110    1112     959     958    1111    1490     960     957
    1111    1490     960     957    1113    1491     962     961    1113    1491
     962     961    1114    1492     964     963    1114    1492     964     963
    1115    1493     966     965    1115    1493     966     965    1116    1494
     968     967    1116    1494     968     967    1117    1495     970     969
    1117    1495     970     969    1118    1496     972     971    1118    1496
     972     971    1119    1497     974     973    1119    1497     974     973
    1120    1121     976     975    1112    1138     977     959    1490    1498
     978     960    1490    1498     978     960    1491    1499     979     962
    1491    1499     979     962    1492    1500     980     964    1492    1500
     980     964    1493    1501     981     966    1493    1501     981     966
    1494    1502     982     968    1494    1502     982     968    1495    1503
     983     970    1495    1503     983     970    1496    1504     984     972
    1496    1504     984     972    1497    1505     985     974    1497    1505
     985     974    1121    1139     986     976    1138    1156     987     977
    1498    1506     988     978    1498    1506     988     978    1499    1507
     989     979    1499    1507     989     979    1500    1508     990     980
    1500    1508     990     980    1501    1509     991     981    1501    1509
     991     981    1502    1510     992     982    1502    1510     992     982
    1503    1511     993     983    1503    1511     993     983    1504    1512
     994     984    1504    1512     994     984    1505    1513     995     985
    1505    1513     995     985    1139    1157     996     986    1156    1174
     997     987    1506    1514     998     988    1506    1514     998     988
    1507    1515     999     989    1507    1515     999     989    1508    1516
    1000     990    1508    1516    1000     990    1509    1517    1001     991
    1509    1517    1001     991    1510    1518    1002     992    1510    1518
    1002     992    1511    1519    1003     993    1511    1519    1003     993
    1512    1520    1004     994    1512    1520    1004     994    1513    1521
    1005     995    1513    1521    1005     995    1157    1175    1006     996
    1174    1192    1007     997    1514    1522    1008     998    1514    1522
    1008     998    1515    1523    1009     999    1515    1523    1009     999
    1516    1524    1010    1000    1516    1524    1010    1000    1517    1525
    1011    1001    1517    1525    1011    1001    1518    1526    1012    1002
    1518    1526    1012    1002    1519    1527    1013    1003    1519    1527
    1013    1003    1520    1528    1014    1004    1520    1528    1014    1004
    1521    1529    1015    1005    1521    1529    1015    1005    1175    1193
    1016    1006    1192    1210    1017    1007    1522    1530    1018    1008
    1522    1530    1018    1008    1523    1531    1019    1009    1523    1531
    1019    1009    1524    1532    1020    1010    1524    1532    1020    1010
    1525    1533    1021    1011    1525    1533    1021    1011    1526    1534
    1022    1012    1526    1534    1022    1012    1527    1535    1023    1013
    1527    1535    1023    1013    1528    1536    1024    1014    1528    1536
    1024    1014    1529    1537    1025    1015    1529    1537    1025    1015
    1193    1211    1026    1016    1210    1228    1027    1017    1530    1538
    1028    1018    1530    1538    1028    1018    1531    1539    1029    1019
    1531    1539    1029    1019    1532    1540    1030    1020    1532    1540
    1030    1020    1533    1541    1031    1021    1533    1541    1031    1021
    1534    1542    1032    1022    1534    1542    1032    1022    1535    1543
    1033    1023    1535    1543    1033    1023    1536    1544    1034    1024
    1536    1544    1034    1024    1537    1545    1035    1025    1537    1545
    1035    1025    1211    1229    1036    1026    1228    1246    1037    1027
    1538    1546    1038    1028    1538    1546    1038    1028    1539    1547
    1039    1029    1539    1547    1039    1029    1540    1548    1040    1030
    1540    1548    1040    1030    1541    1549    1041    1031    1541    1549
    1041    1031    1542    1550    1042    1032    1542    1550    1042    1032
    1543    1551    1043    1033    1543    1551    1043    1033    1544    1552
    1044    1034    1544    1552    1044    1034    1545    1553    1045    1035
    1545    1553    1045    1035    1229    1247    1046    1036    1246    1288
    1047    1037    1546    1289    1048    1038    1546    1289    1048    1038
    1547    1290    1049    1039    1547    1290    1049    1039    1548    1291
    1050    1040    1548    1291    1050    1040    1549    1292    1051    1041
    1549    1292    1051    1041    1550    1293    1052    1042    1550    1293
    1052    1042    1551    1294    1053    1043    1551    1294    1053    1043
    1552    1295    1054    1044    1552    1295    1054    1044    1553    1296
    1055    1045    1553    1296    1055    1045    1247    1297    1056    1046
      14       0       0       8     448
       0       0       0       0       0       0       0       0       0       0
       0       0       0       0       0       0       0       0       0       0
       0       0       0       0       0       0       0       0       0       0
       0       0       0       0       0       0       0       0       0       0
       0       0       0       0       0       0       0       0       0       0
       0       0       0       0       0       0       0       0       0       0
       0       0       0       0       0       0       0       0       0       0
       0       0       0       0       0       0       0       0       0       0
       0       0       0       0       0       0       0       0       0       0
       0       0       0       0       0       0       0       0       0       0
       0       0       0       0       0       0       0       0       0       0
       0       0       0       0       0       0       0       0       0       0
       0       0       0       0       0       0       0       0       0       0
       0       0       0       0       0       0       0       0       0       0
       0       0       0       0       0       0       0       0       0       0
       0       0       0       0       0       0       0       0       0       0
       0       0       0       0       0       0       0       0       0       0
       0       0       0       0       0       0       0       0       0       0
       0       0       0       0       0       0       0       0       0       0
       0       0       0       0       0       0       0       0       0       0
       0       0       0       0       0       0       0       0       0       0
       0       0       0       0       0       0       0       0       0       0
       0       0       0       0       0       0       0       0       0       0
       0       0       0       0       0       0       0       0       0       0
       0       0       0       0       0       0       0       0       0       0
       0       0       0       0       0       0       0       0       0       0
       0       0       0       0       0       0       0       0       0       0
       0       0       0       0       0       0       0       0       0       0
       0       0       0       0       0       0       0       0       0       0
       0       0       0       0       0       0       0       0       0       0
       0       0       0       0       0       0       0       0       0       0
       0       0       0       0       0       0       0       0       0       0
       0       0       0       0       0       0       0       0       0       0
       0       0       0       0       0       0       0       0       0       0
       0       0       0       0       0       0       0       0       0       0
       0       0       0       0       0       0       0       0       0       0
       0       0       0       0       0       0       0       0       0       0
       0       0       0       0       0       0       0       0       0       0
       0       0       0       0       0       0       0       0       0       0
       0       0       0       0       0       0       0       0       0       0
       0       0       0       0       0       0       0       0       0       0
       0       0       0       0       0       0       0       0       0       0
       0       0       0       0       0       0       0       0       0       0
       0       0       0       0       0       0       0       0       0       0
       0       0       0       0       0       0       0       0
    1570    1686    1679    1571    1562    1678    1898    1563    1562    1678
    1898    1563    1558    1674    1899    1559    1558    1674    1899    1559
    1561    1670    1900    1560    1561    1670    1900    1560    1554    1666
    1901    1555    1554    1666    1901    1555    1557    1658    1902    1556
    1557    1658    1902    1556    1632    1655    1903    1625    1632    1655
    1903    1625    1633    1648    1904    1624    1633    1648    1904    1624
    1634    1644    1638    1629    1686    1685    1680    1679    1678    1677
    1905    1898    1678    1677    1905    1898    1674    1673    1906    1899
    1674    1673    1906    1899    1670    1669    1907    1900    1670    1669
    1907    1900    1666    1665    1908    1901    1666    1665    1908    1901
    1658    1657    1909    1902    1658    1657    1909    1902    1655    1656
    1910    1903    1655    1656    1910    1903    1648    1647    1911    1904
    1648    1647    1911    1904    1644    1643    1637    1638    1685    1864
    1867    1680    1677    1877    1912    1905    1677    1877    1912    1905
    1673      51    1913    1906    1673      51    1913    1906    1669    1887
    1914    1907    1669    1887    1914    1907    1665    1891    1915    1908
    1665    1891    1915    1908    1657    1895    1916    1909    1657    1895
    1916    1909    1656    1874    1917    1910    1656    1874    1917    1910
    1647    1871    1918    1911    1647    1871    1918    1911    1643    1850
    1847    1637    1864    1865    1866    1867    1877    1878    1919    1912
    1877    1878    1919    1912      51      50    1920    1913      51      50
    1920    1913    1887    1888    1921    1914    1887    1888    1921    1914
    1891    1892    1922    1915    1891    1892    1922    1915    1895      47
    1923    1916    1895      47    1923    1916    1874    1873    1924    1917
    1874    1873    1924    1917    1871    1872    1925    1918    1871    1872
    1925    1918    1850    1849    1848    1847    1865    1741    1734    1866
    1878    1733    1926    1919    1878    1733    1926    1919      50    1729
    1927    1920      50    1729    1927    1920    1888    1725    1928    1921
    1888    1725    1928    1921    1892    1721    1929    1922    1892    1721
    1929    1922      47      48    1930    1923      47      48    1930    1923
    1873    1711    1931    1924    1873    1711    1931    1924    1872    1702
    1932    1925    1872    1702    1932    1925    1849    1699    1759    1848
    1741    1740    1735    1734    1733    1732    1933    1926    1733    1732
    1933    1926    1729    1728    1934    1927    1729    1728    1934    1927
    1725    1724    1935    1928    1725    1724    1935    1928    1721    1720
    1936    1929    1721    1720    1936    1929      48    1713    1937    1930
      48    1713    1937    1930    1711    1712    1938    1931    1711    1712
    1938    1931    1702    1701    1939    1932    1702    1701    1939    1932
    1699    1700    1758    1759    1740    1767    1769    1735    1732    1766
    1818    1933    1732    1766    1818    1933    1728    1770    1819    1934
    1728    1770    1819    1934    1724    1772    1821    1935    1724    1772
    1821    1935    1720    1774    1820    1936    1720    1774    1820    1936
    1713    1776    1822    1937    1713    1776    1822    1937    1712    1765
    1837    1938    1712    1765    1837    1938    1701    1764    1838    1939
    1701    1764    1838    1939    1700    1783    1785    1758    1571    1679
    1682    1631    1563    1898    1940    1630    1563    1898    1940    1630
    1559    1899    1941    1627    1559    1899    1941    1627    1560    1900
    1942    1626    1560    1900    1942    1626    1555    1901    1943    1628
    1555    1901    1943    1628    1556    1902    1944    1616    1556    1902
    1944    1616    1625    1903    1945    1615    1625    1903    1945    1615
    1624    1904    1946    1618    1624    1904    1946    1618    1629    1638
    1635    1617    1679    1680    1681    1682    1898    1905    1947    1940
    1898    1905    1947    1940    1899    1906    1948    1941    1899    1906
    1948    1941    1900    1907    1949    1942    1900    1907    1949    1942
    1901    1908    1950    1943    1901    1908    1950    1943    1902    1909
    1951    1944    1902    1909    1951    1944    1903    1910    1952    1945
    1903    1910    1952    1945    1904    1911    1953    1946    1904    1911
    1953    1946    1638    1637    1636    1635    1680    1867    1863    1681
    1905    1912    1954    1947    1905    1912    1954    1947    1906    1913
    1955    1948    1906    1913    1955    1948    1907    1914    1956    1949
    1907    1914    1956    1949    1908    1915    1957    1950    1908    1915
    1957    1950    1909    1916    1958    1951    1909    1916    1958    1951
    1910    1917    1959    1952    1910    1917    1959    1952    1911    1918
    1960    1953    1911    1918    1960    1953    1637    1847    1853    1636
    1867    1866      14    1863    1912    1919    1961    1954    1912    1919
    1961    1954    1913    1920    1962    1955    1913    1920    1962    1955
    1914    1921    1963    1956    1914    1921    1963    1956    1915    1922
    1964    1957    1915    1922    1964    1957    1916    1923    1965    1958
    1916    1923    1965    1958    1917    1924    1966    1959    1917    1924
    1966    1959    1918    1925    1967    1960    1918    1925    1967    1960
    1847    1848    1854    1853    1866    1734    1737      14    1919    1926
    1968    1961    1919    1926    1968    1961    1920    1927    1969    1962
    1920    1927    1969    1962    1921    1928    1970    1963    1921    1928
    1970    1963    1922    1929    1971    1964    1922    1929    1971    1964
    1923    1930    1972    1965    1923    1930    1972    1965    1924    1931
    1973    1966    1924    1931    1973    1966    1925    1932    1974    1967
    1925    1932    1974    1967    1848    1759    1755    1854    1734    1735
    1736    1737    1926    1933    1975    1968    1926    1933    1975    1968
    1927    1934    1976    1969    1927    1934    1976    1969    1928    1935
    1977    1970    1928    1935    1977    1970    1929    1936    1978    1971
    1929    1936    1978    1971    1930    1937    1979    1972    1930    1937
    1979    1972    1931    1938    1980    1973    1931    1938    1980    1973
    1932    1939    1981    1974    1932    1939    1981    1974    1759    1758
    1754    1755    1735    1769    1793    1736    1933    1818    1842    1975
    1933    1818    1842    1975    1934    1819    1840    1976    1934    1819
    1840    1976    1935    1821    1839    1977    1935    1821    1839    1977
    1936    1820    1841    1978    1936    1820    1841    1978    1937    1822
    1830    1979    1937    1822    1830    1979    1938    1837    1831    1980
    1938    1837    1831    1980    1939    1838    1832    1981    1939    1838
    1832    1981    1758    1785    1787    1754    1631    1682    1694    1623
    1630    1940    1982    1622    1630    1940    1982    1622    1627    1941
    1983    1620    1627    1941    1983    1620    1626    1942    1984    1619
    1626    1942    1984    1619    1628    1943    1985    1621    1628    1943
    1985    1621    1616    1944    1986    1607    1616    1944    1986    1607
    1615    1945    1987    1606    1615    1945    1987    1606    1618    1946
    1988    1609    1618    1946    1988    1609    1617    1635    1696    1608
    1682    1681    1693    1694    1940    1947    1989    1982    1940    1947
    1989    1982    1941    1948    1990    1983    1941    1948    1990    1983
    1942    1949    1991    1984    1942    1949    1991    1984    1943    1950
    1992    1985    1943    1950    1992    1985    1944    1951    1993    1986
    1944    1951    1993    1986    1945    1952    1994    1987    1945    1952
    1994    1987    1946    1953    1995    1988    1946    1953    1995    1988
    1635    1636    1695    1696    1681    1863    1857    1693    1947    1954
    1996    1989    1947    1954    1996    1989    1948    1955    1997    1990
    1948    1955    1997    1990    1949    1956    1998    1991    1949    1956
    1998    1991    1950    1957    1999    1992    1950    1957    1999    1992
    1951    1958    2000    1993    1951    1958    2000    1993    1952    1959
    2001    1994    1952    1959    2001    1994    1953    1960    2002    1995
    1953    1960    2002    1995    1636    1853      11    1695    1863      14
      15    1857    1954    1961    2003    1996    1954    1961    2003    1996
    1955    1962    2004    1997    1955    1962    2004    1997    1956    1963
    2005    1998    1956    1963    2005    1998    1957    1964    2006    1999
    1957    1964    2006    1999    1958    1965    2007    2000    1958    1965
    2007    2000    1959    1966    2008    2001    1959    1966    2008    2001
    1960    1967    2009    2002    1960    1967    2009    2002    1853    1854
    1856      11      14    1737    1749      15    1961    1968    2010    2003
    1961    1968    2010    2003    1962    1969    2011    2004    1962    1969
    2011    2004    1963    1970    2012    2005    1963    1970    2012    2005
    1964    1971    2013    2006    1964    1971    2013    2006    1965    1972
    2014    2007    1965    1972    2014    2007    1966    1973    2015    2008
    1966    1973    2015    2008    1967    1974    2016    2009    1967    1974
    2016    2009    1854    1755    1751    1856    1737    1736    1748    1749
    1968    1975    2017    2010    1968    1975    2017    2010    1969    1976
    2018    2011    1969    1976    2018    2011    1970    1977    2019    2012
    1970    1977    2019    2012    1971    1978    2020    2013    1971    1978
    2020    2013    1972    1979    2021    2014    1972    1979    2021    2014
    1973    1980    2022    2015    1973    1980    2022    2015    1974    1981
    2023    2016    1974    1981    2023    2016    1755    1754    1750    1751
    1736    1793    1790    1748    1975    1842    1836    2017    1975    1842
    1836    2017    1976    1840    1834    2018    1976    1840    1834    2018
    1977    1839    1833    2019    1977    1839    1833    2019    1978    1841
    1835    2020    1978    1841    1835    2020    1979    1830    1823    2021
    1979    1830    1823    2021    1980    1831    1824    2022    1980    1831
    1824    2022    1981    1832    1825    2023    1981    1832    1825    2023
    1754    1787    1789    1750    1623    1694    1698    1614    1622    1982
    2024    1613    1622    1982    2024    1613    1620    1983    2025    1611
    1620    1983    2025    1611    1619    1984    2026    1610    1619    1984
    2026    1610    1621    1985    2027    1612    1621    1985    2027    1612
    1607    1986    2028    1605    1607    1986    2028    1605    1606    1987
    2029    1603    1606    1987    2029    1603    1609    1988    2030    1595
    1609    1988    2030    1595    1608    1696    1692    1594    1694    1693
    1697    1698    1982    1989    2031    2024    1982    1989    2031    2024
    1983    1990    2032    2025    1983    1990    2032    2025    1984    1991
    2033    2026    1984    1991    2033    2026    1985    1992    2034    2027
    1985    1992    2034    2027    1986    1993    2035    2028    1986    1993
    2035    2028    1987    1994    2036    2029    1987    1994    2036    2029
    1988    1995    2037    2030    1988    1995    2037    2030    1696    1695
    1691    1692    1693    1857    1855    1697    1989    1996    2038    2031
    1989    1996    2038    2031    1990    1997    2039    2032    1990    1997
    2039    2032    1991    1998    2040    2033    1991    1998    2040    2033
    1992    1999    2041    2034    1992    1999    2041    2034    1993    2000
    2042    2035    1993    2000    2042    2035    1994    2001    2043    2036
    1994    2001    2043    2036    1995    2002    2044    2037    1995    2002
    2044    2037    1695      11       9    1691    1857      15      18    1855
    1996    2003    2045    2038    1996    2003    2045    2038    1997    2004
    2046    2039    1997    2004    2046    2039    1998    2005    2047    2040
    1998    2005    2047    2040    1999    2006    2048    2041    1999    2006
    2048    2041    2000    2007    2049    2042    2000    2007    2049    2042
    2001    2008    2050    2043    2001    2008    2050    2043    2002    2009
    2051    2044    2002    2009    2051    2044      11    1856    1858       9
      15    1749    1753      18    2003    2010    2052    2045    2003    2010
    2052    2045    2004    2011    2053    2046    2004    2011    2053    2046
    2005    2012    2054    2047    2005    2012    2054    2047    2006    2013
    2055    2048    2006    2013    2055    2048    2007    2014    2056    2049
    2007    2014    2056    2049    2008    2015    2057    2050    2008    2015
    2057    2050    2009    2016    2058    2051    2009    2016    2058    2051
    1856    1751    1747    1858    1749    1748    1752    1753    2010    2017
    2059    2052    2010    2017    2059    2052    2011    2018    2060    2053
    2011    2018    2060    2053    2012    2019    2061    2054    2012    2019
    2061    2054    2013    2020    2062    2055    2013    2020    2062    2055
    2014    2021    2063    2056    2014    2021    2063    2056    2015    2022
    2064    2057    2015    2022    2064    2057    2016    2023    2065    2058
    2016    2023    2065    2058    1751    1750    1746    1747    1748    1790
    1788    1752    2017    1836    1829    2059    2017    1836    1829    2059
    2018    1834    1827    2060    2018    1834    1827    2060    2019    1833
    1826    2061    2019    1833    1826    2061    2020    1835    1828    2062
    2020    1835    1828    2062    2021    1823    1800    2063    2021    1823
    1800    2063    2022    1824    1801    2064    2022    1824    1801    2064
    2023    1825    1810    2065    2023    1825    1810    2065    1750    1789
    1791    1746    1614    1698    1639    1601    1613    2024    2066    1600
    1613    2024    2066    1600    1611    2025    2067    1591    1611    2025
    2067    1591    1610    2026    2068    1590    1610    2026    2068    1590
    1612    2027    2069    1597    1612    2027    2069    1597    1605    2028
    2070    1604    1605    2028    2070    1604    1603    2029    2071    1602
    1603    2029    2071    1602    1595    2030    2072    1593    1595    2030
    2072    1593    1594    1692    1688    1592    1698    1697    1640    1639
    2024    2031    2073    2066    2024    2031    2073    2066    2025    2032
    2074    2067    2025    2032    2074    2067    2026    2033    2075    2068
    2026    2033    2075    2068    2027    2034    2076    2069    2027    2034
    2076    2069    2028    2035    2077    2070    2028    2035    2077    2070
    2029    2036    2078    2071    2029    2036    2078    2071    2030    2037
    2079    2072    2030    2037    2079    2072    1692    1691    1687    1688
    1697    1855    1851    1640    2031    2038    2080    2073    2031    2038
    2080    2073    2032    2039    2081    2074    2032    2039    2081    2074
    2033    2040    2082    2075    2033    2040    2082    2075    2034    2041
    2083    2076    2034    2041    2083    2076    2035    2042    2084    2077
    2035    2042    2084    2077    2036    2043    2085    2078    2036    2043
    2085    2078    2037    2044    2086    2079    2037    2044    2086    2079
    1691       9       7    1687    1855      18    1852    1851    2038    2045
    2087    2080    2038    2045    2087    2080    2039    2046    2088    2081
    2039    2046    2088    2081    2040    2047    2089    2082    2040    2047
    2089    2082    2041    2048    2090    2083    2041    2048    2090    2083
    2042    2049    2091    2084    2042    2049    2091    2084    2043    2050
    2092    2085    2043    2050    2092    2085    2044    2051    2093    2086
    2044    2051    2093    2086       9    1858    1868       7      18    1753
    1757    1852    2045    2052    2094    2087    2045    2052    2094    2087
    2046    2053    2095    2088    2046    2053    2095    2088    2047    2054
    2096    2089    2047    2054    2096    2089    2048    2055    2097    2090
    2048    2055    2097    2090    2049    2056    2098    2091    2049    2056
    2098    2091    2050    2057    2099    2092    2050    2057    2099    2092
    2051    2058    2100    2093    2051    2058    2100    2093    1858    1747
    1743    1868    1753    1752    1756    1757    2052    2059    2101    2094
    2052    2059    2101    2094    2053    2060    2102    2095    2053    2060
    2102    2095    2054    2061    2103    2096    2054    2061    2103    2096
    2055    2062    2104    2097    2055    2062    2104    2097    2056    2063
    2105    2098    2056    2063    2105    2098    2057    2064    2106    2099
    2057    2064    2106    2099    2058    2065    2107    2100    2058    2065
    2107    2100    1747    1746    1742    1743    1752    1788    1786    1756
    2059    1829    1809    2101    2059    1829    1809    2101    2060    1827
    1808    2102    2060    1827    1808    2102    2061    1826    1815    2103
    2061    1826    1815    2103    2062    1828    1799    2104    2062    1828
    1799    2104    2063    1800    1798    2105    2063    1800    1798    2105
    2064    1801    1802    2106    2064    1801    1802    2106    2065    1810
    1811    2107    2065    1810    1811    2107    1746    1791    1763    1742
    1601    1639    1642    1598    1600    2066    2108    1599    1600    2066
    2108    1599    1591    2067    2109    1588    1591    2067    2109    1588
    1590    2068    2110    1589    1590    2068    2110    1589    1597    2069
    2111    1596    1597    2069    2111    1596    1604    2070    2112    1579
    1604    2070    2112    1579    1602    2071    2113    1578    1602    2071
    2113    1578    1593    2072    2114    1583    1593    2072    2114    1583
    1592    1688    1684    1582    1639    1640    1641    1642    2066    2073
    2115    2108    2066    2073    2115    2108    2067    2074    2116    2109
    2067    2074    2116    2109    2068    2075    2117    2110    2068    2075
    2117    2110    2069    2076    2118    2111    2069    2076    2118    2111
    2070    2077    2119    2112    2070    2077    2119    2112    2071    2078
    2120    2113    2071    2078    2120    2113    2072    2079    2121    2114
    2072    2079    2121    2114    1688    1687    1683    1684    1640    1851
    1843    1641    2073    2080    2122    2115    2073    2080    2122    2115
    2074    2081    2123    2116    2074    2081    2123    2116    2075    2082
    2124    2117    2075    2082    2124    2117    2076    2083    2125    2118
    2076    2083    2125    2118    2077    2084    2126    2119    2077    2084
    2126    2119    2078    2085    2127    2120    2078    2085    2127    2120
    2079    2086    2128    2121    2079    2086    2128    2121    1687       7
    1875    1683    1851    1852    1844    1843    2080    2087    2129    2122
    2080    2087    2129    2122    2081    2088    2130    2123    2081    2088
    2130    2123    2082    2089    2131    2124    2082    2089    2131    2124
    2083    2090    2132    2125    2083    2090    2132    2125    2084    2091
    2133    2126    2084    2091    2133    2126    2085    2092    2134    2127
    2085    2092    2134    2127    2086    2093    2135    2128    2086    2093
    2135    2128       7    1868    1876    1875    1852    1757    1761    1844
    2087    2094    2136    2129    2087    2094    2136    2129    2088    2095
    2137    2130    2088    2095    2137    2130    2089    2096    2138    2131
    2089    2096    2138    2131    2090    2097    2139    2132    2090    2097
    2139    2132    2091    2098    2140    2133    2091    2098    2140    2133
    2092    2099    2141    2134    2092    2099    2141    2134    2093    2100
    2142    2135    2093    2100    2142    2135    1868    1743    1739    1876
    1757    1756    1760    1761    2094    2101    2143    2136    2094    2101
    2143    2136    2095    2102    2144    2137    2095    2102    2144    2137
    2096    2103    2145    2138    2096    2103    2145    2138    2097    2104
    2146    2139    2097    2104    2146    2139    2098    2105    2147    2140
    2098    2105    2147    2140    2099    2106    2148    2141    2099    2106
    2148    2141    2100    2107    2149    2142    2100    2107    2149    2142
    1743    1742    1738    1739    1756    1786    1784    1760    2101    1809
    1807    2143    2101    1809    1807    2143    2102    1808    1804    2144
    2102    1808    1804    2144    2103    1815    1814    2145    2103    1815
    1814    2145    2104    1799    1797    2146    2104    1799    1797    2146
    2105    1798    1794    2147    2105    1798    1794    2147    2106    1802
    1803    2148    2106    1802    1803    2148    2107    1811    1812    2149
    2107    1811    1812    2149    1742    1763    1762    1738    1598    1642
    1646    1587    1599    2108    2150    1577    1599    2108    2150    1577
    1588    2109    2151    1576    1588    2109    2151    1576    1589    2110
    2152    1581    1589    2110    2152    1581    1596    2111    2153    1585
    1596    2111    2153    1585    1579    2112    2154    1566    1579    2112
    2154    1566    1578    2113    2155    1565    1578    2113    2155    1565
    1583    2114    2156    1569    1583    2114    2156    1569    1582    1684
    1676    1573    1642    1641    1645    1646    2108    2115    2157    2150
    2108    2115    2157    2150    2109    2116    2158    2151    2109    2116
    2158    2151    2110    2117    2159    2152    2110    2117    2159    2152
    2111    2118    2160    2153    2111    2118    2160    2153    2112    2119
    2161    2154    2112    2119    2161    2154    2113    2120    2162    2155
    2113    2120    2162    2155    2114    2121    2163    2156    2114    2121
    2163    2156    1684    1683    1675    1676    1641    1843    1846    1645
    2115    2122    2164    2157    2115    2122    2164    2157    2116    2123
    2165    2158    2116    2123    2165    2158    2117    2124    2166    2159
    2117    2124    2166    2159    2118    2125    2167    2160    2118    2125
    2167    2160    2119    2126    2168    2161    2119    2126    2168    2161
    2120    2127    2169    2162    2120    2127    2169    2162    2121    2128
    2170    2163    2121    2128    2170    2163    1683    1875    1879    1675
    1843    1844    1845    1846    2122    2129    2171    2164    2122    2129
    2171    2164    2123    2130    2172    2165    2123    2130    2172    2165
    2124    2131    2173    2166    2124    2131    2173    2166    2125    2132
    2174    2167    2125    2132    2174    2167    2126    2133    2175    2168
    2126    2133    2175    2168    2127    2134    2176    2169    2127    2134
    2176    2169    2128    2135    2177    2170    2128    2135    2177    2170
    1875    1876    1880    1879    1844    1761    1703    1845    2129    2136
    2178    2171    2129    2136    2178    2171    2130    2137    2179    2172
    2130    2137    2179    2172    2131    2138    2180    2173    2131    2138
    2180    2173    2132    2139    2181    2174    2132    2139    2181    2174
    2133    2140    2182    2175    2133    2140    2182    2175    2134    2141
    2183    2176    2134    2141    2183    2176    2135    2142    2184    2177
    2135    2142    2184    2177    1876    1739    1731    1880    1761    1760
    1704    1703    2136    2143    2185    2178    2136    2143    2185    2178
    2137    2144    2186    2179    2137    2144    2186    2179    2138    2145
    2187    2180    2138    2145    2187    2180    2139    2146    2188    2181
    2139    2146    2188    2181    2140    2147    2189    2182    2140    2147
    2189    2182    2141    2148    2190    2183    2141    2148    2190    2183
    2142    2149    2191    2184    2142    2149    2191    2184    1739    1738
    1730    1731    1760    1784    1781    1704    2143    1807    1806    2185
    2143    1807    1806    2185    2144    1804    1805    2186    2144    1804
    1805    2186    2145    1814    1813    2187    2145    1814    1813    2187
    2146    1797    1796    2188    2146    1797    1796    2188    2147    1794
    1795    2189    2147    1794    1795    2189    2148    1803    1816    2190
    2148    1803    1816    2190    2149    1812    1817    2191    2149    1812
    1817    2191    1738    1762    1768    1730    1587    1646    1650    1586
    1577    2150    1690    1574    1577    2150    1690    1574    1576    2151
    1659    1575    1576    2151    1659    1575    1581    2152    1662    1580
    1581    2152    1662    1580    1585    2153    1651    1584    1585    2153
    1651    1584    1566    2154    1654    1567    1566    2154    1654    1567
    1565    2155    1664    1564    1565    2155    1664    1564    1569    2156
    1668    1568    1569    2156    1668    1568    1573    1676    1672    1572
    1646    1645    1649    1650    2150    2157    1689    1690    2150    2157
    1689    1690    2151    2158    1660    1659    2151    2158    1660    1659
    2152    2159    1661    1662    2152    2159    1661    1662    2153    2160
    1652    1651    2153    2160    1652    1651    2154    2161    1653    1654
    2154    2161    1653    1654    2155    2162    1663    1664    2155    2162
    1663    1664    2156    2163    1667    1668    2156    2163    1667    1668
    1676    1675    1671    1672    1645    1846    1869    1649    2157    2164
    1859    1689    2157    2164    1859    1689    2158    2165    1862    1660
    2158    2165    1862    1660    2159    2166    1881    1661    2159    2166
    1881    1661    2160    2167    1884    1652    2160    2167    1884    1652
    2161    2168    1896    1653    2161    2168    1896    1653    2162    2169
    1893    1663    2162    2169    1893    1663    2163    2170    1889    1667
    2163    2170    1889    1667    1675    1879    1885    1671    1846    1845
    1870    1869    2164    2171    1860    1859    2164    2171    1860    1859
    2165    2172    1861    1862    2165    2172    1861    1862    2166    2173
    1882    1881    2166    2173    1882    1881    2167    2174    1883    1884
    2167    2174    1883    1884    2168    2175    1897    1896    2168    2175
    1897    1896    2169    2176    1894    1893    2169    2176    1894    1893
    2170    2177    1890    1889    2170    2177    1890    1889    1879    1880
    1886    1885    1845    1703    1706    1870    2171    2178    1745    1860
    2171    2178    1745    1860    2172    2179    1714    1861    2172    2179
    1714    1861    2173    2180    1717    1882    2173    2180    1717    1882
    2174    2181    1707    1883    2174    2181    1707    1883    2175    2182
    1710    1897    2175    2182    1710    1897    2176    2183    1719    1894
    2176    2183    1719    1894    2177    2184    1723    1890    2177    2184
    1723    1890    1880    1731    1727    1886    1703    1704    1705    1706
    2178    2185    1744    1745    2178    2185    1744    1745    2179    2186
    1715    1714    2179    2186    1715    1714    2180    2187    1716    1717
    2180    2187    1716    1717    2181    2188    1708    1707    2181    2188
    1708    1707    2182    2189    1709    1710    2182    2189    1709    1710
    2183    2190    1718    1719    2183    2190    1718    1719    2184    2191
    1722    1723    2184    2191    1722    1723    1731    1730    1726    1727
    1704    1781    1782    1705    2185    1806    1792    1744    2185    1806
    1792    1744    2186    1805    1778    1715    2186    1805    1778    1715
    2187    1813    1779    1716    2187    1813    1779    1716    2188    1796
    1780    1708    2188    1796    1780    1708    2189    1795    1777    1709
    2189    1795    1777    1709    2190    1816    1775    1718    2190    1816
    1775    1718    2191    1817    1773    1722    2191    1817    1773    1722
    1730    1768    1771    1726
      14       0       0       8      64
       0       0       0       0       0       0       0       0       0       0
       0       0       0       0       0       0       0       0       0       0
       0       0       0       0       0       0       0       0       0       0
       0       0       0       0       0       0       0       0       0       0
       0       0       0       0       0       0       0       0       0       0
       0       0       0       0       0       0       0       0       0       0
       0       0       0       0
    2197    2274    2284    2198    2196    2261    2287    2199    2196    2261
    2287    2199    2262    2260    2288    2259    2262    2260    2288    2259
    2277    2276    2289    2275    2277    2276    2289    2275    2237    2236
    2235    2234    2274    2212    2281    2284    2261    2213    2290    2287
    2261    2213    2290    2287    2260    2232    2291    2288    2260    2232
    2291    2288    2276    2233    2292    2289    2276    2233    2292    2289
    2236    2239    2238    2235    2212    2211    2278    2281    2213    2210
    2293    2290    2213    2210    2293    2290    2232    2217    2294    2291
    2232    2217    2294    2291    2233    2218    2295    2292    2233    2218
    2295    2292    2239    2241    2240    2238    2211    2204    2203    2278
    2210    2205    2202    2293    2210    2205    2202    2293    2217    2215
       8    2294    2217    2215       8    2294    2218    2216    2214    2295
    2218    2216    2214    2295    2241    2243    2242    2240    2198    2284
    2285    2207    2199    2287    2296    2206    2199    2287    2296    2206
    2259    2288    2297    2231    2259    2288    2297    2231    2275    2289
    2298    2230    2275    2289    2298    2230    2234    2235    2245    2244
    2284    2281    2280    2285    2287    2290    2299    2296    2287    2290
    2299    2296    2288    2291    2300    2297    2288    2291    2300    2297
    2289    2292    2301    2298    2289    2292    2301    2298    2235    2238
    2246    2245    2281    2278    2279    2280    2290    2293    2302    2299
    2290    2293    2302    2299    2291    2294    2303    2300    2291    2294
    2303    2300    2292    2295    2304    2301    2292    2295    2304    2301
    2238    2240    2247    2246    2278    2203    2273    2279    2293    2202
    2267    2302    2293    2202    2267    2302    2294       8    2268    2303
    2294       8    2268    2303    2295    2214      10    2304    2295    2214
      10    2304    2240    2242    2248    2247    2207    2285    2286    2208
    2206    2296    2305    2209    2206    2296    2305    2209    2231    2297
    2306    2224    2231    2297    2306    2224    2230    2298    2307    2223
    2230    2298    2307    2223    2244    2245    2250    2249    2285    2280
    2283    2286    2296    2299    2308    2305    2296    2299    2308    2305
    2297    2300    2309    2306    2297    2300    2309    2306    2298    2301
    2310    2307    2298    2301    2310    2307    2245    2246    2251    2250
    2280    2279    2282    2283    2299    2302    2311    2308    2299    2302
    2311    2308    2300    2303    2312    2309    2300    2303    2312    2309
    2301    2304    2313    2310    2301    2304    2313    2310    2246    2247
    2252    2251    2279    2273    2270    2282    2302    2267    2266    2311
    2302    2267    2266    2311    2303    2268      12    2312    2303    2268
      12    2312    2304      10    2227    2313    2304      10    2227    2313
    2247    2248    2253    2252    2208    2286    2201    2272    2209    2305
    2200    2263    2209    2305    2200    2263    2224    2306    2264    2225
    2224    2306    2264    2225    2223    2307    2271    2226    2223    2307
    2271    2226    2249    2250    2255    2254    2286    2283    2193    2201
    2305    2308    2192    2200    2305    2308    2192    2200    2306    2309
    2229    2264    2306    2309    2229    2264    2307    2310    2228    2271
    2307    2310    2228    2271    2250    2251    2256    2255    2283    2282
    2194    2193    2308    2311    2195    2192    2308    2311    2195    2192
    2309    2312    2220    2229    2309    2312    2220    2229    2310    2313
    2219    2228    2310    2313    2219    2228    2251    2252    2257    2256
    2282    2270    2269    2194    2311    2266    2265    2195    2311    2266
    2265    2195    2312      12    2221    2220    2312      12    2221    2220
    2313    2227    2222    2219    2313    2227    2222    2219    2252    2253
    2258    2257
      14       0       0       8     324
       0       0       0       0       0       0       0       0       0       0
       0       0       0       0       0       0       0       0       0       0
       0       0       0       0       0       0       0       0       0       0
       0       0       0       0       0       0       0       0       0       0
       0       0       0       0       0       0       0       0       0       0
       0       0       0       0       0       0       0       0       0       0
       0       0       0       0       0       0       0       0       0       0
       0       0       0       0       0       0       0       0       0       0
       0       0       0       0       0       0       0       0       0       0
       0       0       0       0       0       0       0       0       0       0
       0       0       0       0       0       0       0       0       0       0
       0       0       0       0       0       0       0       0       0       0
       0       0       0       0       0       0       0       0       0       0
       0       0       0       0       0       0       0       0       0       0
       0       0       0       0       0       0       0       0       0       0
       0       0       0       0       0       0       0       0       0       0
       0       0       0       0       0       0       0       0       0       0
       0       0       0       0       0       0       0       0       0       0
       0       0       0       0       0       0       0       0       0       0
       0       0       0       0       0       0       0       0       0       0
       0       0       0       0       0       0       0       0       0       0
       0       0       0       0       0       0       0       0       0       0
       0       0       0       0       0       0       0       0       0       0
       0       0       0       0       0       0       0       0       0       0
       0       0       0       0       0       0       0       0       0       0
       0       0       0       0       0       0       0       0       0       0
       0       0       0       0       0       0       0       0       0       0
       0       0       0       0       0       0       0       0       0       0
       0       0       0       0       0       0       0       0       0       0
       0       0       0       0       0       0       0       0       0       0
       0       0       0       0       0       0       0       0       0       0
       0       0       0       0       0       0       0       0       0       0
       0       0       0       0
    2443    2579    2571    2440    2442    2562    2605    2441    2442    2562
    2605    2441    2437    2563    2606    2436    2437    2563    2606    2436
    2414    2587    2607    2411    2414    2587    2607    2411    2413    2577
    2608    2412    2413    2577    2608    2412    2602    2556    2609    2420
    2602    2556    2609    2420    2603    2557    2610    2419    2603    2557
    2610    2419    2390    2564    2611    2387    2390    2564    2611    2387
    2389    2565    2612    2388    2389    2565    2612    2388    2600    2589
    2572    2597    2579    2377    2317    2571    2562    2382    2613    2605
    2562    2382    2613    2605    2563    2375    2614    2606    2563    2375
    2614    2606    2587    2340    2615    2607    2587    2340    2615    2607
    2577    2341    2616    2608    2577    2341    2616    2608    2556    2324
    2617    2609    2556    2324    2617    2609    2557    2325    2618    2610
    2557    2325    2618    2610    2564    2361    2619    2611    2564    2361
    2619    2611    2565    2350    2620    2612    2565    2350    2620    2612
    2589    2351    2359    2572    2377    2376    2314    2317    2382    2381
    2621    2613    2382    2381    2621    2613    2375    2374    2622    2614
    2375    2374    2622    2614    2340    2339    2623    2615    2340    2339
    2623    2615    2341    2338    2624    2616    2341    2338    2624    2616
    2324    2323    2625    2617    2324    2323    2625    2617    2325    2322
    2626    2618    2325    2322    2626    2618    2361    2360    2627    2619
    2361    2360    2627    2619    2350    2349    2628    2620    2350    2349
    2628    2620    2351    2348    2358    2359    2376    2549    2548    2314
    2381    2539    2538    2621    2381    2539    2538    2621    2374    2529
    2528    2622    2374    2529    2528    2622    2339    2519    2518    2623
    2339    2519    2518    2623    2338    2509    2508    2624    2338    2509
    2508    2624    2323    2499    2498    2625    2323    2499    2498    2625
    2322    2489    2488    2626    2322    2489    2488    2626    2360    2479
    2478    2627    2360    2479    2478    2627    2349    2469    2467    2628
    2349    2469    2467    2628    2348    2468    2466    2358    2440    2571
    2570    2444    2441    2605    2629    2445    2441    2605    2629    2445
    2436    2606    2630    2430    2436    2606    2630    2430    2411    2607
    2631    2429    2411    2607    2631    2429    2412    2608    2632    2439
    2412    2608    2632    2439    2420    2609    2633    2417    2420    2609
    2633    2417    2419    2610    2634    2418    2419    2610    2634    2418
    2387    2611    2635    2404    2387    2611    2635    2404    2388    2612
    2636    2403    2388    2612    2636    2403    2597    2572    2573    2595
    2571    2317    2316    2570    2605    2613    2637    2629    2605    2613
    2637    2629    2606    2614    2638    2630    2606    2614    2638    2630
    2607    2615    2639    2631    2607    2615    2639    2631    2608    2616
    2640    2632    2608    2616    2640    2632    2609    2617    2641    2633
    2609    2617    2641    2633    2610    2618    2642    2634    2610    2618
    2642    2634    2611    2619    2643    2635    2611    2619    2643    2635
    2612    2620    2644    2636    2612    2620    2644    2636    2572    2359
    2367    2573    2317    2314    2315    2316    2613    2621    2645    2637
    2613    2621    2645    2637    2614    2622    2646    2638    2614    2622
    2646    2638    2615    2623    2647    2639    2615    2623    2647    2639
    2616    2624    2648    2640    2616    2624    2648    2640    2617    2625
    2649    2641    2617    2625    2649    2641    2618    2626    2650    2642
    2618    2626    2650    2642    2619    2627    2651    2643    2619    2627
    2651    2643    2620    2628    2652    2644    2620    2628    2652    2644
    2359    2358    2366    2367    2314    2548    2547    2315    2621    2538
    2537    2645    2621    2538    2537    2645    2622    2528    2527    2646
    2622    2528    2527    2646    2623    2518    2517    2647    2623    2518
    2517    2647    2624    2508    2507    2648    2624    2508    2507    2648
    2625    2498    2497    2649    2625    2498    2497    2649    2626    2488
    2487    2650    2626    2488    2487    2650    2627    2478    2477    2651
    2627    2478    2477    2651    2628    2467    2465    2652    2628    2467
    2465    2652    2358    2466    2464    2366    2444    2570    2584    2447
    2445    2629    2653    2446    2445    2629    2653    2446    2430    2630
    2654    2428    2430    2630    2654    2428    2429    2631    2655    2427
    2429    2631    2655    2427    2439    2632    2656    2438    2439    2632
    2656    2438    2417    2633    2657    2434    2417    2633    2657    2434
    2418    2634    2658    2435    2418    2634    2658    2435    2404    2635
    2659      33    2404    2635    2659      33    2403    2636    2660      28
    2403    2636    2660      28    2595    2573    2576    2392    2570    2316
    2357    2584    2629    2637    2661    2653    2629    2637    2661    2653
    2630    2638    2662    2654    2630    2638    2662    2654    2631    2639
    2663    2655    2631    2639    2663    2655    2632    2640    2664    2656
    2632    2640    2664    2656    2633    2641    2665    2657    2633    2641
    2665    2657    2634    2642    2666    2658    2634    2642    2666    2658
    2635    2643    2667    2659    2635    2643    2667    2659    2636    2644
    2668    2660    2636    2644    2668    2660    2573    2367    2320    2576
    2316    2315    2354    2357    2637    2645    2669    2661    2637    2645
    2669    2661    2638    2646    2670    2662    2638    2646    2670    2662
    2639    2647    2671    2663    2639    2647    2671    2663    2640    2648
    2672    2664    2640    2648    2672    2664    2641    2649    2673    2665
    2641    2649    2673    2665    2642    2650    2674    2666    2642    2650
    2674    2666    2643    2651    2675    2667    2643    2651    2675    2667
    2644    2652    2676    2668    2644    2652    2676    2668    2367    2366
    2319    2320    2315    2547    2546    2354    2645    2537    2536    2669
    2645    2537    2536    2669    2646    2527    2526    2670    2646    2527
    2526    2670    2647    2517    2516    2671    2647    2517    2516    2671
    2648    2507    2506    2672    2648    2507    2506    2672    2649    2497
    2496    2673    2649    2497    2496    2673    2650    2487    2486    2674
    2650    2487    2486    2674    2651    2477    2476    2675    2651    2477
    2476    2675    2652    2465    2463    2676    2652    2465    2463    2676
    2366    2464    2462    2319    2447    2584    2561      49    2446    2653
    2677      52    2446    2653    2677      52    2428    2654    2678    2425
    2428    2654    2678    2425    2427    2655    2679    2426    2427    2655
    2679    2426    2438    2656    2680    2432    2438    2656    2680    2432
    2434    2657    2681      39    2434    2657    2681      39    2435    2658
    2682    2555    2435    2658    2682    2555      33    2659    2683      32
      33    2659    2683      32      28    2660    2684      30      28    2660
    2684      30    2392    2576    2578    2391    2584    2357    2356    2561
    2653    2661    2685    2677    2653    2661    2685    2677    2654    2662
    2686    2678    2654    2662    2686    2678    2655    2663    2687    2679
    2655    2663    2687    2679    2656    2664    2688    2680    2656    2664
    2688    2680    2657    2665    2689    2681    2657    2665    2689    2681
    2658    2666    2690    2682    2658    2666    2690    2682    2659    2667
    2691    2683    2659    2667    2691    2683    2660    2668    2692    2684
    2660    2668    2692    2684    2576    2320    2321    2578    2357    2354
    2355    2356    2661    2669    2693    2685    2661    2669    2693    2685
    2662    2670    2694    2686    2662    2670    2694    2686    2663    2671
    2695    2687    2663    2671    2695    2687    2664    2672    2696    2688
    2664    2672    2696    2688    2665    2673    2697    2689    2665    2673
    2697    2689    2666    2674    2698    2690    2666    2674    2698    2690
    2667    2675    2699    2691    2667    2675    2699    2691    2668    2676
    2700    2692    2668    2676    2700    2692    2320    2319    2318    2321
    2354    2546    2545    2355    2669    2536    2535    2693    2669    2536
    2535    2693    2670    2526    2525    2694    2670    2526    2525    2694
    2671    2516    2515    2695    2671    2516    2515    2695    2672    2506
    2505    2696    2672    2506    2505    2696    2673    2496    2495    2697
    2673    2496    2495    2697    2674    2486    2485    2698    2674    2486
    2485    2698    2675    2476    2475    2699    2675    2476    2475    2699
    2676    2463    2461    2700    2676    2463    2461    2700    2319    2462
    2460    2318      49    2561    2560      22      52    2677    2701      20
      52    2677    2701      20    2425    2678    2702      26    2425    2678
    2702      26    2426    2679    2703      42    2426    2679    2703      42
    2432    2680    2704    2431    2432    2680    2704    2431      39    2681
    2705    2400      39    2681    2705    2400    2555    2682    2706    2399
    2555    2682    2706    2399      32    2683    2707      36      32    2683
    2707      36      30    2684    2708      46      30    2684    2708      46
    2391    2578    2588    2594    2561    2356    2363    2560    2677    2685
    2709    2701    2677    2685    2709    2701    2678    2686    2710    2702
    2678    2686    2710    2702    2679    2687    2711    2703    2679    2687
    2711    2703    2680    2688    2712    2704    2680    2688    2712    2704
    2681    2689    2713    2705    2681    2689    2713    2705    2682    2690
    2714    2706    2682    2690    2714    2706    2683    2691    2715    2707
    2683    2691    2715    2707    2684    2692    2716    2708    2684    2692
    2716    2708    2578    2321    2347    2588    2356    2355    2362    2363
    2685    2693    2717    2709    2685    2693    2717    2709    2686    2694
    2718    2710    2686    2694    2718    2710    2687    2695    2719    2711
    2687    2695    2719    2711    2688    2696    2720    2712    2688    2696
    2720    2712    2689    2697    2721    2713    2689    2697    2721    2713
    2690    2698    2722    2714    2690    2698    2722    2714    2691    2699
    2723    2715    2691    2699    2723    2715    2692    2700    2724    2716
    2692    2700    2724    2716    2321    2318    2346    2347    2355    2545
    2544    2362    2693    2535    2534    2717    2693    2535    2534    2717
    2694    2525    2524    2718    2694    2525    2524    2718    2695    2515
    2514    2719    2695    2515    2514    2719    2696    2505    2504    2720
    2696    2505    2504    2720    2697    2495    2494    2721    2697    2495
    2494    2721    2698    2485    2484    2722    2698    2485    2484    2722
    2699    2475    2474    2723    2699    2475    2474    2723    2700    2461
    2459    2724    2700    2461    2459    2724    2318    2460    2458    2346
      22    2560    2591    2415      20    2701    2725    2416      20    2701
    2725    2416      26    2702    2726      24      26    2702    2726      24
      42    2703    2727    2421      42    2703    2727    2421    2431    2704
    2728    2424    2431    2704    2728    2424    2400    2705    2729    2397
    2400    2705    2729    2397    2399    2706    2730    2398    2399    2706
    2730    2398      36    2707    2731    2386      36    2707    2731    2386
      46    2708    2732    2385      46    2708    2732    2385    2594    2588
    2585    2592    2560    2363    2369    2591    2701    2709    2733    2725
    2701    2709    2733    2725    2702    2710    2734    2726    2702    2710
    2734    2726    2703    2711    2735    2727    2703    2711    2735    2727
    2704    2712    2736    2728    2704    2712    2736    2728    2705    2713
    2737    2729    2705    2713    2737    2729    2706    2714    2738    2730
    2706    2714    2738    2730    2707    2715    2739    2731    2707    2715
    2739    2731    2708    2716    2740    2732    2708    2716    2740    2732
    2588    2347    2365    2585    2363    2362    2368    2369    2709    2717
    2741    2733    2709    2717    2741    2733    2710    2718    2742    2734
    2710    2718    2742    2734    2711    2719    2743    2735    2711    2719
    2743    2735    2712    2720    2744    2736    2712    2720    2744    2736
    2713    2721    2745    2737    2713    2721    2745    2737    2714    2722
    2746    2738    2714    2722    2746    2738    2715    2723    2747    2739
    2715    2723    2747    2739    2716    2724    2748    2740    2716    2724
    2748    2740    2347    2346    2364    2365    2362    2544    2543    2368
    2717    2534    2533    2741    2717    2534    2533    2741    2718    2524
    2523    2742    2718    2524    2523    2742    2719    2514    2513    2743
    2719    2514    2513    2743    2720    2504    2503    2744    2720    2504
    2503    2744    2721    2494    2493    2745    2721    2494    2493    2745
    2722    2484    2483    2746    2722    2484    2483    2746    2723    2474
    2473    2747    2723    2474    2473    2747    2724    2459    2457    2748
    2724    2459    2457    2748    2346    2458    2456    2364    2415    2591
    2586    2410    2416    2725    2749    2409    2416    2725    2749    2409
      24    2726    2750    2551      24    2726    2750    2551    2421    2727
    2751    2422    2421    2727    2751    2422    2424    2728    2752    2423
    2424    2728    2752    2423    2397    2729    2753    2401    2397    2729
    2753    2401    2398    2730    2754    2402    2398    2730    2754    2402
    2386    2731    2755    2383    2386    2731    2755    2383    2385    2732
    2756    2384    2385    2732    2756    2384    2592    2585    2580    2593
    2591    2369    2380    2586    2725    2733    2757    2749    2725    2733
    2757    2749    2726    2734    2758    2750    2726    2734    2758    2750
    2727    2735    2759    2751    2727    2735    2759    2751    2728    2736
    2760    2752    2728    2736    2760    2752    2729    2737    2761    2753
    2729    2737    2761    2753    2730    2738    2762    2754    2730    2738
    2762    2754    2731    2739    2763    2755    2731    2739    2763    2755
    2732    2740    2764    2756    2732    2740    2764    2756    2585    2365
    2371    2580    2369    2368    2379    2380    2733    2741    2765    2757
    2733    2741    2765    2757    2734    2742    2766    2758    2734    2742
    2766    2758    2735    2743    2767    2759    2735    2743    2767    2759
    2736    2744    2768    2760    2736    2744    2768    2760    2737    2745
    2769    2761    2737    2745    2769    2761    2738    2746    2770    2762
    2738    2746    2770    2762    2739    2747    2771    2763    2739    2747
    2771    2763    2740    2748    2772    2764    2740    2748    2772    2764
    2365    2364    2370    2371    2368    2543    2542    2379    2741    2533
    2532    2765    2741    2533    2532    2765    2742    2523    2522    2766
    2742    2523    2522    2766    2743    2513    2512    2767    2743    2513
    2512    2767    2744    2503    2502    2768    2744    2503    2502    2768
    2745    2493    2492    2769    2745    2493    2492    2769    2746    2483
    2482    2770    2746    2483    2482    2770    2747    2473    2472    2771
    2747    2473    2472    2771    2748    2457    2455    2772    2748    2457
    2455    2772    2364    2456    2454    2370    2410    2586    2581    2407
    2409    2749    2773    2408    2409    2749    2773    2408    2551    2750
    2774    2550    2551    2750    2774    2550    2422    2751    2775    2553
    2422    2751    2775    2553    2423    2752    2776    2554    2423    2752
    2776    2554    2401    2753    2777    2405    2401    2753    2777    2405
    2402    2754    2778    2406    2402    2754    2778    2406    2383    2755
    2779    2396    2383    2755    2779    2396    2384    2756    2780    2395
    2384    2756    2780    2395    2593    2580    2574    2604    2586    2380
    2333    2581    2749    2757    2781    2773    2749    2757    2781    2773
    2750    2758    2782    2774    2750    2758    2782    2774    2751    2759
    2783    2775    2751    2759    2783    2775    2752    2760    2784    2776
    2752    2760    2784    2776    2753    2761    2785    2777    2753    2761
    2785    2777    2754    2762    2786    2778    2754    2762    2786    2778
    2755    2763    2787    2779    2755    2763    2787    2779    2756    2764
    2788    2780    2756    2764    2788    2780    2580    2371    2336    2574
    2380    2379    2330    2333    2757    2765    2789    2781    2757    2765
    2789    2781    2758    2766    2790    2782    2758    2766    2790    2782
    2759    2767    2791    2783    2759    2767    2791    2783    2760    2768
    2792    2784    2760    2768    2792    2784    2761    2769    2793    2785
    2761    2769    2793    2785    2762    2770    2794    2786    2762    2770
    2794    2786    2763    2771    2795    2787    2763    2771    2795    2787
    2764    2772    2796    2788    2764    2772    2796    2788    2371    2370
    2335    2336    2379    2542    2541    2330    2765    2532    2531    2789
    2765    2532    2531    2789    2766    2522    2521    2790    2766    2522
    2521    2790    2767    2512    2511    2791    2767    2512    2511    2791
    2768    2502    2501    2792    2768    2502    2501    2792    2769    2492
    2491    2793    2769    2492    2491    2793    2770    2482    2481    2794
    2770    2482    2481    2794    2771    2472    2471    2795    2771    2472
    2471    2795    2772    2455    2453    2796    2772    2455    2453    2796
    2370    2454    2450    2335    2407    2581    2575    2448    2408    2773
    2559    2449    2408    2773    2559    2449    2550    2774    2558    2552
    2550    2774    2558    2552    2553    2775    2583    2598    2553    2775
    2583    2598    2554    2776    2582    2599    2554    2776    2582    2599
    2405    2777    2590    2596    2405    2777    2590    2596    2406    2778
    2569    2433    2406    2778    2569    2433    2396    2779    2568    2393
    2396    2779    2568    2393    2395    2780    2567    2394    2395    2780
    2567    2394    2604    2574    2566    2601    2581    2333    2332    2575
    2773    2781    2343    2559    2773    2781    2343    2559    2774    2782
    2329    2558    2774    2782    2329    2558    2775    2783    2328    2583
    2775    2783    2328    2583    2776    2784      13    2582    2776    2784
      13    2582    2777    2785      16    2590    2777    2785      16    2590
    2778    2786      17    2569    2778    2786      17    2569    2779    2787
    2373    2568    2779    2787    2373    2568    2780    2788    2345    2567
    2780    2788    2345    2567    2574    2336    2337    2566    2333    2330
    2331    2332    2781    2789    2342    2343    2781    2789    2342    2343
    2782    2790    2326    2329    2782    2790    2326    2329    2783    2791
    2327    2328    2783    2791    2327    2328    2784    2792    2378      13
    2784    2792    2378      13    2785    2793    2352      16    2785    2793
    2352      16    2786    2794    2353      17    2786    2794    2353      17
    2787    2795    2372    2373    2787    2795    2372    2373    2788    2796
    2344    2345    2788    2796    2344    2345    2336    2335    2334    2337
    2330    2541    2540    2331    2789    2531    2530    2342    2789    2531
    2530    2342    2790    2521    2520    2326    2790    2521    2520    2326
    2791    2511    2510    2327    2791    2511    2510    2327    2792    2501
    2500    2378    2792    2501    2500    2378    2793    2491    2490    2352
    2793    2491    2490    2352    2794    2481    2480    2353    2794    2481
    2480    2353    2795    2471    2470    2372    2795    2471    2470    2372
    2796    2453    2452    2344    2796    2453    2452    2344    2335    2450
    2451    2334
      14       0       0       8      64
       0       0       0       0       0       0       0       0       0       0
       0       0       0       0       0       0       0       0       0       0
       0       0       0       0       0       0       0       0       0       0
       0       0       0       0       0       0       0       0       0       0
       0       0       0       0       0       0       0       0       0       0
       0       0       0       0       0       0       0       0       0       0
       0       0       0       0
     315    1570    1571     316     314    1562    1563     345     314    1562
    1563     345     313    1558    1559     344     313    1558    1559     344
     312    1561    1560     343     312    1561    1560     343     311    1554
    1555     342     311    1554    1555     342     310    1557    1556     341
     310    1557    1556     341     309    1632    1625     384     309    1632
    1625     384     340    1633    1624     385     340    1633    1624     385
     339    1634    1629     338     316    1571    1631     317     345    1563
    1630     389     345    1563    1630     389     344    1559    1627     387
     344    1559    1627     387     343    1560    1626     386     343    1560
    1626     386     342    1555    1628     388     342    1555    1628     388
     341    1556    1616     377     341    1556    1616     377     384    1625
    1615     378     384    1625    1615     378     385    1624    1618     379
     385    1624    1618     379     338    1629    1617     337     317    1631
    1623     318     389    1630    1622     383     389    1630    1622     383
     387    1627    1620     381     387    1627    1620     381     386    1626
    1619     380     386    1626    1619     380     388    1628    1621     382
     388    1628    1621     382     377    1616    1607     370     377    1616
    1607     370     378    1615    1606     371     378    1615    1606     371
     379    1618    1609     372     379    1618    1609     372     337    1617
    1608     336     318    1623    1614     319     383    1622    1613     376
     383    1622    1613     376     381    1620    1611     374     381    1620
    1611     374     380    1619    1610     373     380    1619    1610     373
     382    1621    1612     375     382    1621    1612     375     370    1607
    1605     369     370    1607    1605     369     371    1606    1603     367
     371    1606    1603     367     372    1609    1595     361     372    1609
    1595     361     336    1608    1594     335     319    1614    1601     320
     376    1613    1600     364     376    1613    1600     364     374    1611
    1591     359     374    1611    1591     359     373    1610    1590     356
     373    1610    1590     356     375    1612    1597     362     375    1612
    1597     362     369    1605    1604     368     369    1605    1604     368
     367    1603    1602     366     367    1603    1602     366     361    1595
    1593     360     361    1595    1593     360     335    1594    1592     334
     320    1601    1598     321     364    1600    1599     365     364    1600
    1599     365     359    1591    1588     358     359    1591    1588     358
     356    1590    1589     357     356    1590    1589     357     362    1597
    1596     363     362    1597    1596     363     368    1604    1579     351
     368    1604    1579     351     366    1602    1578     352     366    1602
    1578     352     360    1593    1583     354     360    1593    1583     354
     334    1592    1582     333     321    1598    1587     322     365    1599
    1577     350     365    1599    1577     350     358    1588    1576     349
     358    1588    1576     349     357    1589    1581     353     357    1589
    1581     353     363    1596    1585     355     363    1596    1585     355
     351    1579    1566     346     351    1579    1566     346     352    1578
    1565     347     352    1578    1565     347     354    1583    1569     348
     354    1583    1569     348     333    1582    1573     332     322    1587
    1586     323     350    1577    1574     324     350    1577    1574     324
     349    1576    1575     325     349    1576    1575     325     353    1581
    1580     326     353    1581    1580     326     355    1585    1584     327
     355    1585    1584     327     346    1566    1567     328     346    1566
    1567     328     347    1565    1564     329     347    1565    1564     329
     348    1569    1568     330     348    1569    1568     330     332    1573
    1572     331
      14       0       0       8      16
       0       0       0       0       0       0       0       0       0       0
       0       0       0       0       0       0
     785    2237    2234     784     782    2236    2235     783     782    2236
    2235     783     786    2239    2238     787     786    2239    2238     787
     788    2241    2240     789     788    2241    2240     789     790    2243
    2242     791     784    2234    2244     793     783    2235    2245     792
     783    2235    2245     792     787    2238    2246     794     787    2238
    2246     794     789    2240    2247     795     789    2240    2247     795
     791    2242    2248     796     793    2244    2249     798     792    2245
    2250     797     792    2245    2250     797     794    2246    2251     799
     794    2246    2251     799     795    2247    2252     800     795    2247
    2252     800     796    2248    2253     801     798    2249    2254     803
     797    2250    2255     802     797    2250    2255     802     799    2251
    2256     804     799    2251    2256     804     800    2252    2257     805
     800    2252    2257     805     801    2253    2258     806
      14       0       0       8      81
       0       0       0       0       0       0       0       0       0       0
       0       0       0       0       0       0       0       0       0       0
       0       0       0       0       0       0       0       0       0       0
       0       0       0       0       0       0       0       0       0       0
       0       0       0       0       0       0       0       0       0       0
       0       0       0       0       0       0       0       0       0       0
       0       0       0       0       0       0       0       0       0       0
       0       0       0       0       0       0       0       0       0       0
       0
    1060    2451    2452    1061    1059    2450    2453    1063    1059    2450
    2453    1063    1065    2454    2455    1066    1065    2454    2455    1066
    1068    2456    2457    1069    1068    2456    2457    1069    1071    2458
    2459    1072    1071    2458    2459    1072    1074    2460    2461    1075
    1074    2460    2461    1075    1077    2462    2463    1078    1077    2462
    2463    1078    1080    2464    2465    1081    1080    2464    2465    1081
    1083    2466    2467    1084    1083    2466    2467    1084    1086    2468
    2469    1088    1061    2452    2470    1122    1063    2453    2471    1124
    1063    2453    2471    1124    1066    2455    2472    1125    1066    2455
    2472    1125    1069    2457    2473    1126    1069    2457    2473    1126
    1072    2459    2474    1127    1072    2459    2474    1127    1075    2461
    2475    1128    1075    2461    2475    1128    1078    2463    2476    1129
    1078    2463    2476    1129    1081    2465    2477    1130    1081    2465
    2477    1130    1084    2467    2478    1131    1084    2467    2478    1131
    1088    2469    2479    1133    1122    2470    2480    1140    1124    2471
    2481    1142    1124    2471    2481    1142    1125    2472    2482    1143
    1125    2472    2482    1143    1126    2473    2483    1144    1126    2473
    2483    1144    1127    2474    2484    1145    1127    2474    2484    1145
    1128    2475    2485    1146    1128    2475    2485    1146    1129    2476
    2486    1147    1129    2476    2486    1147    1130    2477    2487    1148
    1130    2477    2487    1148    1131    2478    2488    1149    1131    2478
    2488    1149    1133    2479    2489    1151    1140    2480    2490    1158
    1142    2481    2491    1160    1142    2481    2491    1160    1143    2482
    2492    1161    1143    2482    2492    1161    1144    2483    2493    1162
    1144    2483    2493    1162    1145    2484    2494    1163    1145    2484
    2494    1163    1146    2485    2495    1164    1146    2485    2495    1164
    1147    2486    2496    1165    1147    2486    2496    1165    1148    2487
    2497    1166    1148    2487    2497    1166    1149    2488    2498    1167
    1149    2488    2498    1167    1151    2489    2499    1169    1158    2490
    2500    1176    1160    2491    2501    1178    1160    2491    2501    1178
    1161    2492    2502    1179    1161    2492    2502    1179    1162    2493
    2503    1180    1162    2493    2503    1180    1163    2494    2504    1181
    1163    2494    2504    1181    1164    2495    2505    1182    1164    2495
    2505    1182    1165    2496    2506    1183    1165    2496    2506    1183
    1166    2497    2507    1184    1166    2497    2507    1184    1167    2498
    2508    1185    1167    2498    2508    1185    1169    2499    2509    1187
    1176    2500    2510    1194    1178    2501    2511    1196    1178    2501
    2511    1196    1179    2502    2512    1197    1179    2502    2512    1197
    1180    2503    2513    1198    1180    2503    2513    1198    1181    2504
    2514    1199    1181    2504    2514    1199    1182    2505    2515    1200
    1182    2505    2515    1200    1183    2506    2516    1201    1183    2506
    2516    1201    1184    2507    2517    1202    1184    2507    2517    1202
    1185    2508    2518    1203    1185    2508    2518    1203    1187    2509
    2519    1205    1194    2510    2520    1212    1196    2511    2521    1214
    1196    2511    2521    1214    1197    2512    2522    1215    1197    2512
    2522    1215    1198    2513    2523    1216    1198    2513    2523    1216
    1199    2514    2524    1217    1199    2514    2524    1217    1200    2515
    2525    1218    1200    2515    2525    1218    1201    2516    2526    1219
    1201    2516    2526    1219    1202    2517    2527    1220    1202    2517
    2527    1220    1203    2518    2528    1221    1203    2518    2528    1221
    1205    2519    2529    1223    1212    2520    2530    1230    1214    2521
    2531    1232    1214    2521    2531    1232    1215    2522    2532    1233
    1215    2522    2532    1233    1216    2523    2533    1234    1216    2523
    2533    1234    1217    2524    2534    1235    1217    2524    2534    1235
    1218    2525    2535    1236    1218    2525    2535    1236    1219    2526
    2536    1237    1219    2526    2536    1237    1220    2527    2537    1238
    1220    2527    2537    1238    1221    2528    2538    1239    1221    2528
    2538    1239    1223    2529    2539    1241    1230    2530    2540    1248
    1232    2531    2541    1250    1232    2531    2541    1250    1233    2532
    2542    1252    1233    2532    2542    1252    1234    2533    2543    1254
    1234    2533    2543    1254    1235    2534    2544    1256    1235    2534
    2544    1256    1236    2535    2545    1258    1236    2535    2545    1258
    1237    2536    2546    1260    1237    2536    2546    1260    1238    2537
    2547    1262    1238    2537    2547    1262    1239    2538    2548    1264
    1239    2538    2548    1264    1241    2539    2549    1267
      14       0       0       8      72
       0       0       0       0       0       0       0       0       0       0
       0       0       0       0       0       0       0       0       0       0
       0       0       0       0       0       0       0       0       0       0
       0       0       0       0       0       0       0       0       0       0
       0       0       0       0       0       0       0       0       0       0
       0       0       0       0       0       0       0       0       0       0
       0       0       0       0       0       0       0       0       0       0
       0       0
    2809    2896    2895    2810    2812    2857    2920    2811    2812    2857
    2920    2811    2820    2858    2921    2819    2820    2858    2921    2819
    2828    2850    2922    2827    2828    2850    2922    2827    2836    2851
    2860    2835    2896    2897    2890    2895    2857       3    2866    2920
    2857       3    2866    2920    2858    2859    2867    2921    2858    2859
    2867    2921    2850    2853    2870    2922    2850    2853    2870    2922
    2851    2852    2861    2860    2810    2895    2907    2805    2811    2920
    2923    2808    2811    2920    2923    2808    2819    2921    2924    2818
    2819    2921    2924    2818    2827    2922    2925    2826    2827    2922
    2925    2826    2835    2860    2908    2834    2895    2890    2889    2907
    2920    2866    2865    2923    2920    2866    2865    2923    2921    2867
    2864    2924    2921    2867    2864    2924    2922    2870    2869    2925
    2922    2870    2869    2925    2860    2861    2868    2908    2805    2907
    2906    2806    2808    2923    2926    2807    2808    2923    2926    2807
    2818    2924    2927    2817    2818    2924    2927    2817    2826    2925
    2928    2825    2826    2925    2928    2825    2834    2908    2909    2833
    2907    2889    2904    2906    2923    2865    2903    2926    2923    2865
    2903    2926    2924    2864    2888    2927    2924    2864    2888    2927
    2925    2869    2878    2928    2925    2869    2878    2928    2908    2868
    2879    2909    2806    2906    2905    2801    2807    2926    2929    2804
    2807    2926    2929    2804    2817    2927    2930    2816    2817    2927
    2930    2816    2825    2928    2931    2824    2825    2928    2931    2824
    2833    2909    2914    2832    2906    2904       5    2905    2926    2903
    2902    2929    2926    2903    2902    2929    2927    2888    2887    2930
    2927    2888    2887    2930    2928    2878    2877    2931    2928    2878
    2877    2931    2909    2879    2876    2914    2801    2905    2913    2802
    2804    2929    2932    2803    2804    2929    2932    2803    2816    2930
    2933    2815    2816    2930    2933    2815    2824    2931    2934    2823
    2824    2931    2934    2823    2832    2914    2900    2831    2905       5
    2899    2913    2929    2902    2882    2932    2929    2902    2882    2932
    2930    2887    2883    2933    2930    2887    2883    2933    2931    2877
    2885    2934    2931    2877    2885    2934    2914    2876    2886    2900
    2802    2913    2910    2797    2803    2932    2935    2800    2803    2932
    2935    2800    2815    2933    2936    2814    2815    2933    2936    2814
    2823    2934    2937    2822    2823    2934    2937    2822    2831    2900
    2842    2830    2913    2899    2898    2910    2932    2882    2881    2935
    2932    2882    2881    2935    2933    2883    2880    2936    2933    2883
    2880    2936    2934    2885    2884    2937    2934    2885    2884    2937
    2900    2886    2845    2842    2797    2910    2892    2798    2800    2935
    2938    2799    2800    2935    2938    2799    2814    2936    2939    2813
    2814    2936    2939    2813    2822    2937    2940    2821    2822    2937
    2940    2821    2830    2842    2843    2829    2910    2898    2893    2892
    2935    2881    2872    2938    2935    2881    2872    2938    2936    2880
    2873    2939    2936    2880    2873    2939    2937    2884    2875    2940
    2937    2884    2875    2940    2842    2845    2844    2843    2798    2892
    2891    2841    2799    2938    2941    2840    2799    2938    2941    2840
    2813    2939    2942    2839    2813    2939    2942    2839    2821    2940
    2943    2837    2821    2940    2943    2837    2829    2843    2901    2838
    2892    2893    2894    2891    2938    2872    2871    2941    2938    2872
    2871    2941    2939    2873    2862    2942    2939    2873    2862    2942
    2940    2875    2863    2943    2940    2875    2863    2943    2843    2844
    2874    2901    2841    2891    2912    2915    2840    2941    2856    2916
    2840    2941    2856    2916    2839    2942    2854    2917    2839    2942
    2854    2917    2837    2943    2847    2918    2837    2943    2847    2918
    2838    2901    2846    2919    2891    2894    2911    2912    2941    2871
       1    2856    2941    2871       1    2856    2942    2862    2855    2854
    2942    2862    2855    2854    2943    2863    2848    2847    2943    2863
    2848    2847    2901    2874    2849    2846
      14       0       0       8     288
       0       0       0       0       0       0       0       0       0       0
       0       0       0       0       0       0       0       0       0       0
       0       0       0       0       0       0       0       0       0       0
       0       0       0       0       0       0       0       0       0       0
       0       0       0       0       0       0       0       0       0       0
       0       0       0       0       0       0       0       0       0       0
       0       0       0       0       0       0       0       0       0       0
       0       0       0       0       0       0       0       0       0       0
       0       0       0       0       0       0       0       0       0       0
       0       0       0       0       0       0       0       0       0       0
       0       0       0       0       0       0       0       0       0       0
       0       0       0       0       0       0       0       0       0       0
       0       0       0       0       0       0       0       0       0       0
       0       0       0       0       0       0       0       0       0       0
       0       0       0       0       0       0       0       0       0       0
       0       0       0       0       0       0       0       0       0       0
       0       0       0       0       0       0       0       0       0       0
       0       0       0       0       0       0       0       0       0       0
       0       0       0       0       0       0       0       0       0       0
       0       0       0       0       0       0       0       0       0       0
       0       0       0       0       0       0       0       0       0       0
       0       0       0       0       0       0       0       0       0       0
       0       0       0       0       0       0       0       0       0       0
       0       0       0       0       0       0       0       0       0       0
       0       0       0       0       0       0       0       0       0       0
       0       0       0       0       0       0       0       0       0       0
       0       0       0       0       0       0       0       0       0       0
       0       0       0       0       0       0       0       0       0       0
       0       0       0       0       0       0       0       0
    3234    3237    3248    3247    3235    3236    3283    2954    2810    3217
    3284    2953    3215    3216    3285    3046    3201    3204    3286    3045
    3202    3203    3287    2951    2806    3180    3288    2950    3178    3179
    3289    3018    3250    3253    3290    3017    3251    3252    3291    2948
    2802    3242    3292    2947    3240    3241    3293    3006    3222    3225
    3294    3005    3223    3224    3295    2945    3191    3194    3296    2944
    3192    3193    3297    3033    3256    3259    3298    3032    3257    3258
    3299    3276    2812    3249    3183    3182    2955    3300    3301    2967
    2811    3302    3303    2966    3047    3304    3305    3043    2808    3306
    3307    3042    2952    3308    3309    2963    2807    3310    3311    2962
    3019    3312    3313    3015    2804    3314    3315    3014    2949    3316
    3317    2960    2803    3318    3319    2959    3007    3320    3321    3003
    2800    3322    3323    3002    2946    3324    3325    2957    2799    3326
    3327    2956    3034    3328    3329    3029    3031    3330    3331    3028
    3277    3332    3333    3278    3181    3184    3197    3196    2968    3334
    3335    2979    2965    3336    3337    2978    3044    3338    3339    3040
    2818    3340    3341    3039    2964    3342    3343    2976    2817    3344
    3345    2975    3016    3346    3347    3012    2816    3348    3349    3011
    2961    3350    3351    2973    2815    3352    3353    2972    3004    3354
    3355    3000    2814    3356    3357    2999    2958    3358    3359    2970
    2813    3360    3361    2969    3030    3362    3363    3025    3027    3364
    3365    3024    3279    3366    3367    3280    3195    3198    3220    3219
    2980    3368    3369    2994    2827    3370    3371    2993    3041    3372
    3373    3037    2826    3374    3375    3036    2977    3376    3377    2990
    2825    3378    3379    2989    3013    3380    3381    3009    2824    3382
    3383    3008    2974    3384    3385    2986    2823    3386    3387    2985
    3001    3388    3389    2997    2822    3390    3391    2996    2971    3392
    3393    2983    2821    3394    3395    2982    3026    3396    3397    3022
    2837    3398    3399    3021    3281    3400    3401    3282    3060    3063
    3248    3237    3061    3062    3283    3236    3076    3249    3248    3063
    3077    3300    3283    3062    2812    3247    3248    3249    2955    2954
    3283    3300    3235    3236    3283    2954    2810    3217    3284    2953
    3061    3062    3283    3236    3172    3175    3284    3217    3077    3300
    3283    3062    3168    3302    3284    3175    2955    2954    3283    3300
    2811    2953    3284    3302    3172    3175    3284    3217    3173    3174
    3285    3216    3168    3302    3284    3175    3169    3304    3285    3174
    2811    2953    3284    3302    3047    3046    3285    3304    3215    3216
    3285    3046    3201    3204    3286    3045    3173    3174    3285    3216
    3056    3059    3286    3204    3169    3304    3285    3174    3072    3306
    3286    3059    3047    3046    3285    3304    2808    3045    3286    3306
    3056    3059    3286    3204    3057    3058    3287    3203    3072    3306
    3286    3059    3073    3308    3287    3058    2808    3045    3286    3306
    2952    2951    3287    3308    3202    3203    3287    2951    2806    3180
    3288    2950    3057    3058    3287    3203    3140    3143    3288    3180
    3073    3308    3287    3058    3136    3310    3288    3143    2952    2951
    3287    3308    2807    2950    3288    3310    3140    3143    3288    3180
    3141    3142    3289    3179    3136    3310    3288    3143    3137    3312
    3289    3142    2807    2950    3288    3310    3019    3018    3289    3312
    3178    3179    3289    3018    3250    3253    3290    3017    3141    3142
    3289    3179    3052    3055    3290    3253    3137    3312    3289    3142
    3068    3314    3290    3055    3019    3018    3289    3312    2804    3017
    3290    3314    3052    3055    3290    3253    3053    3054    3291    3252
    3068    3314    3290    3055    3069    3316    3291    3054    2804    3017
    3290    3314    2949    2948    3291    3316    3251    3252    3291    2948
    2802    3242    3292    2947    3053    3054    3291    3252    3124    3127
    3292    3242    3069    3316    3291    3054    3120    3318    3292    3127
    2949    2948    3291    3316    2803    2947    3292    3318    3124    3127
    3292    3242    3125    3126    3293    3241    3120    3318    3292    3127
    3121    3320    3293    3126    2803    2947    3292    3318    3007    3006
    3293    3320    3240    3241    3293    3006    3222    3225    3294    3005
    3125    3126    3293    3241    3048    3051    3294    3225    3121    3320
    3293    3126    3064    3322    3294    3051    3007    3006    3293    3320
    2800    3005    3294    3322    3048    3051    3294    3225    3049    3050
    3295    3224    3064    3322    3294    3051    3065    3324    3295    3050
    2800    3005    3294    3322    2946    2945    3295    3324    3223    3224
    3295    2945    3191    3194    3296    2944    3049    3050    3295    3224
    3156    3159    3296    3194    3065    3324    3295    3050    3152    3326
    3296    3159    2946    2945    3295    3324    2799    2944    3296    3326
    3156    3159    3296    3194    3157    3158    3297    3193    3152    3326
    3296    3159    3153    3328    3297    3158    2799    2944    3296    3326
    3034    3033    3297    3328    3192    3193    3297    3033    3256    3259
    3298    3032    3157    3158    3297    3193    3260    3263    3298    3259
    3153    3328    3297    3158    3264    3330    3298    3263    3034    3033
    3297    3328    3031    3032    3298    3330    3260    3263    3298    3259
    3261    3262    3299    3258    3264    3330    3298    3263    3265    3332
    3299    3262    3031    3032    3298    3330    3277    3276    3299    3332
    3257    3258    3299    3276    3211    3214    3213    3212    3261    3262
    3299    3258   13664   13663    3213    3214    3265    3332    3299    3262
   13660    3190    3213   13663    3277    3276    3299    3332    3187    3212
    3213    3190    3076    3079    3183    3249    3077    3078    3301    3300
    3092    3184    3183    3079    3093    3334    3301    3078    3181    3182
    3183    3184    2968    2967    3301    3334    2955    3300    3301    2967
    2811    3302    3303    2966    3077    3078    3301    3300    3168    3171
    3303    3302    3093    3334    3301    3078    3164    3336    3303    3171
    2968    2967    3301    3334    2965    2966    3303    3336    3168    3171
    3303    3302    3169    3170    3305    3304    3164    3336    3303    3171
    3165    3338    3305    3170    2965    2966    3303    3336    3044    3043
    3305    3338    3047    3304    3305    3043    2808    3306    3307    3042
    3169    3170    3305    3304    3072    3075    3307    3306    3165    3338
    3305    3170    3088    3340    3307    3075    3044    3043    3305    3338
    2818    3042    3307    3340    3072    3075    3307    3306    3073    3074
    3309    3308    3088    3340    3307    3075    3089    3342    3309    3074
    2818    3042    3307    3340    2964    2963    3309    3342    2952    3308
    3309    2963    2807    3310    3311    2962    3073    3074    3309    3308
    3136    3139    3311    3310    3089    3342    3309    3074    3132    3344
    3311    3139    2964    2963    3309    3342    2817    2962    3311    3344
    3136    3139    3311    3310    3137    3138    3313    3312    3132    3344
    3311    3139    3133    3346    3313    3138    2817    2962    3311    3344
    3016    3015    3313    3346    3019    3312    3313    3015    2804    3314
    3315    3014    3137    3138    3313    3312    3068    3071    3315    3314
    3133    3346    3313    3138    3084    3348    3315    3071    3016    3015
    3313    3346    2816    3014    3315    3348    3068    3071    3315    3314
    3069    3070    3317    3316    3084    3348    3315    3071    3085    3350
    3317    3070    2816    3014    3315    3348    2961    2960    3317    3350
    2949    3316    3317    2960    2803    3318    3319    2959    3069    3070
    3317    3316    3120    3123    3319    3318    3085    3350    3317    3070
    3116    3352    3319    3123    2961    2960    3317    3350    2815    2959
    3319    3352    3120    3123    3319    3318    3121    3122    3321    3320
    3116    3352    3319    3123    3117    3354    3321    3122    2815    2959
[truncated: 2,402,029 more chars]
