# Supplementary material for: A numerical study towards shape memory alloys application in orthotic management of pediatric knee lateral deviations
Source: Sci Rep. 2023 Feb 6;13:2134. doi: 10.1038/s41598-023-29254-z (PMC9902535; doi:10.1038/s41598-023-29254-z)
Supplement: Supplementary file 1 — Supplementary Information. [file 41598_2023_29254_MOESM1_ESM.zip › Sup_mats/Sup_Mat_3.dgibi]

********************************************************************************
* EPIPHYSEAL PLATES STRESSES
********************************************************************************
OPTI TRAC PSC POTR HELVETICA_14 'EPTR' 8 'FTRA' 'tension_stress2';

* -------------------------------------------------------------------------------
OPTI POTR HELVETICA_14;
DEBP ESCA1 LIS1*'LISTREEL' DUT1*'FLOTTANT' PER1*'FLOTTANT';
LIS2 = PROG 0.;
REPE K ((DIME LIS1) - 1);
PAT1 = (EXTR LIS1 (&K));
PAT1 = (@MOD PAT1 PER1);
SI (PAT1 <EG DUT1);
LIS2 = INSE LIS2 (&K + 1) 1.;
SINO;
LIS2 = INSE LIS2 (&K + 1) 0.;
FINS;
FIN K;
FINP LIS2;


OPTI REST 'FORMAT' 'Sup_Mat_1.sauv';
REST;


FRO1 = DIFF (ENVE (FIS1)) ((INTE (ENVE FIS1) (ENVE (DIA1))) ET (INTE (ENVE FIS1) (ENVE (EPI1))));
FRO2 = DIFF (ENVE (FIS2)) ((INTE (ENVE FIS2) (ENVE (DIA2))) ET (INTE (ENVE FIS2) (ENVE (EPI2))));

FIST = FIS1 ET FIS2;

FEM1 = FIS1 ET EPI1 ET DIA1;
TIB1 = FIS2 ET EPI2 ET DIA2;

OPTI OEIL (0 -1000 1000.);

NN = 100;
********************************************************************************
*                      MODEL PARAMETERS
********************************************************************************
DT = 0.1;
*TABLE INITIALIZATION
TABH = TABLE 'DATA';

*BONE MESH
TABH.'BONE' = DIA1 ET EPI1 ET DIA2 ET EPI2;
*PHYSIS MESH

* TITI = FIST ELEM SURE;DIFF FIST TITI COUL ROUG;
TABH.'PHYSIS' = FIST;


ESF = ABS (BRUI 'BLAN' 'GAUS' 12. 4.3 NN);
ESH = ABS (BRUI 'BLAN' 'GAUS' 1.5E3 0.5E3 NN);
NUH = ABS (BRUI 'BLAN' 'GAUS' 0.3 0.1 NN);
NUH = BORN NUH 'COMPRIS' 0.0 0.49;
LIS1 = PROG;
LIS2 = PROG;
LIS3 = PROG;
********************************************************************************
*                        GROWTH INITIAL CONDITINS
********************************************************************************
MOD1 = (MODE (TABH.'BONE') mecanique elastique constituant 'HUESO') ;
MOD2 =   MODE FIST mecanique elastique constituant 'HUESO';

TABH.'MODEL' = MOD1 ET MOD2;


********************************************************************************
*                            LOADING
********************************************************************************

M1 = MOME  'MY'  1. (SL1);
M2 = MOME  'MY' -1. (FIJ1);

TABH.'SUST_BLOCAGE' = (BLOQ DEPL (EPI1 ET EPI2)) ET (COLLER  DIA1 SL1) ET (COLLER DIA2 FIJ1);
CUENTA = 1;
REPE TITO NN;
 EFIS = EXTR ESF (&TITO);
 EBON = EXTR ESH (&TITO);
 NBON = EXTR NUH (&TITO);

Y1 = MANU CHML TABH.'BONE' youn EBON constituant 'HUESO' ;   
N1 = MANU CHML TABH.'BONE' NU NBON constituant 'HUESO';
A1 = MANU CHML TABH.'BONE' ALPH 0 constituant 'HUESO';

Y2 = MANU CHML TABH.'PHYSIS' youn EFIS  constituant 'HUESO' ;    
N2 = MANU CHML TABH.'PHYSIS' NU 0.45 constituant 'HUESO';
A2 = MANU CHML TABH.'PHYSIS' ALPH 1. constituant 'HUESO';

you1 = REDU (Y1 ET Y2) TABH.'MODEL';                                               
nu1  = REDU (N1 ET N2) TABH.'MODEL';
ALP1 = REDU (A1 ET A2) TABH.'MODEL';

TABH.'MATERIAL' = MATE TABH.'MODEL' YOUN YOU1 NU NU1 ALPH ALP1;

K = RIGI TABH.MODEL TABH.MATERIAL;

U = RESO (K ET TABH.SUST_BLOCAGE) (M1 ET M2);

S = SIGM U TABH.MODEL TABH.MATERIAL;
* TRAC S TABH.MODEL;
ST  = MAXI (TRES S (REDU TABH.MODEL TABH.PHYSIS));
SVM = MAXI (VMIS S (REDU TABH.MODEL TABH.PHYSIS));
SPM = MAXI (EXCO 'SMZZ' (REDU S TABH.PHYSIS));
SI (SVM <EG 1E-4);
LIS1 = INSE LIS1 CUENTA SVM;
LIS2 = INSE LIS2 CUENTA ST ;
LIS3 = INSE LIS3 CUENTA SPM;
FINS;
FIN TITO;


LTIRAG1 = 0.153 / LIS1 ;
list LTIRAG1;
LTIRAG2 = 0.153 / LIS2 ;
list LTIRAG2;
LTIRAG3 = 0.153 / LIS3 ;
list LTIRAG3;
* calcul du nombre de classes (entieres)
IMAX1 = (MAXI LTIRAG1);
IMIN1 = (MINI LTIRAG1);
* boucle sur les classes
NC = 10;
DC = (IMAX1 - IMIN1)/(NC + 1);

LCOMPT1 = PROG NC*0. ;
LCOMPT2 = PROG NC*0. ;
LCOMPT3 = PROG NC*0. ;

TIT1 = IMIN1;
REPE BC NC;
  IDEB1 = TIT1;
  TIT1 = TIT1 + DC;
  NC1 = LTIRAG1 MASQ 'COMPRIS' IDEB1 TIT1 'SOMME';
  REMP LCOMPT1 &BC NC1;
FIN  BC;

XM EX = @STAT LTIRAG1;
* test de la procedure @HISTOGR    
TOPT1 = TABL ;
TOPT1 . 'HPOS' = FLOT IMIN1 ;
TOPT1 . 'DESS' = 'GRIL AXES' ;
TOPT1 . 'COUL' = mot 'OCEA';
TITR 'BASED ON V. M. STRESS : ' ' '(@FIX XM 2) '+/-' (@FIX EX 2);
@HISTOGR LCOMPT1 TOPT1 FAUX ;

LTIRAG1 = 0.153 / LIS2 ;

* calcul du nombre de classes (entieres)
IMAX1 = (MAXI LTIRAG1);
IMIN1 = (MINI LTIRAG1);
* boucle sur les classes
NC = 10;
DC = (IMAX1 - IMIN1)/(NC + 1);

LCOMPT1 = PROG NC*0. ;
LCOMPT2 = PROG NC*0. ;
LCOMPT3 = PROG NC*0. ;

TIT1 = IMIN1;
REPE BC NC;
  IDEB1 = TIT1;
  TIT1 = TIT1 + DC;
  NC1 = LTIRAG1 MASQ 'COMPRIS' IDEB1 TIT1 'SOMME';
  REMP LCOMPT1 &BC NC1;
FIN  BC;


XM EX = @STAT LTIRAG1; 
* test de la procedure @HISTOGR    
TOPT1 = TABL ;
TOPT1 . 'HPOS' = FLOT IMIN1 ;
TOPT1 . 'DESS' = 'GRIL AXES' ;
TOPT1 . 'COUL' = mot 'OCEA';
TITR 'BASED ON TRESCA STRESS : ' ' '(@FIX XM 2) '+/-' (@FIX EX 2);
@HISTOGR LCOMPT1 TOPT1 FAUX ;

LTIRAG1 = 0.153 / LIS3 ;

* calcul du nombre de classes (entieres)
IMAX1 = (MAXI LTIRAG1);
IMIN1 = (MINI LTIRAG1);

* boucle sur les classes
NC = 10;
DC = (IMAX1 - IMIN1)/(NC + 1);

LCOMPT1 = PROG NC*0. ;
LCOMPT2 = PROG NC*0. ;
LCOMPT3 = PROG NC*0. ;

TIT1 = IMIN1;
REPE BC NC;
  IDEB1 = TIT1;
  TIT1 = TIT1 + DC;
  NC1 = LTIRAG1 MASQ 'COMPRIS' IDEB1 TIT1 'SOMME';
  REMP LCOMPT1 &BC NC1;
FIN  BC;

 
XM EX = @STAT LTIRAG1;
* test de la procedure @HISTOGR    
TOPT1 = TABL ;
TOPT1 . 'HPOS' = FLOT IMIN1 ;
TOPT1 . 'DESS' = 'GRIL AXES' ;
TOPT1 . 'COUL' = mot 'OCEA';
TITR 'BASED ON MAX. NORMAL STRESS : ' ' '(@FIX XM 2) '+/-' (@FIX EX 2);
@HISTOGR LCOMPT1 TOPT1 FAUX ;

OPTI OEIL (2000. -1000. 1000.);
ST  = (TRES S (REDU TABH.MODEL TABH.PHYSIS));

GEO4 = (REDU (ST) FIS1) ELEM 'MAXI';
ANO4 = ANNO ETIQ (BARY GEO4) 'POUR' 'NE' 2.
(ET (@FIX (MAXI (REDU ST GEO4)) 2)  ' MPa +/- 2 %'); 

GEO3 = (REDU (ST) FIS2) ELEM 'MAXI';
ANO3 = ANNO ETIQ (BARY GEO3) 'POUR' 'NE' 2.
(ET (@FIX (MAXI (REDU ST GEO3)) 2)  ' MPa +/- 2 %'); 
TITR 'VON MISES STRESS';
TRAC ST (REDU TABH.MODEL TABH.PHYSIS) ((ARET (FEM1 ET TIB1)) ET (TABH.PHYSIS COUL GRIS)) (ANO3 ET ANO4) (PROG -1E-4 PAS 2E-5 1E-4);

SVM = (VMIS S (REDU TABH.MODEL TABH.PHYSIS));
GEO4 = (REDU (SVM) FIS1) ELEM 'MAXI';
ANO4 = ANNO ETIQ (BARY GEO4) 'POUR' 'NE' 2.
(ET (@FIX (MAXI (REDU SVM GEO4)) 2)  ' MPa +/- 2 %'); 

GEO3 = (REDU (SVM) FIS2) ELEM 'MAXI';
ANO3 = ANNO ETIQ (BARY GEO3) 'POUR' 'NE' 2.
(ET (@FIX (MAXI (REDU SVM GEO3)) 2)  ' MPa +/- 2 %'); 
TITR 'TRESCA STRESS';
TRAC SVM (REDU TABH.MODEL TABH.PHYSIS) ((ARET (FEM1 ET TIB1)) ET (TABH.PHYSIS COUL GRIS)) (ANO3 ET ANO4) (PROG -1E-4 PAS 2E-5 1E-4);

SPM = (EXCO 'SMZZ' (REDU S TABH.PHYSIS));
GEO4 = (REDU (SPM) FIS1) ELEM 'MAXI';
ANO4 = ANNO ETIQ (BARY GEO4) 'POUR' 'NE' 2.
(ET (@FIX (MAXI (REDU SPM GEO4)) 2)  ' MPa +/- 2 %'); 

GEO3 = (REDU (SPM) FIS2) ELEM 'MAXI';
ANO3 = ANNO ETIQ (BARY GEO3) 'POUR' 'NE' 2.
(ET (@FIX (MAXI (REDU SPM GEO3)) 2)  ' MPa +/- 2 %'); 
TITR 'MAX. PRINC. STRESS';
TRAC SPM (REDU TABH.MODEL TABH.PHYSIS) ((ARET (FEM1 ET TIB1)) ET (TABH.PHYSIS COUL GRIS)) (ANO3 ET ANO4) (PROG -1E-4 PAS 2E-5 1E-4);
